# Supplementary material for: Association mapping reveals novel serpentine adaptation gene clusters in a population of symbiotic Mesorhizobium
Source: ISME J. 2016 Jul 15;11(1):248–62. doi: 10.1038/ismej.2016.88 (PMC5315480; doi:10.1038/ismej.2016.88)
Supplement: Supplementary Table 1 [file ismej201688x5.xlsx]

## Sheet: Data
ID	Strain Abbreviation	Number contigs	Total Assembly Size (bp)	Max Contig (bp)	N50	Total Number Reads Generated	Number Reads Used In Assembly	Percent Reads Used In Asembly	Total Bases Used In Assembly	Average Sequencing Depth
LNJC398B00	NJ9	40	5966661	1788604	911609	5707720	5585620	0.978608	424507120	71.1465
LSJC277A00	SJ6	61	6502509	549982	219981	6441884	6304226	0.978631	479121176	73.6825
LNJC403B00	NJ11	41	5952851	1465418	725821	5777940	5646992	0.977337	429171392	72.0951
LSHC440B00	SH10	52	6467583	1746510	326130	4907046	4798144	0.977807	364658944	56.3826
L103C565B0	NM5	28	6150419	1959427	710215	5436332	5312180	0.977163	403725680	65.642
LSJC265A00	SJ3	98	6809934	312331	157039	4348450	4218344	0.97008	320594144	47.0774
L103C131B0	NM4	69	6592704	820706	234115	6267524	6130050	0.978066	465883800	70.6666
LNJC405B00	NJ12	69	6638522	765605	330877	6467070	6321494	0.97749	480433544	72.3706
LSHC422A00	SH5	56	6651459	831208	293254	4701702	4552288	0.968221	345973888	52.0147
LNHC221B00	NH3	69	6759006	535015	262262	4501678	4402866	0.97805	334617816	49.507
L2C089B000	SM6	40	6713041	884395	379869	6040548	5901008	0.976899	448476608	66.8068
LSHC420B00	SH4	90	7053301	806340	188992	6706010	6576442	0.980679	499809592	70.8618
L2C084A000	SM4	78	6650459	1003201	365146	5342338	5142516	0.962597	390831216	58.7676
LSHC414A00	SH2	40	6575818	1267296	560914	5079910	4891336	0.962878	371741536	56.5316
LNJC380A00	NJ3	46	5758996	855911	347223	5701858	5479088	0.96093	416410688	72.3061
LNJC391B00	NJ6	45	6391309	722128	532838	6192206	5986132	0.96672	454946032	71.182
L2C067A000	SM3	89	6699033	1011726	352752	4461308	4308434	0.965733	327440984	48.8788
LSJC268A00	SJ4	60	6643889	2206250	362919	4991220	4806194	0.96293	365270744	54.9785
LNJC374B00	NJ2	56	6527592	1119771	679135	6994518	6746350	0.96452	512722600	78.547
LNHC252B00	NH6	190	6818843	576249	188469	6601028	6349490	0.961894	482561240	70.7688
LSHC416B00	SH3	55	6646623	849707	369291	8837272	8563302	0.968998	650810952	97.916
L103C120A0	NM3	47	6614637	653124	393047	3736742	3617980	0.968218	274966480	41.5694
LSHC440A00	SH9	74	6474205	1437141	377360	7042572	6865700	0.974885	521793200	80.5957
LNJC395A00	NJ8	60	6336229	1102762	569628	6715942	6539808	0.973774	497025408	78.4418
LNHC229A00	NH4	273	6899148	856491	349504	6834530	6654304	0.97363	505727104	73.3028
LNJC386A00	NJ5	34	6180163	1368870	520090	7013570	6833770	0.974364	519366520	84.0377
L2C066B000	SM2	60	6640835	1916008	309844	5633676	5478422	0.972442	416360072	62.6969
LNHC209A00	NH1	74	6656930	901598	483388	7018914	6851344	0.976126	520702144	78.2196
LSHC426A00	SH7	59	6492400	803959	499907	5397802	5252184	0.973023	399165984	61.482
LSJC255A00	SJ1	67	6815160	878712	288976	6367840	6201992	0.973955	471351392	69.1622
L103C105A0	NM1	51	6525307	1274071	472441	6583576	6402426	0.972485	486584376	74.5688
LSJC264A00	SJ2	171	6606566	363922	170174	4086742	3921896	0.959663	298064096	45.1163
LNJC384A00	NJ4	56	6535013	811534	331058	5469648	5299614	0.968913	402770664	61.6327
LSJC280B00	SJ7	120	7032175	553837	220159	4451012	4283012	0.962256	325508912	46.2885
L2C054A000	SM1	44	6399216	850441	461734	9260752	8846324	0.955249	672320624	105.063
LSHC412B00	SH1	49	6525461	972458	311155	11347274	10817842	0.953343	822155992	125.992
L48C026A00	SM7	144	7791389	567974	240493	13894252	13304388	0.957546	1011133488	129.776
LNJC399B00	NJ10	40	6530934	1617749	637401	5376004	5253186	0.977154	399242136	61.1309
LNJC372A00	NJ1	51	6526986	786142	467773	6841820	6682404	0.9767	507862704	77.8097
LSJC269B00	SJ5	46	6560032	964537	516231	5409762	5285834	0.977092	401723384	61.238
LNHC220B00*	NH2	49	6664295	887364	330582	7611304	7449816	0.978783	566186016	84.9581
L103C119B0	NM2	77	6729675	706415	346647	4421788	4330790	0.979421	329140040	48.9088
LNHC232B00	NH5	81	6991464	643366	228737	4726394	4624544	0.978451	351465344	50.2706
LSHC424B00	SH6	57	6652510	1011208	337794	8492166	8309448	0.978484	631518048	94.9293
LSJC285A00	SJ8	122	6707261	297229	128926	5242312	5066092	0.966385	385022992	57.4039
LSHC432A00	SH8	21	5992538	1706262	689518	4324484	4224882	0.976968	321091032	53.5818
LNJC394B00	NJ7	41	6525223	2110159	538644	6635824	6495380	0.978835	493648880	75.6524
L2C085B000	SM5	46	6605576	2511993	559086	5693940	5561198	0.976687	422651048	63.984
* this strain was removed from downstream analyses

## Sheet: Metadata
Column	Explanation
ID	Strain identifier in Genbank and Porter & Rice (2013)
Strain Abbreviation	Abbreviation displayed on Figures 1, 3 and 6.
Number contigs	Number of contigs in a strain's total assembly
Total Assembly Size (bp)	Libraries were sequenced in paired 76 bp format on an Illumina GAIIx and reads were assembled using the A5 pipeline.
Max Contig (bp)	Size of the largest contig in the draft genome assembly
N50	Size of the smallest contig in the set of contigs which contains 50% of the genome
Total Number Reads Generated	Number of Illumina reads for the strain, filtered for quality
Number Reads Used In Assembly	Number of Illumina reads for the strain that were used in the draft genome assembly
Percent Reads Used In Asembly	Percentage of Illumina reads for the strain that were used in the draft genome assembly
Total Bases Used In Assembly	Number of bases in the draft genome assembly
Average Sequencing Depth	Average sequencing depth across the assembly
