# Supplementary material for: Association mapping reveals novel serpentine adaptation gene clusters in a population of symbiotic Mesorhizobium
Source: ISME J. 2016 Jul 15;11(1):248–62. doi: 10.1038/ismej.2016.88 (PMC5315480; doi:10.1038/ismej.2016.88)
Supplement: Supplementary Table 2 [file ismej201688x6.xlsx]

## Sheet: Data
Strain_set	Ontology	GO_ID	P-value	OddsRatio	ExpCount	Number of Genes in Accessory Genome	Total Number of Genes With Term	GO Term
wild.48	MF	GO:0003676	8.5112e-13	1.59933	1574.54	1685	1993	nucleic acid binding
wild.48	MF	GO:0017111	1.19887e-06	1.52377	790.036	846	1000	nucleoside-triphosphatase activity
wild.48	MF	GO:0003677	6.00558e-06	2.01678	266.242	297	337	DNA binding
wild.48	MF	GO:0016818	9.61983e-06	1.43603	869.83	923	1101	hydrolase activity, acting on acid anhydrides, in phosphorus-containing anhydrides
wild.48	MF	GO:0016462	1.03243e-05	1.43424	869.04	922	1100	pyrophosphatase activity
wild.48	MF	GO:0016817	1.12239e-05	1.42743	884.841	938	1120	hydrolase activity, acting on acid anhydrides
wild.48	MF	GO:1901363	0.00134929	1.17646	2824.38	2881	3575	heterocyclic compound binding
wild.48	MF	GO:0097159	0.00149517	1.17444	2825.96	2882	3577	organic cyclic compound binding
wild.48	MF	GO:0016712	0.017143	6.6645	20.5409	25	26	oxidoreductase activity, acting on paired donors, with incorporation or reduction of molecular oxygen, reduced flavin or flavoprotein as one donor, and incorporation of one atom of oxygen
wild.48	MF	GO:0046873	0.0237503	3.20058	30.8114	36	39	metal ion transmembrane transporter activity
wild.48	MF	GO:0046915	0.025651	6.12957	18.9609	23	24	transition metal ion transmembrane transporter activity
wild.48	MF	GO:0005215	0.0353529	1.18981	636.769	657	806	transporter activity
wild.48	MF	GO:0005506	0.0434311	1.63848	84.5339	92	107	iron ion binding
wild.48	MF	GO:0015002	0.0489296	2.46613	32.3915	37	41	heme-copper terminal oxidase activity
wild.48	BP	GO:0006310	2.69218e-50	142.615	330.133	430	431	DNA recombination
wild.48	BP	GO:0006259	2.36426e-49	4.69007	775.161	941	1012	DNA metabolic process
wild.48	BP	GO:0090304	1.77763e-18	1.79628	1460.7	1595	1907	nucleic acid metabolic process
wild.48	BP	GO:0044260	1.30543e-12	1.56228	1639.94	1753	2141	cellular macromolecule metabolic process
wild.48	BP	GO:0006139	2.59031e-12	1.55308	1634.58	1746	2134	nucleobase-containing compound metabolic process
wild.48	BP	GO:0034641	3.91658e-08	1.39547	1737.22	1826	2268	cellular nitrogen compound metabolic process
wild.48	BP	GO:0019222	4.39334e-07	1.56857	680.181	737	888	regulation of metabolic process
wild.48	BP	GO:0060255	4.83014e-07	1.5661	679.415	736	887	regulation of macromolecule metabolic process
wild.48	BP	GO:0010468	4.83014e-07	1.5661	679.415	736	887	regulation of gene expression
wild.48	BP	GO:0050789	1.23145e-06	1.531	693.968	749	906	regulation of biological process
wild.48	BP	GO:0006725	2.70448e-05	1.28227	1751.77	1819	2287	cellular aromatic compound metabolic process
wild.48	BP	GO:0046483	3.16665e-05	1.27869	1763.26	1830	2302	heterocycle metabolic process
wild.48	BP	GO:0006304	6.84341e-05	13.8558	35.2346	45	46	DNA modification
wild.48	BP	GO:1901360	9.10747e-05	1.25846	1762.5	1825	2301	organic cyclic compound metabolic process
wild.48	BP	GO:0051179	0.000205247	1.26705	1356.53	1411	1771	localization
wild.48	BP	GO:0051234	0.000348295	1.25623	1338.91	1391	1748	establishment of localization
wild.48	BP	GO:0000746	0.0012579	Inf	19.1492	25	25	conjugation
wild.48	BP	GO:0044764	0.00129272	10.1383	26.043	33	34	multi-organism cellular process
wild.48	BP	GO:0043170	0.00165697	1.19105	1972.37	2023	2575	macromolecule metabolic process
wild.48	BP	GO:0006305	0.00209024	9.52032	24.511	31	32	DNA alkylation
wild.48	BP	GO:0032940	0.0026546	9.2115	23.7451	30	31	secretion by cell
wild.48	BP	GO:0009306	0.0026546	9.2115	23.7451	30	31	protein secretion
wild.48	BP	GO:0046903	0.0026546	9.2115	23.7451	30	31	secretion
wild.48	BP	GO:0065007	0.00305557	1.26347	752.182	786	982	biological regulation
wild.48	BP	GO:0051704	0.0141218	1.97436	68.1713	77	89	multi-organism process
wild.48	BP	GO:0042221	0.0189879	2.02906	58.2137	66	76	response to chemical stimulus
wild.48	BP	GO:0006810	0.0230619	1.19329	687.075	711	897	transport
wild.48	BP	GO:0006768	0.0311375	Inf	9.9576	13	13	biotin metabolic process
wild.48	BP	GO:0071702	0.0468186	1.26198	276.515	290	361	organic substance transport
wild.48	CC	GO:0016020	6.07716e-20	2.06343	1152.21	1268	1587	membrane
wild.48	CC	GO:0031224	1.64084e-05	1.42864	787.018	837	1084	intrinsic to membrane
wild.48	CC	GO:0044425	5.23648e-05	1.39225	802.991	850	1106	membrane part
wild.48	CC	GO:0042995	0.00287264	5.71942	23.233	30	32	cell projection
wild.48	CC	GO:0044463	0.00426044	Inf	12.3425	17	17	cell projection part
wild.48	CC	GO:0044461	0.00426044	Inf	12.3425	17	17	bacterial-type flagellum part
wild.48	CC	GO:0009288	0.00426044	Inf	12.3425	17	17	bacterial-type flagellum
wild.48	CC	GO:0044217	0.02129	Inf	8.71238	12	12	other organism part
wild.48	CC	GO:0044216	0.02129	Inf	8.71238	12	12	other organism cell
wild.48	CC	GO:0044215	0.02129	Inf	8.71238	12	12	other organism
wild.48	CC	GO:0043657	0.02129	Inf	8.71238	12	12	host cell
wild.48	CC	GO:0043656	0.02129	Inf	8.71238	12	12	intracellular region of host
wild.48	CC	GO:0043245	0.02129	Inf	8.71238	12	12	extraorganismal space
wild.48	CC	GO:0033646	0.02129	Inf	8.71238	12	12	host intracellular part
wild.48	CC	GO:0033643	0.02129	Inf	8.71238	12	12	host cell part
wild.48	CC	GO:0018995	0.02129	Inf	8.71238	12	12	host
wild.48	CC	GO:0044423	0.0293609	Inf	7.98635	11	11	virion part
wild.48	CC	GO:0019012	0.0293609	Inf	7.98635	11	11	virion
wild.48	CC	GO:0005634	0.0404867	Inf	7.26032	10	10	nucleus
wild.48	CC	GO:0044421	0.0415976	5.68966	11.6165	15	16	extracellular region part
wild.48	CC	GO:0005576	0.0415976	5.68966	11.6165	15	16	extracellular region
all.54	MF	GO:0003676	4.41898e-10	1.55934	2178.23	2267	2506	nucleic acid binding
all.54	MF	GO:0003677	1.02546e-05	2.1444	376.367	404	433	DNA binding
all.54	MF	GO:0017111	1.07072e-05	1.52029	1078.69	1125	1241	nucleoside-triphosphatase activity
all.54	MF	GO:0016818	0.000177272	1.3926	1189.94	1231	1369	hydrolase activity, acting on acid anhydrides, in phosphorus-containing anhydrides
all.54	MF	GO:0016462	0.000192354	1.39	1188.21	1229	1367	pyrophosphatase activity
all.54	MF	GO:0016817	0.000204472	1.38397	1209.07	1250	1391	hydrolase activity, acting on acid anhydrides
all.54	MF	GO:0005215	0.000522352	1.42488	869.207	902	1000	transporter activity
all.54	MF	GO:0015002	0.005254	7.86179	46.068	52	53	heme-copper terminal oxidase activity
all.54	MF	GO:1901363	0.0104798	1.14499	3891.44	3932	4477	heterocyclic compound binding
all.54	MF	GO:0097159	0.0115044	1.1426	3894.05	3934	4480	organic cyclic compound binding
all.54	MF	GO:0008514	0.0124204	6.79849	39.9835	45	46	organic anion transmembrane transporter activity
all.54	MF	GO:0005342	0.015831	6.49498	38.2451	43	44	organic acid transmembrane transporter activity
all.54	MF	GO:0005506	0.0159305	1.94264	132.119	141	152	iron ion binding
all.54	MF	GO:0090484	0.0226073	Inf	23.4686	27	27	drug transporter activity
all.54	MF	GO:0046943	0.022711	6.03995	35.6375	40	41	carboxylic acid transmembrane transporter activity
all.54	MF	GO:0019534	0.0260183	Inf	22.5994	26	26	toxin transporter activity
all.54	MF	GO:0042895	0.0260183	Inf	22.5994	26	26	antibiotic transporter activity
all.54	MF	GO:0008493	0.0260183	Inf	22.5994	26	26	tetracycline transporter activity
all.54	MF	GO:0004497	0.0333551	2.92076	53.0216	58	61	monooxygenase activity
all.54	MF	GO:0016820	0.0338456	1.60458	171.234	180	197	hydrolase activity, acting on acid anhydrides, catalyzing transmembrane movement of substances
all.54	MF	GO:0060089	0.0369766	1.3755	323.345	335	372	molecular transducer activity
all.54	MF	GO:0008509	0.0436182	1.98711	86.0515	92	99	anion transmembrane transporter activity
all.54	MF	GO:0005275	0.0493289	3.32106	39.9835	44	46	amine transmembrane transporter activity
all.54	BP	GO:0006259	1.44637e-36	4.34804	1095.98	1226	1280	DNA metabolic process
all.54	BP	GO:0006310	1.36623e-35	95.1451	452.947	528	529	DNA recombination
all.54	BP	GO:0090304	4.52791e-16	1.81161	2052.39	2167	2397	nucleic acid metabolic process
all.54	BP	GO:0044260	7.24185e-10	1.521	2296.42	2387	2682	cellular macromolecule metabolic process
all.54	BP	GO:0050789	7.50536e-09	1.76994	999.223	1060	1167	regulation of biological process
all.54	BP	GO:0006139	2.27606e-08	1.45914	2287	2369	2671	nucleobase-containing compound metabolic process
all.54	BP	GO:0019222	2.89484e-08	1.7355	975.249	1033	1139	regulation of metabolic process
all.54	BP	GO:0060255	3.09731e-08	1.73356	974.393	1032	1138	regulation of macromolecule metabolic process
all.54	BP	GO:0010468	3.09731e-08	1.73356	974.393	1032	1138	regulation of gene expression
all.54	BP	GO:0051179	3.44529e-08	1.48866	1925.67	2002	2249	localization
all.54	BP	GO:0051234	5.80436e-08	1.48041	1904.26	1979	2224	establishment of localization
all.54	BP	GO:0034641	0.000193409	1.26833	2422.28	2477	2829	cellular nitrogen compound metabolic process
all.54	BP	GO:0006810	0.00037815	1.38837	982.099	1019	1147	transport
all.54	BP	GO:0065007	0.000388908	1.36836	1073.72	1112	1254	biological regulation
all.54	BP	GO:0006304	0.00196445	9.12426	47.0928	54	55	DNA modification
all.54	BP	GO:0015711	0.00198285	Inf	34.2493	40	40	organic anion transport
all.54	BP	GO:0000746	0.00369957	Inf	30.8244	36	36	conjugation
all.54	BP	GO:0071702	0.00679621	1.46252	393.011	411	459	organic substance transport
all.54	BP	GO:0044764	0.00781627	7.42482	38.5305	44	45	multi-organism cellular process
all.54	BP	GO:0042221	0.012906	2.47964	80.4859	88	94	response to chemical stimulus
all.54	BP	GO:0015850	0.0175683	Inf	22.262	26	26	organic hydroxy compound transport
all.54	BP	GO:0032940	0.0175689	6.4073	33.3931	38	39	secretion by cell
all.54	BP	GO:0009306	0.0175689	6.4073	33.3931	38	39	protein secretion
all.54	BP	GO:0046903	0.0175689	6.4073	33.3931	38	39	secretion
all.54	BP	GO:0006725	0.0176838	1.15047	2441.12	2474	2851	cellular aromatic compound metabolic process
all.54	BP	GO:0006305	0.0200743	6.23786	32.5368	37	38	DNA alkylation
all.54	BP	GO:0046483	0.0203817	1.14579	2453.96	2486	2866	heterocycle metabolic process
all.54	BP	GO:0051704	0.0216908	1.94512	107.029	115	125	multi-organism process
all.54	BP	GO:0044765	0.0266122	1.34495	388.73	403	454	single-organism transport
all.54	BP	GO:0071705	0.0301775	1.93417	95.898	103	112	nitrogen compound transport
all.54	BP	GO:0006820	0.0360508	2.05053	78.7734	85	92	anion transport
all.54	BP	GO:1901360	0.0364145	1.12683	2454.82	2483	2867	organic cyclic compound metabolic process
all.54	BP	GO:0015849	0.038257	Inf	17.9809	21	21	organic acid transport
all.54	BP	GO:0046942	0.038257	Inf	17.9809	21	21	carboxylic acid transport
all.54	BP	GO:0015837	0.0413604	1.85807	92.4731	99	108	amine transport
all.54	BP	GO:0015031	0.0467971	1.68988	113.023	120	132	protein transport
all.54	BP	GO:0045184	0.0467971	1.68988	113.023	120	132	establishment of protein localization
all.54	CC	GO:0016020	1.42299e-23	2.33132	1685.03	1805	2034	membrane
all.54	CC	GO:0031224	7.43342e-10	1.74906	1155.67	1224	1395	intrinsic to membrane
all.54	CC	GO:0044425	8.33248e-09	1.6758	1179.69	1244	1424	membrane part
all.54	CC	GO:0042995	0.00943191	7.31267	29.8236	35	36	cell projection
all.54	CC	GO:0009288	0.019004	Inf	17.3971	21	21	bacterial-type flagellum
all.54	CC	GO:0044463	0.0229627	Inf	16.5687	20	20	cell projection part
all.54	CC	GO:0044461	0.0229627	Inf	16.5687	20	20	bacterial-type flagellum part

## Sheet: Metadata
Column	Explanation
Strain_set	Which set of strains was used to delineate the accessory genome
Ontology	Which ontology (MF: molecular function; BP: biological process; CC: cellular compartment)
GO_ID	Gene Ontology identifier
P-value	p-value of enrichment test
OddsRatio	odds ratio of enrichment test
ExpCount	expected number of genes with given GO term under null model
Number of Genes in Accessory Genome	Number of Genes in Accessory Genome, defined using the specified strain set
Total Number of Genes With Term	Total Number of Genes With Term in pangenome defined using the specified strain set
GO Term	Gene Ontology term
