# Supplementary material for: Association mapping reveals novel serpentine adaptation gene clusters in a population of symbiotic Mesorhizobium
Source: ISME J. 2016 Jul 15;11(1):248–62. doi: 10.1038/ismej.2016.88 (PMC5315480; doi:10.1038/ismej.2016.88)
Supplement: Supplementary Table 3 [file ismej201688x7.xlsx]

## Sheet: data
ID	Strain Abbreviation	sample	site	reserve	soil	clade	total.genes	ref.genes	denovo2.genes	denovo1.genes	ODni	ODty	focal	matches 16S seq	ALL1	ALL2	FOCAL1	FOCAL2	FOCAL.AVG.1	FOCAL.AVG.2
L103C105A0	NM2	s_3_GGCTAC	103	M	N	8	5174	4433	741	44	0.149908	0.332975	TRUE	TRUE	0	1	0.153	0.847	0.917657	0.0823429
L103C119B0	NM3	s_5_CTTGTA	103	M	N	8	5143	4384	759	132	0.1727	0.440408	TRUE	TRUE	0	1	0.043	0.957	0.870371	0.129629
L103C120A0	NM1	s_2_TTAGGC	103	M	N	8	5123	4378	745	90	0.1339	0.305183	TRUE	TRUE	0	1	0.132	0.868	0.935543	0.0644571
L103C131B0	NM5	s_1_GATCAG	103	M	N	8	5146	4407	739	75	0.169942	0.317542	TRUE	TRUE	0	1	0.048	0.952	0.899743	0.100257
L103C565B0	NM4	s_1_CGATGT	103	M	N	8	4883	4192	691	33	0.241392	0.325783	TRUE	TRUE	0	1	0.041	0.959	0.891486	0.108514
L2C054A000	SM5	s_4_ATCACG	2	M	S	8	4966	4341	625	52	0.395625	0.322733	TRUE	TRUE	0	1	0.082	0.918	0.911057	0.0889429
L2C066B000	SM4	s_3_CGATGT	2	M	S	8	5009	4284	725	116	0.429542	0.430908	TRUE	TRUE	0	1	0.172	0.828	0.8266	0.1734
L2C067A000	SM3	s_2_CTTGTA	2	M	S	8	5098	4337	761	72	0.232354	0.273229	TRUE	TRUE	0	1	0.147	0.853	0.9068	0.0932
L2C084A000	SM2	s_2_ACAGTG	2	M	S	4	5165	4556	609	528	0.735667	0.376408	FALSE	TRUE	0.884	0.116	NA	NA	NA	NA
L2C085B000	SM7	s_5_TTAGGC	2	M	S	8	5071	4361	710	70	0.3673	0.515342	TRUE	TRUE	0	1	0.007	0.993	0.975686	0.0243143
L2C089B000	SM1	s_1_TGACCA	2	M	S	8	5179	4409	770	47	0.605108	0.447383	TRUE	TRUE	0	1	0.055	0.945	0.905314	0.0946857
L48C026A00	SM6	s_4_TGACCA	48	M	S	2	4501	3929	572	953	0.222775	0.37715	FALSE	TRUE	0.807	0.193	NA	NA	NA	NA
LNHC209A00	NH4	s_3_CTTGTA	NH	H	N	6	5347	4764	583	150	0.113942	0.540208	FALSE	TRUE	1	0	NA	NA	NA	NA
LNHC220B00	NH5	s_5_CGATGT	NH	H	N	8	5392	4785	607	126	0.257242	0.504475	FALSE	FALSE	1	0	NA	NA	NA	NA
LNHC221B00	NH1	s_1_TAGCTT	NH	H	N	1	5640	4853	787	271	0.157008	0.628317	FALSE	TRUE	1	0	NA	NA	NA	NA
LNHC229A00	NH3	s_3_ATCACG	NH	H	N	6	5407	4763	644	164	0.118533	0.591475	FALSE	TRUE	1	0	NA	NA	NA	NA
LNHC232B00	NH6	s_5_GATCAG	NH	H	N	1	5698	4905	793	279	0.131775	0.547792	FALSE	TRUE	1	0	NA	NA	NA	NA
LNHC252B00	NH2	s_2_GGCTAC	NH	H	N	4	5129	4521	608	429	0.240017	0.524567	FALSE	TRUE	0.886	0.114	NA	NA	NA	NA
LNJC372A00	NJ10	s_5_ACTTGA	NJ	J	N	8	5086	4353	733	24	0.113829	0.292621	TRUE	TRUE	0	1	0.014	0.986	0.998086	0.00191429
LNJC374B00	NJ4	s_2_GCCAAT	NJ	J	N	8	5069	4360	709	23	0.108433	0.38995	TRUE	TRUE	0	1	0.028	0.972	0.998114	0.00188571
LNJC380A00	NJ2	s_2_CAGATC	NJ	J	N	8	4752	4120	632	10	0.122331	0.2498	TRUE	TRUE	0	1	0.146	0.854	0.839229	0.160771
LNJC384A00	NJ8	s_3_TGACCA	NJ	J	N	8	5070	4340	730	69	0.176733	0.380475	TRUE	TRUE	0	1	0.763	0.237	0.0715429	0.928457
LNJC386A00	NJ6	s_3_CAGATC	NJ	J	N	8	4843	4182	661	43	0.117175	0.268275	TRUE	TRUE	0	1	0.145	0.855	0.806229	0.193771
LNJC391B00	NJ3	s_2_CGATGT	NJ	J	N	8	5005	4339	666	42	0.115175	0.404658	TRUE	TRUE	0	1	0.296	0.704	0.620343	0.379657
LNJC394B00	NJ11	s_5_TGACCA	NJ	J	N	8	5064	4380	684	50	0.127558	0.490467	TRUE	TRUE	0	1	0.088	0.912	0.855314	0.144686
LNJC395A00	NJ5	s_3_ACTTGA	NJ	J	N	8	4977	4312	665	77	0.0937833	0.300667	TRUE	TRUE	0	1	0.175	0.825	0.823057	0.176943
LNJC398B00	NJ1	s_1_ACAGTG	NJ	J	N	8	4776	4152	624	36	0.116942	0.328042	TRUE	TRUE	0	1	0.164	0.836	0.810171	0.189829
LNJC399B00	NJ9	s_5_ACAGTG	NJ	J	N	8	5109	4365	744	35	0.125767	0.429683	TRUE	TRUE	0	1	0.016	0.984	0.926314	0.0736857
LNJC403B00	NJ7	s_1_ATCACG	NJ	J	N	8	4936	4246	690	31	0.113342	0.273075	TRUE	TRUE	0	1	0.088	0.912	0.856286	0.143714
LNJC405B00	NJ12	s_1_GCCAAT	NJ	J	N	8	5100	4373	727	105	0.122383	0.398342	TRUE	TRUE	0	1	0.02	0.98	0.887829	0.112171
LSHC412B00	SH6	s_4_CGATGT	SH	H	S	8	5064	4366	698	89	0.372908	0.3347	TRUE	TRUE	0	1	0.162	0.838	0.889229	0.110771
LSHC414A00	SH2	s_2_ACTTGA	SH	H	S	8	5079	4371	708	79	0.324583	0.291175	TRUE	TRUE	0	1	0.999	0.001	0	1
LSHC416B00	SH3	s_2_TGACCA	SH	H	S	8	5250	4451	799	17	0.5838	0.426183	TRUE	TRUE	0	1	0.003	0.997	0.999886	0.000114286
LSHC420B00	SH1	s_1_TTAGGC	SH	H	S	3	4988	4192	796	413	0.596275	0.517842	FALSE	TRUE	0.857	0.143	NA	NA	NA	NA
LSHC422A00	SH10	s_1_GGCTAC	SH	H	S	8	5172	4390	782	51	0.3258	0.26435	TRUE	TRUE	0	1	0.052	0.948	0.892629	0.107371
LSHC424B00	SH8	s_5_GCCAAT	SH	H	S	8	5214	4433	781	13	0.55915	0.46845	TRUE	TRUE	0	1	0.002	0.998	0.999657	0.000342857
LSHC426A00	SH5	s_3_GATCAG	SH	H	S	8	5127	4411	716	11	0.455233	0.395475	TRUE	TRUE	0	1	0.003	0.997	0.999771	0.000228571
LSHC432A00	SH9	s_5_TAGCTT	SH	H	S	8	4806	4184	622	9	0.3542	0.282483	TRUE	TRUE	0	1	0.999	0.001	0	1
LSHC440A00	SH4	s_3_ACAGTG	SH	H	S	8	5138	4361	777	17	0.274892	0.25325	TRUE	TRUE	0	1	0.999	0.001	0	1
LSHC440B00	SH7	s_1_CAGATC	SH	H	S	8	5143	4380	763	18	0.337167	0.271033	TRUE	TRUE	0	1	0.999	0.001	0	1
LSJC255A00	SJ3	s_3_GCCAAT	SJ	J	S	8	5139	4363	776	81	0.358433	0.298067	TRUE	TRUE	0	1	0.999	0.001	0	1
LSJC264A00	SJ4	s_3_TAGCTT	SJ	J	S	8	4999	4270	729	88	0.377942	0.225092	TRUE	TRUE	0	1	0.099	0.901	0.898886	0.101114
LSJC265A00	SJ8	s_1_CTTGTA	SJ	J	S	8	5241	4403	838	61	0.57345	0.476733	TRUE	TRUE	0	1	0.021	0.979	0.939543	0.0604571
LSJC268A00	SJ1	s_2_GATCAG	SJ	J	S	8	5080	4386	694	64	0.567033	0.463592	TRUE	TRUE	0	1	0.016	0.984	0.978057	0.0219429
LSJC269B00	SJ6	s_5_CAGATC	SJ	J	S	8	5110	4357	753	49	0.452942	0.349392	TRUE	TRUE	0	1	0.105	0.895	0.8912	0.1088
LSJC277A00	SJ2	s_1_ACTTGA	SJ	J	S	8	5085	4344	741	71	0.389736	0.458889	TRUE	TRUE	0	1	0.046	0.954	0.907886	0.0921143
LSJC280B00	SJ5	s_3_TTAGGC	SJ	J	S	7	5037	4240	797	453	0.6191	0.371333	FALSE	TRUE	0.857	0.143	NA	NA	NA	NA
LSJC285A00	SJ7	s_5_GGCTAC	SJ	J	S	8	5217	4408	809	75	0.34635	0.290567	TRUE	TRUE	0	1	0.103	0.897	0.917429	0.0825714

## Sheet: meta-data
Column	Explanation
ID	Strain identifier in Genbank and Porter & Rice (2013)
sample	Illumina sequencing reference
Strain Abbreviation	Abbreviation displayed on Figures 1, 3 and 6.
site	collection site (reserve and soil)
reserve	reserve that strain was collected from
soil	soil type (serpentine vs non-serpentine) that strain was collected from
clade	which phylogenetic clade the strain belongs to
total.genes	the number of genes identified in the strain, excluding singleton genes (since we have low confidence in them)
ref.genes	number of genes in the strain that have a homolg in M. loti
denovo2.genes	number of genes in the strain without a homolog in M. loti but with a homolog in at least one other wild strain
denovo1.genes	number of genes in the strain without a homolog in M. loti with no homologs in other wild strains
ODni	optical density in TY with 1 mM nickel
ODty	optical density in TY with no nickel
focal	whether the strain is in the focal clade
matches 16S seq	whether the strain's draft genome 16S matches its Sanger 16S sequence
ALL1	STRUCTURE assignment to group 1 for the strain in the set of 48 wild strains
ALL2	STRUCTURE assignment to group 2 for the strain in the set of 48 wild strains
FOCAL1	STRUCTURE assignment to group 1 for the strain in the set of 38 wild strains for one run
FOCAL2	STRUCTURE assignment to group 2 for the strain in the set of 38 wild strains for one run
FOCAL.AVG.1	STRUCTURE assignment to group 1 for the strain in the set of 38 wild strains averaged across 10 runs with independently sampled loci
FOCAL.AVG.2	STRUCTURE assignment to group 2 for the strain in the set of 38 wild strains averaged across 10 runs with independently sampled loci
