# Supplementary material for: Association mapping reveals novel serpentine adaptation gene clusters in a population of symbiotic Mesorhizobium
Source: ISME J. 2016 Jul 15;11(1):248–62. doi: 10.1038/ismej.2016.88 (PMC5315480; doi:10.1038/ismej.2016.88)
Supplement: Supplementary Table 4 [file ismej201688x8.xlsx]

## Sheet: data
Gene_ID	ODni.diff	ODni.res.diff	ODni.p.wilcox	ODni.res.p.wilcox	ODni.res.p.wilcox.Bonf	ODni.q.wilcox	ODni.res.q.wilcox	S.presence	S.tot	N.presence	N.tot	S.GF	N.GF	annot.ref	annot.blast2go	annot.sprot	annot.trembl
denovo003242	0.276956	0.279616	1.39e-10	1.39e-10	yes	5.13e-08	5.13e-08	21	21	0	17	1	0	NA	cbs domain-containing protein	sp|O05241|YUGS_BACSU UPF0053 protein YugS OS=Bacillus subtilis (strain 168) GN=yugS PE=3 SV=2 (26/26); sp|P54428|YRKA_BACSU UPF0053 protein YrkA OS=Bacillus subtilis (strain 168) GN=yrkA PE=3 SV=2 (26/26); sp|O07589|YHDT_BACSU UPF0053 protein YhdT OS=Bacillus subtilis (strain 168) GN=yhdT PE=3 SV=1 (26/26); sp|P74409|Y260_SYNY3 UPF0053 protein sll0260 OS=Synechocystis sp. (strain PCC 6803 / Kazus…	tr|B9JAT5|B9JAT5_AGRRK Hemolysin protein OS=Agrobacterium radiobacter (strain K84 / ATCC BAA-868) GN=Arad_1285 PE=4 SV=1 (26/26); tr|J2DN79|J2DN79_9RHIZ CBS domain-containing protein (Precursor) OS=Rhizobium sp. AP16 GN=PMI03_02654 PE=4 SV=1 (26/26); tr|Q1MEF6|Q1MEF6_RHIL3 Putative transmembrane protein OS=Rhizobium leguminosarum bv. viciae (strain 3841) GN=RL3183 PE=4 SV=1 (24/26); tr|J0BBZ2|J0B…
denovo003244	0.276956	0.279616	1.39e-10	1.39e-10	yes	5.13e-08	5.13e-08	21	21	0	17	1	0	NA	NA	NA	NA
denovo003245	0.276956	0.279616	1.39e-10	1.39e-10	yes	5.13e-08	5.13e-08	21	21	0	17	1	0	NA	NA	NA	NA
denovo003246	0.276956	0.279616	1.39e-10	1.39e-10	yes	5.13e-08	5.13e-08	21	21	0	17	1	0	NA	family transcriptional regulator	NA	tr|M5EUJ3|M5EUJ3_9RHIZ Putative Transcriptional regulator, TetR family OS=Mesorhizobium metallidurans STM 2683 GN=MESS2_650112 PE=4 SV=1 (22/22); tr|M4IHQ3|M4IHQ3_RHIML Transcriptional regulator OS=Sinorhizobium meliloti GR4 GN=C770_GR4pA160 PE=4 SV=1 (22/22); tr|E6U0P8|E6U0P8_BACCJ Transcriptional regulator, TetR family OS=Bacillus cellulosilyticus (strain ATCC 21833 / DSM 2522 / FERM P-1141 / J…
denovo003256	0.276956	0.279616	1.39e-10	1.39e-10	yes	5.13e-08	5.13e-08	21	21	0	17	1	0	NA	membrane protein	sp|P0ADR1|YQAA_SHIFL Inner membrane protein YqaA OS=Shigella flexneri GN=yqaA PE=3 SV=1 (24/24); sp|P0ADR0|YQAA_ECOLI Inner membrane protein YqaA OS=Escherichia coli (strain K12) GN=yqaA PE=1 SV=1 (24/24); sp|P44005|Y489_HAEIN Uncharacterized protein HI_0489 OS=Haemophilus influenzae (strain ATCC 51907 / DSM 11121 / KW20 / Rd) GN=HI_0489 PE=4 SV=1 (24/24)	tr|S6AWT2|S6AWT2_PSERE Uncharacterized protein OS=Pseudomonas resinovorans NBRC 106553 GN=PCA10_51210 PE=4 SV=1 (17/24); tr|K8RL35|K8RL35_9BURK Uncharacterized protein OS=Burkholderia sp. SJ98 GN=BURK_012423 PE=4 SV=1 (17/24); tr|S6I0L3|S6I0L3_9PSED Uncharacterized protein OS=Pseudomonas sp. CF149 GN=CF149_01934 PE=4 SV=1 (17/24); tr|F2MZ65|F2MZ65_PSEU6 Membrane protein-like protein OS=Pseudomona…
denovo003257	0.276956	0.279616	1.39e-10	1.39e-10	yes	5.13e-08	5.13e-08	21	21	0	17	1	0	NA	major facilitator transporter;h+ antiporter protein	NA	tr|F6BWY1|F6BWY1_SINMB H+ Antiporter protein OS=Sinorhizobium meliloti (strain BL225C) GN=SinmeB_6404 PE=4 SV=1 (23/23); tr|Q92YI4|Q92YI4_RHIME Permease, MFS OS=Rhizobium meliloti (strain 1021) GN=RA0896 PE=4 SV=1 (23/23); tr|K0PKI5|K0PKI5_RHIML NreB protein OS=Sinorhizobium meliloti Rm41 GN=BN406_04623 PE=4 SV=1 (23/23); tr|F7XE59|F7XE59_SINMM Permease, MFS OS=Sinorhizobium meliloti (strain SM11…
denovo003258	0.276956	0.279616	1.39e-10	1.39e-10	yes	5.13e-08	5.13e-08	21	21	0	17	1	0	NA	cation diffusion facilitator family transporter	sp|Q8L725|MTPC1_ARATH Metal tolerance protein C1 OS=Arabidopsis thaliana GN=MTPC1 PE=2 SV=1 (1/1)	tr|K8PKQ5|K8PKQ5_9BRAD Cation diffusion facilitator family transporter OS=Afipia broomeae ATCC 49717 GN=HMPREF9695_01253 PE=4 SV=1 (29/27); tr|Q1MK38|Q1MK38_RHIL3 Putative transmembrane efflux protein OS=Rhizobium leguminosarum bv. viciae (strain 3841) GN=RL1175 PE=4 SV=1 (29/27); tr|N6U880|N6U880_9RHIZ Putative transmembrane efflux protein OS=Rhizobium freirei PRF 81 GN=RHSP_75429 PE=4 SV=1 (28/…
denovo003260	0.276956	0.279616	1.39e-10	1.39e-10	yes	5.13e-08	5.13e-08	21	21	0	17	1	0	NA	NA	NA	NA
denovo003261	0.276956	0.279616	1.39e-10	1.39e-10	yes	5.13e-08	5.13e-08	21	21	0	17	1	0	NA	NA	NA	NA
denovo003265	0.276956	0.279616	1.39e-10	1.39e-10	yes	5.13e-08	5.13e-08	21	21	0	17	1	0	NA	opine dehydrogenase	sp|Q44297|ODH_ARTSC Opine dehydrogenase OS=Arthrobacter sp. (strain 1C) GN=odh PE=1 SV=1 (26/25); sp|Q04554|VIS_AGRVS Vitopine synthase OS=Agrobacterium vitis (strain S4 / ATCC BAA-846) GN=vis PE=3 SV=1 (1/25)	tr|M5FIL0|M5FIL0_9RHIZ Opine dehydrogenase OS=Mesorhizobium sp. STM 4661 GN=MESS4_830183 PE=4 SV=1 (27/25); tr|A6UG77|A6UG77_SINMW Opine dehydrogenase (Precursor) OS=Sinorhizobium medicae (strain WSM419) GN=Smed_3845 PE=4 SV=1 (27/25); tr|M5EWV8|M5EWV8_9RHIZ Opine dehydrogenase OS=Mesorhizobium metallidurans STM 2683 GN=MESS2_740045 PE=4 SV=1 (27/25); tr|M4IRS0|M4IRS0_RHIML Ketopantoate reductase…
denovo003268	0.276956	0.279616	1.39e-10	1.39e-10	yes	5.13e-08	5.13e-08	21	21	0	17	1	0	NA	peroxidase-related enzyme	NA	tr|D8MWQ3|D8MWQ3_ERWBE Putative peroxidase-related enzyme OS=Erwinia billingiae (strain Eb661) GN=EbC_37290 PE=3 SV=1 (23/23); tr|J2TTF0|J2TTF0_9ENTR Putative peroxidase-related enzyme OS=Pantoea sp. GM01 GN=PMI17_04682 PE=3 SV=1 (23/23); tr|M5FIL4|M5FIL4_9RHIZ Uncharacterized peroxidase-related enzyme OS=Mesorhizobium sp. STM 4661 GN=MESS4_830188 PE=3 SV=1 (23/23); tr|M5EW13|M5EW13_9RHIZ Unchara…
denovo003270	0.276956	0.279616	1.39e-10	1.39e-10	yes	5.13e-08	5.13e-08	21	21	0	17	1	0	NA	abc-type polar amino acid transport atpase component	sp|P39456|TCYC_BACSU L-cystine import ATP-binding protein TcyC OS=Bacillus subtilis (strain 168) GN=tcyC PE=1 SV=4 (22/25); sp|P0A2V2|OCCP_RHIRD Octopine permease ATP-binding protein P OS=Rhizobium radiobacter GN=occP PE=2 SV=1 (22/25); sp|O34900|TCYN_BACSU L-cystine import ATP-binding protein TcyN OS=Bacillus subtilis (strain 168) GN=tcyN PE=1 SV=1 (22/25); sp|P0A2V3|OCCP_AGRT4 Octopine permease…	tr|J2WN58|J2WN58_9RHIZ ABC-type polar amino acid transport system, ATPase component OS=Rhizobium sp. AP16 GN=PMI03_03122 PE=4 SV=1 (23/22); tr|M5FFA5|M5FFA5_9RHIZ Histidine/lysine/arginine/ornithine transporter subunit ATP-binding component of ABC superfamily OS=Mesorhizobium sp. STM 4661 GN=hisP PE=4 SV=1 (23/22); tr|M5EWV9|M5EWV9_9RHIZ Histidine/lysine/arginine/ornithine transporter subunit ATP…
denovo003273	0.276956	0.279616	1.39e-10	1.39e-10	yes	5.13e-08	5.13e-08	21	21	0	17	1	0	NA	amine acid abc permease 3-tm his glu gln arg opine family	sp|P52625|PATM_VIBHA Probable amino-acid ABC transporter permease protein PatM OS=Vibrio harveyi GN=patM PE=3 SV=2 (27/25); sp|P0AFT3|YECS_ECOL6 Inner membrane amino-acid ABC transporter permease protein YecS OS=Escherichia coli O6:H1 (strain CFT073 / ATCC 700928 / UPEC) GN=yecS PE=3 SV=1 (27/25); sp|P54953|YXEN_BACSU Probable amino-acid permease protein YxeN OS=Bacillus subtilis (strain 168) GN=…	tr|M5FMC1|M5FMC1_9RHIZ Putative amino acid ABC transporter, permease protein OS=Mesorhizobium sp. STM 4661 GN=MESS4_830184 PE=3 SV=1 (27/25); tr|M5F954|M5F954_9RHIZ Putative amino acid ABC transporter, permease protein OS=Mesorhizobium metallidurans STM 2683 GN=MESS2_740053 PE=3 SV=1 (27/25); tr|S5S3Y6|S5S3Y6_RHIET Amino acid ABC transporter permease protein OS=Rhizobium etli bv. mimosae str. Mim…
denovo003272	0.2762	0.277021	2.38e-10	2.38e-10	yes	8.17e-08	8.17e-08	20	21	0	17	0.952381	0	NA	amine acid abc permease 3-tm his glu gln arg opine family	sp|P0AFT3|YECS_ECOL6 Inner membrane amino-acid ABC transporter permease protein YecS OS=Escherichia coli O6:H1 (strain CFT073 / ATCC 700928 / UPEC) GN=yecS PE=3 SV=1 (25/24); sp|P54953|YXEN_BACSU Probable amino-acid permease protein YxeN OS=Bacillus subtilis (strain 168) GN=yxeN PE=1 SV=1 (25/24); sp|O34315|TCYL_BACSU L-cystine transport system permease protein TcyL OS=Bacillus subtilis (strain 1…	tr|M5FHY9|M5FHY9_9RHIZ Putative amino acid ABC transporter, permease protein OS=Mesorhizobium sp. STM 4661 GN=MESS4_830185 PE=3 SV=1 (25/24); tr|K0VY82|K0VY82_9RHIZ Amino acid ABC transporter permease OS=Rhizobium sp. Pop5 GN=RCCGEPOP_17678 PE=3 SV=1 (25/24); tr|M5EWT1|M5EWT1_9RHIZ Putative amino acid ABC transporter, permease protein OS=Mesorhizobium metallidurans STM 2683 GN=MESS2_740052 PE=3 S…
denovo003266	0.270955	0.271776	4.17e-10	7.15e-10	yes	1.25e-07	2.14e-07	20	21	0	17	0.952381	0	NA	NA	NA	NA
denovo003267	0.270955	0.271776	4.17e-10	7.15e-10	yes	1.25e-07	2.14e-07	20	21	0	17	0.952381	0	NA	flavoprotein involved in k+ transport	NA	NA
denovo003243	0.267829	0.26865	2.68e-09	5.78e-09	yes	7.15e-07	1.63e-06	20	21	0	17	0.952381	0	NA	NA	NA	NA
denovo003119	0.268851	0.268208	2.68e-09	8.28e-09	yes	7.15e-07	2.21e-06	18	21	0	17	0.857143	0	NA	NA	NA	NA
denovo003259	0.267382	0.268203	3.99e-09	1.16e-08	yes	1.01e-06	2.93e-06	20	21	0	17	0.952381	0	NA	NA	NA	NA
denovo003247	0.264361	0.261547	5.78e-09	1.62e-08	yes	1.32e-06	3.89e-06	18	21	0	17	0.857143	0	NA	NA	NA	NA
denovo003240	0.262859	0.258189	4.66e-09	1.89e-08	yes	1.12e-06	4.32e-06	17	21	0	17	0.809524	0	NA	recombinase	NA	tr|J7QH23|J7QH23_METSZ Recombinase OS=Methylocystis sp. (strain SC2) GN=BN69_1885 PE=4 SV=1 (18/18); tr|H0TNV3|H0TNV3_9BRAD Uncharacterized protein OS=Bradyrhizobium sp. STM 3843 GN=BRAS3843_260019 PE=4 SV=1 (18/18); tr|M5EYL2|M5EYL2_9RHIZ Uncharacterized protein OS=Mesorhizobium metallidurans STM 2683 GN=MESS2_810029 PE=4 SV=1 (18/18); tr|Q11G64|Q11G64_MESSB Recombinase OS=Mesorhizobium sp. (str…
denovo003262	0.241344	0.244333	2.08e-07	2.08e-07	yes	4.35e-05	4.35e-05	20	21	0	17	0.952381	0	NA	NA	NA	NA
denovo003264	0.241344	0.244333	2.08e-07	2.08e-07	yes	4.35e-05	4.35e-05	20	21	0	17	0.952381	0	NA	NA	NA	NA
denovo003271	0.23965	0.239178	3.41e-07	6.89e-07	yes	6.83e-05	0.000137793	18	21	0	17	0.857143	0	NA	periplasmic component of amino acid abc-type transporter signal transduction system	sp|P30860|ARTJ_ECOLI ABC transporter arginine-binding protein 1 OS=Escherichia coli (strain K12) GN=artJ PE=1 SV=2 (21/20); sp|P54535|ARTP_BACSU Arginine-binding extracellular protein ArtP OS=Bacillus subtilis (strain 168) GN=artP PE=1 SV=1 (21/20); sp|O34852|TCYK_BACSU L-cystine-binding protein TcyK OS=Bacillus subtilis (strain 168) GN=tcyK PE=1 SV=1 (21/20); sp|O34406|TCYJ_BACSU L-cystine-bindi…	tr|M5ETW8|M5ETW8_9RHIZ Putative solute-binding component of ABC transporter OS=Mesorhizobium metallidurans STM 2683 GN=MESS2_740051 PE=4 SV=1 (23/21); tr|M5FI15|M5FI15_9RHIZ Putative solute-binding component of ABC transporter OS=Mesorhizobium sp. STM 4661 GN=MESS4_830186 PE=4 SV=1 (23/21); tr|J0JZ07|J0JZ07_RHILV Periplasmic component of amino acid ABC-type transporter/signal transduction system …
denovo003269	0.237438	0.238779	4.12e-07	8.21e-07	yes	7.92e-05	0.000157553	19	21	0	17	0.904762	0	NA	abc-type polar amino acid transport atpase component	sp|P0A2V2|OCCP_RHIRD Octopine permease ATP-binding protein P OS=Rhizobium radiobacter GN=occP PE=2 SV=1 (22/22); sp|P54954|YXEO_BACSU Probable amino-acid import ATP-binding protein YxeO OS=Bacillus subtilis (strain 168) GN=yxeO PE=1 SV=1 (22/22); sp|O34900|TCYN_BACSU L-cystine import ATP-binding protein TcyN OS=Bacillus subtilis (strain 168) GN=tcyN PE=1 SV=1 (22/22); sp|P0A2V3|OCCP_AGRT4 Octopin…	tr|M5FFA5|M5FFA5_9RHIZ Histidine/lysine/arginine/ornithine transporter subunit ATP-binding component of ABC superfamily OS=Mesorhizobium sp. STM 4661 GN=hisP PE=4 SV=1 (22/22); tr|M5EWV9|M5EWV9_9RHIZ Histidine/lysine/arginine/ornithine transporter subunit ATP-binding component of ABC superfamily OS=Mesorhizobium metallidurans STM 2683 GN=hisP PE=4 SV=1 (22/22); tr|B9JHE8|B9JHE8_AGRRK Amino acid A…
denovo001341	-0.292475	-0.286671	7.77e-07	1.84e-06	yes	0.000143454	0.000339759	13	21	17	17	0.619048	1	NA	NA	NA	NA
denovo000014	0.214576	0.215106	1.11e-06	2.53e-06	yes	0.00019797	0.000449718	20	21	7	17	0.952381	0.411765	NA	high-affinity nickel-transporter	NA	tr|A6UL22|A6UL22_SINMW High-affinity nickel-transporter OS=Sinorhizobium medicae (strain WSM419) GN=Smed_5609 PE=4 SV=1 (47/33); tr|F7XE56|F7XE56_SINMM ABC transporter permease OS=Sinorhizobium meliloti (strain SM11) GN=SM11_pC0758 PE=4 SV=1 (42/33); tr|K0PQT6|K0PQT6_RHIML ABC transporter permease OS=Sinorhizobium meliloti Rm41 GN=BN406_04627 PE=4 SV=1 (35/33); tr|G9AHM8|G9AHM8_RHIFH High-affinit…
denovo003251	0.228627	0.230191	2.5e-06	3.06e-06	yes	0.000413463	0.000523833	18	21	0	17	0.857143	0	NA	NA	NA	NA
denovo003250	0.226824	0.226569	2.36e-06	3.54e-06	yes	0.000404122	0.000585326	17	21	0	17	0.809524	0	NA	manganese and iron superoxide dismutase	NA	tr|Q13FS4|Q13FS4_BURXL Putative superoxide dismutase OS=Burkholderia xenovorans (strain LB400) GN=Bxeno_C1137 PE=4 SV=1 (18/18); tr|C5T7I6|C5T7I6_ACIDE Manganese and iron superoxide dismutase OS=Acidovorax delafieldii 2AN GN=AcdelDRAFT_2866 PE=4 SV=1 (18/18); tr|Q12AM3|Q12AM3_POLSJ Manganese and iron superoxide dismutase OS=Polaromonas sp. (strain JS666 / ATCC BAA-500) GN=Bpro_2502 PE=4 SV=1 (18/…
denovo003455	0.241525	0.238143	3.21e-06	4.98e-06	yes	0.000512832	0.000796373	13	21	0	17	0.619048	0	NA	aminophosphonate oxidoreductase;hydrolase;fad dependent oxidoreductase	NA	NA
denovo003248	0.221658	0.22193	6.66e-06	6.66e-06	yes	0.000969105	0.000969105	16	21	0	17	0.761905	0	NA	chromate chromate ion transporter family	sp|P14285|CHRA_PSEAI Chromate transport protein OS=Pseudomonas aeruginosa GN=chrA PE=2 SV=1 (18/18); sp|Q58128|Y718_METJA Putative uncharacterized transporter MJ0718 OS=Methanocaldococcus jannaschii (strain ATCC 43067 / DSM 2661 / JAL-1 / JCM 10045 / NBRC 100440) GN=MJ0718 PE=3 SV=1 (2/18); sp|Q55027|SRPC_SYNE7 Probable chromate transport protein OS=Synechococcus elongatus (strain PCC 7942) GN=sr…	tr|M4ICK1|M4ICK1_RHIML Chromate transporter, chromate ion transporter (CHR) family OS=Sinorhizobium meliloti GR4 GN=C770_GR4Chr0747 PE=4 SV=1 (19/19); tr|H0FWJ0|H0FWJ0_RHIML Chromate transporter chromate ion transporter (CHR) family protein OS=Sinorhizobium meliloti CCNWSX0020 GN=SM0020_07772 PE=4 SV=1 (19/19); tr|M4MRL6|M4MRL6_RHIML Putative chromate transport protein OS=Sinorhizobium meliloti 2…
denovo003249	0.221658	0.22193	6.66e-06	6.66e-06	yes	0.000969105	0.000969105	16	21	0	17	0.761905	0	NA	NA	NA	NA
denovo003458	0.22979	0.234114	6.34e-06	6.34e-06	yes	0.000969105	0.000969105	17	21	0	17	0.809524	0	NA	protein of hypothetical function duf849	sp|Q8RHX2|KCE_FUSNN 3-keto-5-aminohexanoate cleavage enzyme OS=Fusobacterium nucleatum subsp. nucleatum (strain ATCC 25586 / CIP 101130 / JCM 8532 / LMG 13131) GN=kce PE=1 SV=1 (20/19); sp|B0VHH0|KCE_CLOAI 3-keto-5-aminohexanoate cleavage enzyme OS=Cloacamonas acidaminovorans (strain Evry) GN=kce PE=1 SV=1 (20/19); sp|E3PRK0|KCE_CLOSD 3-keto-5-aminohexanoate cleavage enzyme OS=Clostridium stickla…	tr|A3SJ19|A3SJ19_9RHOB Putative uncharacterized protein OS=Roseovarius nubinhibens ISM GN=ISM_03635 PE=4 SV=1 (20/19); tr|A3JMN2|A3JMN2_9RHOB Putative uncharacterized protein OS=Rhodobacteraceae bacterium HTCC2150 GN=RB2150_12861 PE=4 SV=1 (19/19); tr|K2JPT8|K2JPT8_9PROT Uncharacterized protein OS=Oceanibaculum indicum P24 GN=P24_05562 PE=4 SV=1 (18/19); tr|A8TUX9|A8TUX9_9PROT Putative uncharacte…
denovo001261	0.205701	0.207068	1.18e-05	1.18e-05	no	0.00162142	0.0016691	20	21	6	17	0.952381	0.352941	NA	family transcriptional regulator	sp|P35112|NOCR_AGRT7 Regulatory protein NocR OS=Agrobacterium tumefaciens (strain T37) GN=nocR PE=4 SV=1 (32/29); sp|Q00678|NOCR_AGRT5 Regulatory protein NocR OS=Agrobacterium tumefaciens (strain C58 / ATCC 33970) GN=nocR PE=4 SV=1 (32/29); sp|P39592|YWBI_BACSU Uncharacterized HTH-type transcriptional regulator YwbI OS=Bacillus subtilis (strain 168) GN=ywbI PE=4 SV=1 (30/29); sp|P03030|LYSR_ECOLI…	tr|M5EVN9|M5EVN9_9RHIZ Nopaline catabolism transcriptional regulator protein, LysR family OS=Mesorhizobium metallidurans STM 2683 GN=nocRb PE=4 SV=1 (33/29); tr|J4T5A9|J4T5A9_9RHIZ LysR family transcriptional regulator OS=Rhizobium sp. CCGE 510 GN=RCCGE510_29031 PE=4 SV=1 (33/29); tr|B3Q2K3|B3Q2K3_RHIE6 Nopaline catabolism transcriptional regulator protein, LysR family OS=Rhizobium etli (strain C…
denovo005388	0.305484	0.300575	2.79e-05	1.59e-05	no	0.00343282	0.0021858	5	21	0	17	0.238095	0	NA	NA	NA	NA
denovo005389	0.275874	0.270668	1.05e-05	2.09e-05	no	0.00147662	0.00278917	7	21	0	17	0.333333	0	NA	NA	NA	NA
denovo003460	0.215096	0.21515	1.99e-05	2.81e-05	no	0.00258686	0.00364655	16	21	0	17	0.761905	0	NA	glutathione import atp-binding protein;oligopeptide dipeptide abc atpase subunit;dipeptide abc transporter atp-binding protein	sp|Q0TJM0|GSIA_ECOL5 Glutathione import ATP-binding protein GsiA OS=Escherichia coli O6:K15:H31 (strain 536 / UPEC) GN=gsiA PE=3 SV=2 (17/17); sp|Q3Z3V4|GSIA_SHISS Glutathione import ATP-binding protein GsiA OS=Shigella sonnei (strain Ss046) GN=gsiA PE=3 SV=2 (16/17); sp|Q32IB5|GSIA_SHIDS Glutathione import ATP-binding protein GsiA OS=Shigella dysenteriae serotype 1 (strain Sd197) GN=gsiA PE=3 SV…	tr|G6Y7T7|G6Y7T7_9RHIZ Glutathione import ATP-binding protein GsiA OS=Mesorhizobium amorphae CCNWGS0123 GN=MEA186_10015 PE=3 SV=1 (16/17); tr|F8BKG7|F8BKG7_OLICM Glutathione import ATP-binding protein GsiA OS=Oligotropha carboxidovorans (strain OM4) GN=gsiA1 PE=3 SV=1 (15/17); tr|B6JJN1|B6JJN1_OLICO Glutathione import ATP-binding protein GsiA OS=Oligotropha carboxidovorans (strain ATCC 49405 / DS…
denovo002893	-0.211282	-0.214052	3.25e-05	3.25e-05	no	0.00390156	0.00410691	0	21	8	17	0	0.470588	NA	NA	NA	NA
denovo001257	0.189681	0.182731	1.63e-05	3.89e-05	no	0.00217318	0.00478846	17	21	6	17	0.809524	0.352941	NA	transcriptional regulator protein	sp|P55360|Y4AM_RHISN Uncharacterized HTH-type transcriptional regulator y4aM OS=Rhizobium sp. (strain NGR234) GN=NGR_a00350 PE=4 SV=1 (33/18); sp|A6U5H5|Y045_SINMW Uncharacterized HTH-type transcriptional regulator Smed_0045 OS=Sinorhizobium medicae (strain WSM419) GN=Smed_0045 PE=4 SV=1 (27/18); sp|P55681|Y4WC_RHISN Uncharacterized HTH-type transcriptional regulator y4wC OS=Rhizobium sp. (strain…	tr|M5EVP3|M5EVP3_9RHIZ Uncharacterized HTH-type transcriptional regulator Smed_0045 OS=Mesorhizobium metallidurans STM 2683 GN=MESS2_820014 PE=4 SV=1 (49/24); tr|Q989V6|Q989V6_RHILO Mlr6265 protein OS=Rhizobium loti (strain MAFF303099) GN=mlr6265 PE=4 SV=1 (48/24); tr|N6V112|N6V112_9RHIZ Putative transcriptional regulator, XRE family OS=Rhizobium freirei PRF 81 GN=RHSP_68095 PE=4 SV=1 (36/24); tr…
denovo000007	0.215456	0.216699	5e-05	4.22e-05	no	0.00571401	0.00506649	20	21	4	17	0.952381	0.235294	NA	cyse laca lpxa nodl;chloramphenicol acetyltransferase	sp|P26839|VATA_STAAU Virginiamycin A acetyltransferase OS=Staphylococcus aureus GN=vat PE=1 SV=2 (20/21); sp|P26840|MATA_LYSSH Probable macrolide acetyltransferase (Fragment) OS=Lysinibacillus sphaericus PE=3 SV=1 (13/21); sp|P50870|VATD_ENTFC Streptogramin A acetyltransferase OS=Enterococcus faecium GN=vatD PE=1 SV=1 (11/21); sp|P07464|THGA_ECOLI Galactoside O-acetyltransferase OS=Escherichia co…	tr|Q98DH5|Q98DH5_RHILO Chloramphenicol acetyltransferase OS=Rhizobium loti (strain MAFF303099) GN=mll4701 PE=4 SV=1 (25/24); tr|G7TH16|G7TH16_9XANT Acetyltransferase, CysE-LacA-LpxA-NodL family OS=Xanthomonas oryzae pv. oryzicola BLS256 GN=XOC_3867 PE=4 SV=1 (23/24); tr|Q5SEK2|Q5SEK2_9XANT Putative acetyltransferase OS=Xanthomonas oryzae pv. oryzicola GN=wxocF PE=4 SV=1 (23/24); tr|Q98IP6|Q98IP6_…
denovo000013	0.181997	0.176624	2.09e-05	5e-05	no	0.00263865	0.00585337	17	21	7	17	0.809524	0.411765	NA	cobalt-zinc-cadmium resistance protein;cation diffusion facilitator family transporter	sp|O53471|Y2025_MYCTU Probable cation efflux system protein Rv2025c/MT2084 OS=Mycobacterium tuberculosis GN=Rv2025c PE=2 SV=1 (40/27)	tr|M5EW32|M5EW32_9RHIZ Cation diffusion facilitator family transporter OS=Mesorhizobium metallidurans STM 2683 GN=MESS2_730064 PE=4 SV=1 (40/27); tr|K8PKQ5|K8PKQ5_9BRAD Cation diffusion facilitator family transporter OS=Afipia broomeae ATCC 49717 GN=HMPREF9695_01253 PE=4 SV=1 (38/27); tr|N6U880|N6U880_9RHIZ Putative transmembrane efflux protein OS=Rhizobium freirei PRF 81 GN=RHSP_75429 PE=4 SV=1 …
GI:13471696	0.241074	0.241973	8.43e-05	6.85e-05	no	0.00899731	0.00782977	9	21	0	17	0.428571	0	hypothetical protein;	NA	NA	tr|M5EG27|M5EG27_9RHIZ Uncharacterized protein OS=Mesorhizobium metallidurans STM 2683 GN=MESS2_1030154 PE=4 SV=1 (17/17); tr|Q98JW6|Q98JW6_RHILO Msr1747 protein OS=Rhizobium loti (strain MAFF303099) GN=msr1747 PE=4 SV=1 (17/17); tr|E8TCZ2|E8TCZ2_MESCW Uncharacterized protein OS=Mesorhizobium ciceri bv. biserrulae (strain HAMBI 2942 / LMG 23838 / WSM1271) GN=Mesci_2988 PE=4 SV=1 (15/17); tr|L0KEF…
denovo005231	0.257533	0.251948	4.19e-05	8.58e-05	no	0.00490762	0.00958242	8	21	0	17	0.380952	0	NA	NA	NA	NA
denovo003123	0.20122	0.205699	0.000108967	9.39e-05	no	0.010465	0.0102412	17	21	0	17	0.809524	0	NA	aminotransferase class-iii	sp|O94492|YC7B_SCHPO Uncharacterized aminotransferase C417.11c OS=Schizosaccharomyces pombe (strain 972 / ATCC 24843) GN=SPCC417.11c PE=3 SV=2 (17/17); sp|H8WR05|BFAT_VARPD Beta-phenylalanine transaminase OS=Variovorax paradoxus PE=1 SV=1 (17/17); sp|A4IRG2|GSA2_GEOTN Glutamate-1-semialdehyde 2,1-aminomutase 2 OS=Geobacillus thermodenitrificans (strain NG80-2) GN=hemL2 PE=3 SV=1 (16/17); sp|Q30RJ…	tr|I4MGN8|I4MGN8_9BURK Class III aminotransferase OS=Hydrogenophaga sp. PBC GN=Q5W_4741 PE=3 SV=1 (17/17); tr|K2JH41|K2JH41_9PROT Class III aminotransferase OS=Oceanibaculum indicum P24 GN=P24_12212 PE=3 SV=1 (17/17); tr|A8TMX0|A8TMX0_9PROT Aminotransferase class-III OS=alpha proteobacterium BAL199 GN=BAL199_03799 PE=3 SV=1 (17/17); tr|B1G3Y1|B1G3Y1_9BURK Aminotransferase class-III OS=Burkholderi…
denovo005441	0.278259	0.273034	0.000115551	0.000115551	no	0.010465	0.0108754	5	21	0	17	0.238095	0	NA	NA	NA	NA
denovo005442	0.278259	0.273034	0.000115551	0.000115551	no	0.010465	0.0108754	5	21	0	17	0.238095	0	NA	NA	NA	NA
denovo005443	0.278259	0.273034	0.000115551	0.000115551	no	0.010465	0.0108754	5	21	0	17	0.238095	0	NA	NA	NA	NA
denovo005444	0.278259	0.273034	0.000115551	0.000115551	no	0.010465	0.0108754	5	21	0	17	0.238095	0	NA	NA	NA	NA
denovo005445	0.278259	0.273034	0.000115551	0.000115551	no	0.010465	0.0108754	5	21	0	17	0.238095	0	NA	NA	NA	NA
denovo005446	0.278259	0.273034	0.000115551	0.000115551	no	0.010465	0.0108754	5	21	0	17	0.238095	0	NA	NA	NA	NA
GI:13488137	0.200406	0.202019	8.22e-05	0.000110654	no	0.00896424	0.0108754	17	21	1	17	0.809524	0.0588235	hypothetical protein;	NA	sp|P55425|Y4EB_RHISN Uncharacterized protein y4eB OS=Rhizobium sp. (strain NGR234) GN=NGR_a03910 PE=4 SV=1 (22/22)	tr|Q3SUD7|Q3SUD7_NITWN Putative uncharacterized protein OS=Nitrobacter winogradskyi (strain Nb-255 / ATCC 25391) GN=Nwi_0840 PE=4 SV=1 (18/22); tr|M8BAG7|M8BAG7_RHIRD Uncharacterized protein OS=Agrobacterium tumefaciens str. Cherry 2E-2-2 GN=H009_17948 PE=4 SV=1 (18/22); tr|F7UE64|F7UE64_RHIRD Uncharacterized protein OS=Agrobacterium tumefaciens F2 GN=Agau_L101141 PE=4 SV=1 (17/22); tr|B6JHL5|B6J…
GI:13471079	0.21843	0.212445	5.51e-05	0.000129409	no	0.00614798	0.0119455	12	21	0	17	0.571429	0	hypothetical protein;	dna-binding protein	NA	tr|N6U5Q3|N6U5Q3_9RHIZ Uncharacterized protein OS=Rhizobium freirei PRF 81 GN=RHSP_06619 PE=4 SV=1 (14/14); tr|Q98LM9|Q98LM9_RHILO Msr0960 protein OS=Rhizobium loti (strain MAFF303099) GN=msr0960 PE=4 SV=1 (14/14); tr|B9JPP5|B9JPP5_AGRRK Uncharacterized protein OS=Agrobacterium radiobacter (strain K84 / ATCC BAA-868) GN=Arad_12032 PE=4 SV=1 (14/14); tr|C6B971|C6B971_RHILS Transcriptional regulato…
denovo003571	0.194889	0.196006	0.000126232	0.000145947	no	0.0112207	0.0132179	17	21	4	17	0.809524	0.235294	NA	binding-protein-dependent transport systems inner membrane component	NA	NA
denovo003255	0.197375	0.193978	0.000115326	0.000184167	no	0.010465	0.0163704	13	21	0	17	0.619048	0	NA	binding-protein-dependent transport systems inner membrane component	NA	NA
denovo003574	0.187275	0.188761	0.000225214	0.000225214	no	0.0183225	0.019655	16	21	4	17	0.761905	0.235294	NA	binding-protein-dependent transport systems inner membrane component	sp|O51924|MALF_THELI Trehalose/maltose transport system permease protein MalF OS=Thermococcus litoralis GN=malF PE=1 SV=1 (30/30); sp|P37730|AMYD_THETU Probable starch degradation products transport system permease protein AmyD OS=Thermoanaerobacter thermosulfurogenes GN=amyD PE=3 SV=1 (30/30); sp|O32155|YURN_BACSU Probable ABC transporter permease protein YurN OS=Bacillus subtilis (strain 168) G…	tr|L0KJD4|L0KJD4_MESAW Permease component of ABC-type sugar transporter OS=Mesorhizobium australicum (strain LMG 24608 / HAMBI 3006 / WSM2073) GN=Mesau_01721 PE=3 SV=1 (27/30); tr|F7Y4C1|F7Y4C1_MESOW Binding-protein-dependent transport systems inner membrane component OS=Mesorhizobium opportunistum (strain LMG 24607 / HAMBI 3007 / WSM2075) GN=Mesop_1693 PE=3 SV=1 (27/30); tr|Q92YY0|Q92YY0_RHIME A…
denovo001340	-0.19449	-0.197859	0.000288073	0.000248713	no	0.022668	0.0202277	2	21	11	17	0.0952381	0.647059	NA	NA	NA	NA
denovo003626	0.232462	0.22738	0.000246813	0.000246813	no	0.019745	0.0202277	7	21	1	17	0.333333	0.0588235	NA	glycosyl transferase	NA	NA
GI:13471083	0.181857	0.178041	0.000147854	0.000258208	no	0.0126732	0.0202277	16	21	4	17	0.761905	0.235294	conjugal transfer protein traD;	conjugal transfer family protein	sp|P55420|TRAD_RHISN Probable conjugal transfer protein TraD OS=Rhizobium sp. (strain NGR234) GN=traD PE=3 SV=1 (9/9)	tr|Q98LM5|Q98LM5_RHILO Probable conjugal transfer protein TraD OS=Rhizobium loti (strain MAFF303099) GN=msr0965 PE=4 SV=1 (23/27); tr|L0KIK4|L0KIK4_MESAW Conjugal transfer protein TraD OS=Mesorhizobium australicum (strain LMG 24608 / HAMBI 3006 / WSM2073) GN=Mesau_02778 PE=4 SV=1 (21/27); tr|Q20XU6|Q20XU6_RHOPB Conjugal transfer TraD OS=Rhodopseudomonas palustris (strain BisB18) GN=RPC_4518 PE=4 …
GI:13472930	-0.196665	-0.201582	0.000416528	0.000273917	no	0.0266578	0.0202277	2	21	12	17	0.0952381	0.705882	hypothetical protein;	NA	NA	tr|Q98GD3|Q98GD3_RHILO Mll3379 protein OS=Rhizobium loti (strain MAFF303099) GN=mll3379 PE=4 SV=1 (16/16)
GI:13472931	-0.196665	-0.201582	0.000416528	0.000273917	no	0.0266578	0.0202277	2	21	12	17	0.0952381	0.705882	sugar ABC transporter ATP-binding protein;	abc transporter atp-binding protein	sp|P55604|Y4OS_RHISN Uncharacterized ABC transporter ATP-binding protein y4oS OS=Rhizobium sp. (strain NGR234) GN=NGR_a02170 PE=3 SV=1 (16/16); sp|Q8D954|UGPC_VIBVU sn-glycerol-3-phosphate import ATP-binding protein UgpC OS=Vibrio vulnificus (strain CMCP6) GN=ugpC PE=3 SV=1 (15/16); sp|Q98G42|UGPC_RHILO sn-glycerol-3-phosphate import ATP-binding protein UgpC OS=Rhizobium loti (strain MAFF303099) …	tr|Q2CGM6|Q2CGM6_9RHOB Sugar ABC transporter, ATP-binding protein OS=Oceanicola granulosus HTCC2516 GN=OG2516_16449 PE=4 SV=1 (16/16); tr|F7ZJF2|F7ZJF2_ROSLO Putative ABC transporter ATP-binding protein OS=Roseobacter litoralis (strain ATCC 49566 / DSM 6996 / JCM 21268 / NBRC 15278 / OCh 149) GN=RLO149_c005560 PE=4 SV=1 (16/16); tr|Q161K2|Q161K2_ROSDO Sugar ABC transporter, ATP-binding protein, p…
GI:13472932	-0.196665	-0.201582	0.000416528	0.000273917	no	0.0266578	0.0202277	2	21	12	17	0.0952381	0.705882	sugar ABC transporter permease;	binding-protein-dependent transport systems inner membrane component	sp|Q9KEE9|ARAQ_BACHD L-arabinose transport system permease protein AraQ OS=Bacillus halodurans (strain ATCC BAA-125 / DSM 18197 / FERM 7344 / JCM 9153 / C-125) GN=araQ PE=3 SV=1 (16/16); sp|O32154|YURM_BACSU Probable ABC transporter permease protein YurM OS=Bacillus subtilis (strain 168) GN=yurM PE=3 SV=1 (16/16); sp|P55603|Y4OR_RHISN Probable ABC transporter permease protein y4oR OS=Rhizobium sp…	tr|F7ZJF1|F7ZJF1_ROSLO ABC trans-affinity zinc uptake system membrane protein OS=Roseobacter litoralis (strain ATCC 49566 / DSM 6996 / JCM 21268 / NBRC 15278 / OCh 149) GN=RLO149_c005550 PE=3 SV=1 (16/16); tr|B9NVC9|B9NVC9_9RHOB Sugar ABC transporter, permease protein OS=Rhodobacteraceae bacterium KLH11 GN=RKLH11_3564 PE=3 SV=1 (16/16); tr|Q161K1|Q161K1_ROSDO Sugar ABC transporter, permease prote…
GI:13472933	-0.196665	-0.201582	0.000416528	0.000273917	no	0.0266578	0.0202277	2	21	12	17	0.0952381	0.705882	ABC transporter permease;	permease component of abc-type sugar transporter	sp|O51924|MALF_THELI Trehalose/maltose transport system permease protein MalF OS=Thermococcus litoralis GN=malF PE=1 SV=1 (16/16); sp|P29823|LACF_RHIRD Lactose transport system permease protein LacF OS=Rhizobium radiobacter GN=lacF PE=2 SV=1 (16/16); sp|Q6CZ32|UGPA_ERWCT sn-glycerol-3-phosphate transport system permease protein UgpA OS=Erwinia carotovora subsp. atroseptica (strain SCRI 1043 / ATC…	tr|Q2CGM4|Q2CGM4_9RHOB ABC transporter, permease protein OS=Oceanicola granulosus HTCC2516 GN=OG2516_16459 PE=3 SV=1 (16/16); tr|Q98GD0|Q98GD0_RHILO ABC transporter, permease protein OS=Rhizobium loti (strain MAFF303099) GN=mll3383 PE=3 SV=1 (16/16); tr|Q161K0|Q161K0_ROSDO ABC transporter, permease protein. putative OS=Roseobacter denitrificans (strain ATCC 33942 / OCh 114) GN=y4oQ PE=3 SV=1 (16/…
GI:13472934	-0.196665	-0.201582	0.000416528	0.000273917	no	0.0266578	0.0202277	2	21	12	17	0.0952381	0.705882	hypothetical protein;	extracellular solute-binding protein family 1	NA	tr|Q161J9|Q161J9_ROSDO ABC transporter, periplasmic substrate-binding protein, putative OS=Roseobacter denitrificans (strain ATCC 33942 / OCh 114) GN=RD1_3883 PE=4 SV=1 (16/16); tr|Q2CGM3|Q2CGM3_9RHOB Putative uncharacterized protein OS=Oceanicola granulosus HTCC2516 GN=OG2516_16464 PE=4 SV=1 (16/16); tr|F7ZJE9|F7ZJE9_ROSLO Putative ABC transporter extracellular solute binding protein OS=Roseobac…
GI:13472935	-0.196665	-0.201582	0.000416528	0.000273917	no	0.0266578	0.0202277	2	21	12	17	0.0952381	0.705882	sugar ABC transporter ATP-binding protein;	sugar transport atp-hydrolyzing	sp|Q9KL04|MALK_VIBCH Maltose/maltodextrin import ATP-binding protein MalK OS=Vibrio cholerae serotype O1 (strain ATCC 39315 / El Tor Inaba N16961) GN=malK PE=3 SV=1 (16/16); sp|Q87GB5|MALK_VIBPA Maltose/maltodextrin import ATP-binding protein MalK OS=Vibrio parahaemolyticus serotype O3:K6 (strain RIMD 2210633) GN=malK PE=3 SV=1 (16/16); sp|Q9YGA6|MALK_THELI Trehalose/maltose import ATP-binding pr…	tr|Q8TZQ3|Q8TZQ3_PYRFU Putative sugar transport ATP-hydrolyzing OS=Pyrococcus furiosus (strain ATCC 43587 / DSM 3638 / JCM 8422 / Vc1) GN=PF1933 PE=3 SV=1 (16/16); tr|Q98GC8|Q98GC8_RHILO Sugar ABC transporter, ATP-binding protein OS=Rhizobium loti (strain MAFF303099) GN=mll3385 PE=3 SV=1 (16/16); tr|Q161J8|Q161J8_ROSDO Sugar ABC transporter, ATP-binding protein, putative OS=Roseobacter denitrific…
GI:13474767	0.181857	0.178041	0.000147854	0.000258208	no	0.0126732	0.0202277	16	21	4	17	0.761905	0.235294	hypothetical protein;	NA	NA	tr|Q98B50|Q98B50_RHILO Mll5731 protein OS=Rhizobium loti (strain MAFF303099) GN=mll5731 PE=4 SV=1 (26/26); tr|A5EQ42|A5EQ42_BRASB Uncharacterized protein OS=Bradyrhizobium sp. (strain BTAi1 / ATCC BAA-1182) GN=BBta_6371 PE=4 SV=1 (22/26); tr|S6DCW5|S6DCW5_ACEPA Conjugal transfer protein TraD OS=Acetobacter pasteurianus 386B GN=traD PE=4 SV=1 (9/26)
denovo001320	0.191207	0.188383	0.000209007	0.000330033	no	0.0176006	0.0240024	11	21	1	17	0.52381	0.0588235	NA	catalytic region	sp|P59800|TRA9_MYCBO Putative transposase for insertion sequence element IS986/IS6110 OS=Mycobacterium bovis (strain ATCC BAA-935 / AF2122/97) GN=Mb2838c PE=3 SV=1 (12/12); sp|P0C5G8|TRA9_MYCTU Putative transposase for insertion sequence element IS986/IS6110 OS=Mycobacterium tuberculosis GN=Rv0796 PE=4 SV=1 (12/12); sp|A5TY79|TRA9_MYCTA Putative transposase for insertion sequence element IS986/IS…	tr|A5P8K2|A5P8K2_9SPHN Integrase, catalytic region OS=Erythrobacter sp. SD-21 GN=ED21_17647 PE=4 SV=1 (11/12); tr|N6TZD4|N6TZD4_9RHIZ Putative IS3 family transposase, IS51 group, OrfB OS=Rhizobium freirei PRF 81 GN=RHSP_81513 PE=4 SV=1 (10/12); tr|S9S7T3|S9S7T3_RHOFU Integrase, catalytic region (Fragment) OS=Phaeospirillum fulvum MGU-K5 GN=K678_17591 PE=4 SV=1 (9/12); tr|K9CMV9|K9CMV9_SPHYA Uncha…
denovo000080	0.182899	0.183542	0.000414419	0.000414419	no	0.0266578	0.029402	20	21	8	17	0.952381	0.470588	NA	NA	NA	NA
GI:13488507	0.182659	0.183953	0.000545595	0.000416528	no	0.0323315	0.029402	18	21	6	17	0.857143	0.352941	hypothetical protein;	NA	NA	tr|Q98P02|Q98P02_RHILO Msr9665 protein OS=Rhizobium loti (strain MAFF303099) GN=msr9665 PE=4 SV=1 (5/5)
denovo002193	0.18201	0.17773	0.000324932	0.000426116	no	0.0243853	0.0296428	13	21	2	17	0.619048	0.117647	NA	NA	NA	NA
denovo002573	0.195702	0.189583	0.000214264	0.000441965	no	0.0177322	0.029988	12	21	1	17	0.571429	0.0588235	NA	NA	NA	NA
denovo002894	-0.201951	-0.204065	0.000443573	0.000443573	no	0.0280151	0.029988	0	21	7	17	0	0.411765	NA	NA	NA	NA
denovo001446	0.158885	0.158801	0.000610517	0.000471924	no	0.0355826	0.0304024	16	21	6	17	0.761905	0.352941	NA	transcriptional xre family;hypothetical protein	NA	tr|G6Y2W0|G6Y2W0_9RHIZ Putative uncharacterized protein OS=Mesorhizobium amorphae CCNWGS0123 GN=MEA186_01381 PE=4 SV=1 (28/26); tr|M5FHY6|M5FHY6_9RHIZ Uncharacterized protein OS=Mesorhizobium sp. STM 4661 GN=MESS4_830180 PE=4 SV=1 (28/26); tr|M5EVR9|M5EVR9_9RHIZ Uncharacterized protein OS=Mesorhizobium metallidurans STM 2683 GN=MESS2_850008 PE=4 SV=1 (28/26); tr|G7DBA1|G7DBA1_BRAJP Uncharacterize…
denovo001455	0.190775	0.191224	0.00047996	0.00047996	no	0.0291621	0.0304024	20	21	7	17	0.952381	0.411765	NA	NA	NA	NA
denovo003042	0.184795	0.189778	0.000806925	0.000477149	no	0.0416477	0.0304024	18	21	6	17	0.857143	0.352941	NA	abc-type sugar transport periplasmic component;family 1 extracellular solute-binding protein	sp|Q7LYW7|MALE_THELI Trehalose/maltose-binding protein MalE OS=Thermococcus litoralis GN=malE PE=1 SV=1 (27/28); sp|Q8FVS7|Y3748_BRUSU Putative binding protein BRA0748/BS1330_II0741 OS=Brucella suis biovar 1 (strain 1330) GN=BRA0748 PE=3 SV=1 (9/28); sp|Q2YKZ9|Y2991_BRUA2 Putative binding protein BAB2_0491 OS=Brucella abortus (strain 2308) GN=BAB2_0491 PE=3 SV=1 (9/28); sp|Q578M8|Y2784_BRUAB Puta…	tr|L0KFN8|L0KFN8_MESAW ABC-type sugar transport system, periplasmic component (Precursor) OS=Mesorhizobium australicum (strain LMG 24608 / HAMBI 3006 / WSM2073) GN=Mesau_01720 PE=4 SV=1 (34/36); tr|F7Y4C0|F7Y4C0_MESOW Extracellular solute-binding protein family 1 (Precursor) OS=Mesorhizobium opportunistum (strain LMG 24607 / HAMBI 3007 / WSM2075) GN=Mesop_1692 PE=4 SV=1 (34/36); tr|G6Y4L3|G6Y4L3_…
denovo005420	0.291954	0.286453	0.000325137	0.000487706	no	0.0243853	0.0304024	4	21	0	17	0.190476	0	NA	NA	NA	NA
denovo005465	0.291954	0.286453	0.000325137	0.000487706	no	0.0243853	0.0304024	4	21	0	17	0.190476	0	NA	NA	NA	NA
denovo010864	-0.201184	-0.205126	0.000487706	0.000487706	no	0.0292623	0.0304024	0	21	4	17	0	0.235294	NA	resolvase domain-containing protein	sp|P03013|HIN_SALTY DNA-invertase hin OS=Salmonella typhimurium (strain LT2 / SGSC1412 / ATCC 700720) GN=hin PE=1 SV=2 (4/4); sp|P03014|PINE_ECOLI DNA-invertase from lambdoid prophage e14 OS=Escherichia coli (strain K12) GN=pinE PE=3 SV=2 (4/4); sp|P21703|DNIV_BPP7 DNA-invertase OS=Enterobacteria phage P7 GN=cin PE=3 SV=1 (4/4); sp|P03015|DNIV_BPMU DNA-invertase OS=Enterobacteria phage Mu GN=gin …	tr|B1MA85|B1MA85_METRJ Resolvase domain protein OS=Methylobacterium radiotolerans (strain ATCC 27329 / DSM 1819 / JCM 2831) GN=Mrad2831_6497 PE=4 SV=1 (4/4); tr|B1MA40|B1MA40_METRJ Resolvase domain protein OS=Methylobacterium radiotolerans (strain ATCC 27329 / DSM 1819 / JCM 2831) GN=Mrad2831_6450 PE=4 SV=1 (4/4); tr|I9X1W4|I9X1W4_9RHIZ Resolvase OS=Methylobacterium sp. GXF4 GN=WYO_0492 PE=4 SV=1…
denovo001585	-0.206457	-0.208423	0.000622696	0.000522008	no	0.0355826	0.0321236	0	21	8	17	0	0.470588	NA	NA	NA	NA
denovo005392	0.25036	0.24516	0.000459307	0.000577394	no	0.028265	0.0350822	6	21	0	17	0.285714	0	NA	arginine:pyruvate	sp|O58489|AAT_PYRHO Aspartate aminotransferase OS=Pyrococcus horikoshii (strain ATCC 700860 / DSM 12428 / JCM 9974 / NBRC 100139 / OT-3) GN=aspC PE=3 SV=1 (6/6); sp|Q9HUI9|ARUH_PSEAE Arginine--pyruvate transaminase AruH OS=Pseudomonas aeruginosa (strain ATCC 15692 / PAO1 / 1C / PRS 101 / LMG 12228) GN=aruH PE=1 SV=1 (6/6); sp|Q795M6|YUGH_BACSU Putative aminotransferase YugH OS=Bacillus subtilis (…	tr|I1ANY7|I1ANY7_PSEAI Arginine:Pyruvate Transaminase, AruH OS=Pseudomonas aeruginosa PADK2_CF510 GN=CF510_02111 PE=3 SV=1 (6/6); tr|K1APA3|K1APA3_PSEFL Aspartate aminotransferase OS=Pseudomonas fluorescens BBc6R8 GN=MHB_23410 PE=3 SV=1 (6/6); tr|R9ZM79|R9ZM79_PSEAI Aspartate aminotransferase OS=Pseudomonas aeruginosa RP73 GN=M062_26235 PE=3 SV=1 (6/6); tr|I9NJW1|I9NJW1_RHILT Aspartate/tyrosine/a…
denovo002219	0.169189	0.166205	0.000385141	0.00064152	no	0.0266578	0.0371	15	21	3	17	0.714286	0.176471	NA	phage transcriptional	sp|P12552|Y9K_BPP4 Uncharacterized protein ORF88 OS=Enterobacteria phage P4 PE=4 SV=1 (11/9)	tr|Q20XU3|Q20XU3_RHOPB Phage transcriptional regulator, AlpA OS=Rhodopseudomonas palustris (strain BisB18) GN=RPC_4521 PE=4 SV=1 (24/23); tr|F7YAU5|F7YAU5_MESOW Phage transcriptional regulator, AlpA OS=Mesorhizobium opportunistum (strain LMG 24607 / HAMBI 3007 / WSM2075) GN=Mesop_5508 PE=4 SV=1 (18/23); tr|L0KKQ7|L0KKQ7_MESAW Putative transcriptional regulator OS=Mesorhizobium australicum (strain…
denovo003241	0.201343	0.197902	0.000385141	0.00064152	no	0.0266578	0.0371	16	21	2	17	0.761905	0.117647	NA	NA	NA	NA
GI:13471082	0.169189	0.166205	0.000385141	0.00064152	no	0.0266578	0.0371	15	21	3	17	0.714286	0.176471	conjugal transfer relaxase TraA;MobA/MobL family protein	conjugal transfer relaxase	sp|Q44349|TRAA_AGRT5 Conjugal transfer protein TraA OS=Agrobacterium tumefaciens (strain C58 / ATCC 33970) GN=traA PE=3 SV=2 (8/8); sp|Q44363|TRAA_RHIRD Conjugal transfer protein TraA OS=Rhizobium radiobacter GN=traA PE=3 SV=1 (5/8)	tr|F7YBN7|F7YBN7_MESOW Ti-type conjugative transfer relaxase TraA OS=Mesorhizobium opportunistum (strain LMG 24607 / HAMBI 3007 / WSM2075) GN=Mesop_4438 PE=4 SV=1 (23/23); tr|Q98B51|Q98B51_RHILO Conjugal transfer protein TraA OS=Rhizobium loti (strain MAFF303099) GN=mll5729 PE=4 SV=1 (23/23); tr|F7YAU6|F7YAU6_MESOW Ti-type conjugative transfer relaxase TraA OS=Mesorhizobium opportunistum (strain …
GI:13474766	0.169189	0.166205	0.000385141	0.00064152	no	0.0266578	0.0371	15	21	3	17	0.714286	0.176471	conjugal transfer relaxase TraA;MobA/MobL family protein	ti-type conjugative transfer relaxase	sp|Q44349|TRAA_AGRT5 Conjugal transfer protein TraA OS=Agrobacterium tumefaciens (strain C58 / ATCC 33970) GN=traA PE=3 SV=2 (11/11); sp|Q44363|TRAA_RHIRD Conjugal transfer protein TraA OS=Rhizobium radiobacter GN=traA PE=3 SV=1 (6/11)	tr|F7YBN7|F7YBN7_MESOW Ti-type conjugative transfer relaxase TraA OS=Mesorhizobium opportunistum (strain LMG 24607 / HAMBI 3007 / WSM2075) GN=Mesop_4438 PE=4 SV=1 (23/23); tr|Q98B51|Q98B51_RHILO Conjugal transfer protein TraA OS=Rhizobium loti (strain MAFF303099) GN=mll5729 PE=4 SV=1 (23/23); tr|F7YAU6|F7YAU6_MESOW Ti-type conjugative transfer relaxase TraA OS=Mesorhizobium opportunistum (strain …
denovo001818	-0.195174	-0.198837	0.00161917	0.000721561	no	0.0593282	0.0412227	0	21	6	17	0	0.352941	NA	phage integrase family protein	sp|P96629|INT_BACSU ICEBs1 integrase OS=Bacillus subtilis (strain 168) GN=int PE=3 SV=1 (4/4)	tr|J0BHH9|J0BHH9_RHILV Site-specific recombinase XerD OS=Rhizobium leguminosarum bv. viciae WSM1455 GN=Rleg5DRAFT_5168 PE=4 SV=1 (6/6); tr|K0VYL5|K0VYL5_9RHIZ Phage integrase family protein OS=Rhizobium sp. Pop5 GN=RCCGEPOP_04681 PE=4 SV=1 (6/6); tr|I3WYZ8|I3WYZ8_RHIFR Phage integrase family protein OS=Sinorhizobium fredii USDA 257 GN=USDA257_c02560 PE=4 SV=1 (6/6); tr|K2NL50|K2NL50_9RHIZ Phage i…
GI:13475426	0.213233	0.207851	0.000622275	0.000729985	no	0.0355826	0.0412227	8	21	1	17	0.380952	0.0588235	nickel-cobalt-cadmium resistance protein;	isoprenylcysteine carboxyl methyltransferase	sp|P94139|CZCN_RALME Cobalt-zinc-cadmium resistance protein CzcN OS=Ralstonia metallidurans (strain CH34 / ATCC 43123 / DSM 2839) GN=czcN PE=4 SV=2 (2/3); sp|Q44587|NCCN_ALCXX Nickel-cobalt-cadmium resistance protein NccN OS=Alcaligenes xylosoxydans xylosoxydans GN=nccN PE=4 SV=1 (1/3)	tr|Q989C1|Q989C1_RHILO Nickel-cobalt-cadmium resistance protein OS=Rhizobium loti (strain MAFF303099) GN=mlr6490 PE=4 SV=1 (14/14); tr|F7Y204|F7Y204_MESOW Isoprenylcysteine carboxyl methyltransferase OS=Mesorhizobium opportunistum (strain LMG 24607 / HAMBI 3007 / WSM2075) GN=Mesop_2650 PE=4 SV=1 (14/14); tr|B3PT67|B3PT67_RHIE6 Uncharacterized protein OS=Rhizobium etli (strain CIAT 652) GN=RHECIAT…
denovo005457	0.260986	0.255722	0.000450251	0.000784951	no	0.0280676	0.0438048	5	21	0	17	0.238095	0	NA	NA	NA	NA
GI:13475695	0.232595	0.227243	0.000793962	0.000793962	no	0.0414241	0.0438048	6	21	1	17	0.285714	0.0588235	hypothetical protein;	low quality protein: transposase	NA	tr|E8TJD9|E8TJD9_MESCW Uncharacterized protein OS=Mesorhizobium ciceri bv. biserrulae (strain HAMBI 2942 / LMG 23838 / WSM1271) GN=Mesci_3457 PE=4 SV=1 (10/10); tr|Q988A1|Q988A1_RHILO Mll6832 protein OS=Rhizobium loti (strain MAFF303099) GN=mll6832 PE=4 SV=1 (10/10); tr|Q988A2|Q988A2_RHILO Msl6830 protein OS=Rhizobium loti (strain MAFF303099) GN=msl6830 PE=4 SV=1 (10/10); tr|Q987Z8|Q987Z8_RHILO M…
denovo000506	-0.283108	-0.27739	0.000731559	0.0010296	no	0.0390165	0.05212	17	21	17	17	0.809524	1	NA	NA	NA	NA
denovo001082	-0.184423	-0.187366	0.00134195	0.000995499	no	0.0547787	0.05212	1	21	8	17	0.047619	0.470588	NA	NA	NA	NA
denovo001303	-0.283108	-0.27739	0.000731559	0.0010296	no	0.0390165	0.05212	17	21	17	17	0.809524	1	NA	NA	NA	NA
denovo003288	0.18545	0.184219	0.0012119	0.00103154	no	0.0533679	0.05212	8	21	0	17	0.380952	0	NA	oligopeptide dipeptide abc atpase subunit	sp|Q8X6W1|GSIA_ECO57 Glutathione import ATP-binding protein GsiA OS=Escherichia coli O157:H7 GN=gsiA PE=3 SV=3 (8/8); sp|Q8FJL0|GSIA_ECOL6 Glutathione import ATP-binding protein GsiA OS=Escherichia coli O6:H1 (strain CFT073 / ATCC 700928 / UPEC) GN=gsiA PE=3 SV=2 (8/8); sp|Q83LT3|GSIA_SHIFL Glutathione import ATP-binding protein GsiA OS=Shigella flexneri GN=gsiA PE=3 SV=5 (7/8); sp|Q0T6D3|GSIA_SH…	tr|M5FL23|M5FL23_9RHIZ Oligopeptide transporter subunit ATP-binding component of ABC superfamily OS=Mesorhizobium sp. STM 4661 GN=oppF PE=3 SV=1 (8/8); tr|B1G6T4|B1G6T4_9BURK ABC transporter related OS=Burkholderia graminis C4D1M GN=BgramDRAFT_5060 PE=3 SV=1 (8/8); tr|Q13ND7|Q13ND7_BURXL ABC peptide transporter, duplicated ATPase subunits OS=Burkholderia xenovorans (strain LB400) GN=Bxeno_B1434 P…
denovo012532	0.283108	0.27739	0.000731559	0.0010296	no	0.0390165	0.05212	4	21	0	17	0.190476	0	NA	NA	NA	NA
denovo012533	0.283108	0.27739	0.000731559	0.0010296	no	0.0390165	0.05212	4	21	0	17	0.190476	0	NA	NA	NA	NA
denovo012534	0.283108	0.27739	0.000731559	0.0010296	no	0.0390165	0.05212	4	21	0	17	0.190476	0	NA	NA	NA	NA
GI:13475702	-0.200486	-0.195046	0.000995499	0.000995499	no	0.0491711	0.05212	13	21	16	17	0.619048	0.941176	transcriptional regulator;	transcriptional regulator	NA	tr|F7YHM9|F7YHM9_MESOW Transcriptional regulator, MarR family OS=Mesorhizobium opportunistum (strain LMG 24607 / HAMBI 3007 / WSM2075) GN=Mesop_5996 PE=4 SV=1 (31/31); tr|Q987Z5|Q987Z5_RHILO Transcriptional regulator OS=Rhizobium loti (strain MAFF303099) GN=mll6841 PE=4 SV=1 (31/31); tr|G4RGL8|G4RGL8_PELHB Transcriptional regulator, MarR family OS=Pelagibacterium halotolerans (strain JCM 15775 / …
denovo003292	0.194583	0.189025	0.00102485	0.00118119	no	0.0491711	0.05727	9	21	1	17	0.428571	0.0588235	NA	NA	NA	NA
denovo003293	0.194583	0.189025	0.00102485	0.00118119	no	0.0491711	0.05727	9	21	1	17	0.428571	0.0588235	NA	NA	NA	NA
denovo003294	0.194583	0.189025	0.00102485	0.00118119	no	0.0491711	0.05727	9	21	1	17	0.428571	0.0588235	NA	glycosyltransferase	sp|P74505|Y1943_SYNY3 Uncharacterized glycosyltransferase slr1943 OS=Synechocystis sp. (strain PCC 6803 / Kazusa) GN=slr1943 PE=3 SV=1 (10/10); sp|P77293|GTRB_ECOLI Bactoprenol glucosyl transferase homolog from prophage CPS-53 OS=Escherichia coli (strain K12) GN=yfdH PE=1 SV=1 (10/10); sp|O34319|YKCC_BACSU Uncharacterized glycosyltransferase YkcC OS=Bacillus subtilis (strain 168) GN=ykcC PE=3 SV=…	tr|B8IDZ4|B8IDZ4_METNO Glycosyl transferase family 2 OS=Methylobacterium nodulans (strain ORS2060 / LMG 21967) GN=Mnod_2576 PE=4 SV=1 (10/10); tr|H0HSG0|H0HSG0_9RHIZ Glycosyl transferase family 2 OS=Mesorhizobium alhagi CCNWXJ12-2 GN=MAXJ12_15494 PE=4 SV=1 (10/10); tr|Q89QL2|Q89QL2_BRAJA Bll3112 protein OS=Bradyrhizobium japonicum (strain USDA 110) GN=bll3112 PE=4 SV=1 (10/10); tr|H5YP58|H5YP58_9…
denovo005232	0.212959	0.207271	0.000729985	0.00115748	no	0.0390165	0.05727	8	21	1	17	0.380952	0.0588235	NA	NA	NA	NA
denovo001954	-0.154382	-0.156981	0.00238658	0.00132762	no	0.0725037	0.0634884	3	21	11	17	0.142857	0.647059	NA	cupin domain protein;cupin 2 conserved barrel domain protein;cupin domain-containing protein;mannose-1-phosphate guanylyltransferase	NA	tr|E8TB17|E8TB17_MESCW Cupin 2 conserved barrel domain protein OS=Mesorhizobium ciceri bv. biserrulae (strain HAMBI 2942 / LMG 23838 / WSM1271) GN=Mesci_4058 PE=4 SV=1 (19/19); tr|G7D7N0|G7D7N0_BRAJP Uncharacterized protein OS=Bradyrhizobium japonicum USDA 6 GN=BJ6T_22480 PE=4 SV=1 (19/19); tr|M5FD45|M5FD45_9RHIZ Uncharacterized protein OS=Mesorhizobium sp. STM 4661 GN=MESS4_640078 PE=4 SV=1 (19/…
denovo002363	-0.193441	-0.19745	0.00233348	0.0013359	no	0.0722021	0.0634884	0	21	6	17	0	0.352941	NA	NA	NA	NA
denovo000804	0.15314	0.156041	0.00205829	0.00155171	no	0.0710778	0.0658644	19	21	10	17	0.904762	0.588235	NA	NA	NA	NA
denovo003353	0.234949	0.229771	0.00109611	0.00161917	no	0.0491711	0.0658644	6	21	0	17	0.285714	0	NA	NA	NA	NA
denovo003355	0.234949	0.229771	0.00109611	0.00161917	no	0.0491711	0.0658644	6	21	0	17	0.285714	0	NA	NA	NA	NA
denovo003356	0.234949	0.229771	0.00109611	0.00161917	no	0.0491711	0.0658644	6	21	0	17	0.285714	0	NA	NA	NA	NA
denovo003358	0.234949	0.229771	0.00109611	0.00161917	no	0.0491711	0.0658644	6	21	0	17	0.285714	0	NA	NA	NA	NA
denovo003359	0.234949	0.229771	0.00109611	0.00161917	no	0.0491711	0.0658644	6	21	0	17	0.285714	0	NA	NA	NA	NA
denovo003360	0.234949	0.229771	0.00109611	0.00161917	no	0.0491711	0.0658644	6	21	0	17	0.285714	0	NA	NA	NA	NA
denovo003361	0.234949	0.229771	0.00109611	0.00161917	no	0.0491711	0.0658644	6	21	0	17	0.285714	0	NA	NA	NA	NA
denovo003362	0.234949	0.229771	0.00109611	0.00161917	no	0.0491711	0.0658644	6	21	0	17	0.285714	0	NA	NA	NA	NA
denovo003363	0.234949	0.229771	0.00109611	0.00161917	no	0.0491711	0.0658644	6	21	0	17	0.285714	0	NA	transposase;is1111a is1328 is1533 family transposase	sp|Q56897|TRA8_YEREN Transposase for insertion sequence element IS1328 OS=Yersinia enterocolitica PE=3 SV=1 (6/6); sp|P55615|Y4PF_RHISN Putative transposase y4pF/y4sB OS=Rhizobium sp. (strain NGR234) GN=NGR_a02060 PE=3 SV=1 (1/6)	tr|I2E1C4|I2E1C4_RHIML IS1111A/IS1328/IS1533 family transposase OS=Rhizobium meliloti GN=pHRC017_0091 PE=4 SV=1 (6/6); tr|F3WTD9|F3WTD9_9SPHN Putative uncharacterized protein OS=Sphingomonas sp. S17 GN=SUS17_24 PE=4 SV=1 (6/6); tr|Q2KC40|Q2KC40_RHIEC Probable insertion sequence transposase protein, IS1111A/IS1328/IS1533 family OS=Rhizobium etli (strain CFN 42 / ATCC 51251) GN=RHE_CH00782 PE=4 SV=…
denovo003867	0.227798	0.222646	0.00161917	0.00161917	no	0.0593282	0.0658644	6	21	0	17	0.285714	0	NA	NA	NA	NA
denovo003868	0.227798	0.222646	0.00161917	0.00161917	no	0.0593282	0.0658644	6	21	0	17	0.285714	0	NA	NA	NA	NA
denovo003869	0.227798	0.222646	0.00161917	0.00161917	no	0.0593282	0.0658644	6	21	0	17	0.285714	0	NA	NA	NA	NA
denovo003870	0.227798	0.222646	0.00161917	0.00161917	no	0.0593282	0.0658644	6	21	0	17	0.285714	0	NA	NA	NA	NA
denovo005343	0.216579	0.2107	0.00103154	0.00141859	no	0.0491711	0.0658644	7	21	1	17	0.333333	0.0588235	NA	NA	NA	NA
denovo005547	0.272964	0.268564	0.00143602	0.00143602	no	0.0574409	0.0658644	4	21	0	17	0.190476	0	NA	NA	NA	NA
GI:13471085	0.222469	0.217371	0.000793962	0.00160694	no	0.0414241	0.0658644	7	21	0	17	0.333333	0	hypothetical protein;	NA	sp|Q9HI37|TPF20_PSEAE Probable family 20 transposase OS=Pseudomonas aeruginosa (strain ATCC 15692 / PAO1 / 1C / PRS 101 / LMG 12228) GN=PA0445 PE=3 SV=1 (9/9); sp|P55615|Y4PF_RHISN Putative transposase y4pF/y4sB OS=Rhizobium sp. (strain NGR234) GN=NGR_a02060 PE=3 SV=1 (9/9)	tr|M2U4F2|M2U4F2_9PROT Transposase IS116/IS110/IS902 family protein OS=alpha proteobacterium JLT2015 GN=C725_1495 PE=4 SV=1 (11/11); tr|F3WTE1|F3WTE1_9SPHN Putative uncharacterized protein OS=Sphingomonas sp. S17 GN=SUS17_26 PE=4 SV=1 (10/11); tr|Q98LM3|Q98LM3_RHILO Msl0968 protein OS=Rhizobium loti (strain MAFF303099) GN=msl0968 PE=4 SV=1 (10/11); tr|F7VJA8|F7VJA8_9PROT Transposase OS=Acetobacte…
denovo001325	0.198969	0.19799	0.0012119	0.00165551	no	0.0533679	0.0667767	21	21	9	17	1	0.529412	NA	succinoglycan biosynthesis protein	NA	tr|Q8KGU0|Q8KGU0_RHILI Putative uncharacterized protein msi140 OS=Rhizobium loti GN=msi140 PE=4 SV=1 (64/39); tr|E8TNT1|E8TNT1_MESCW Excalibur domain protein OS=Mesorhizobium ciceri bv. biserrulae (strain HAMBI 2942 / LMG 23838 / WSM1271) GN=Mesci_4973 PE=4 SV=1 (63/39); tr|D7BAI3|D7BAI3_MEISD Excalibur domain protein (Precursor) OS=Meiothermus silvanus (strain ATCC 700542 / DSM 9946 / VI-R2) GN=…
denovo002963	0.198494	0.193177	0.00134195	0.00178939	no	0.0547787	0.0692669	7	21	2	17	0.333333	0.117647	NA	NA	NA	NA
denovo002965	0.198494	0.193177	0.00134195	0.00178939	no	0.0547787	0.0692669	7	21	2	17	0.333333	0.117647	NA	branched-chain amino acid abc transporter atp-binding protein;abc transporter related protein;abc transport atp-binding component	sp|P0A192|LIVF_SALTI High-affinity branched-chain amino acid transport ATP-binding protein LivF OS=Salmonella typhi GN=livF PE=3 SV=1 (15/14); sp|P0A191|LIVF_SALTY High-affinity branched-chain amino acid transport ATP-binding protein LivF OS=Salmonella typhimurium (strain LT2 / SGSC1412 / ATCC 700720) GN=livF PE=3 SV=1 (14/14); sp|P22731|LIVF_ECOLI High-affinity branched-chain amino acid transpor…	tr|F7Y860|F7Y860_MESOW ABC transporter related protein OS=Mesorhizobium opportunistum (strain LMG 24607 / HAMBI 3007 / WSM2075) GN=Mesop_3062 PE=3 SV=1 (12/14); tr|B4BMW8|B4BMW8_9BACI ABC transporter-related protein OS=Geobacillus sp. G11MC16 GN=G11MC16DRAFT_1721 PE=3 SV=1 (10/14); tr|G6GK04|G6GK04_9FIRM Fe(3+)-transporting ATPase OS=Desulfitobacterium metallireducens DSM 15288 GN=DesmeDRAFT_2336…
denovo002969	0.198494	0.193177	0.00134195	0.00178939	no	0.0547787	0.0692669	7	21	2	17	0.333333	0.117647	NA	short-chain dehydrogenase reductase family	sp|P54795|MOAE_ENTAE Protein MoaE OS=Enterobacter aerogenes GN=moaE PE=3 SV=1 (11/12); sp|P0A2D1|UCPA_SALTY Oxidoreductase UcpA OS=Salmonella typhimurium (strain LT2 / SGSC1412 / ATCC 700720) GN=ucpA PE=3 SV=1 (11/12); sp|P0A2D2|UCPA_SALTI Oxidoreductase UcpA OS=Salmonella typhi GN=ucpA PE=3 SV=1 (11/12); sp|Q8XBJ4|UCPA_ECO57 Oxidoreductase UcpA OS=Escherichia coli O157:H7 GN=ucpA PE=3 SV=2 (8/12…	tr|N6U852|N6U852_9RHIZ Short-chain dehydrogenase/reductase SDR OS=Rhizobium freirei PRF 81 GN=RHSP_43398 PE=4 SV=1 (12/12); tr|J0USL1|J0USL1_RHILV Uncharacterized protein (Precursor) OS=Rhizobium leguminosarum bv. viciae WSM1455 GN=Rleg5DRAFT_0713 PE=4 SV=1 (12/12); tr|J2L0S9|J2L0S9_9RHIZ Uncharacterized protein OS=Rhizobium sp. CF142 GN=PMI11_04618 PE=4 SV=1 (12/12); tr|F7Y855|F7Y855_MESOW Short…
denovo002972	0.198494	0.193177	0.00134195	0.00178939	no	0.0547787	0.0692669	7	21	2	17	0.333333	0.117647	NA	gmc oxidoreductase	NA	NA
denovo002973	0.198494	0.193177	0.00134195	0.00178939	no	0.0547787	0.0692669	7	21	2	17	0.333333	0.117647	NA	NA	NA	NA
denovo002524	0.150003	0.154346	0.00317921	0.00185163	no	0.0794802	0.069983	16	21	2	17	0.761905	0.117647	NA	family transcriptional regulator;transcriptional family	sp|A1JI47|HDFR_YERE8 HTH-type transcriptional regulator HdfR OS=Yersinia enterocolitica serotype O:8 / biotype 1B (strain 8081) GN=hdfR PE=3 SV=1 (21/21); sp|Q1CNN4|HDFR_YERPN HTH-type transcriptional regulator HdfR OS=Yersinia pestis bv. Antiqua (strain Nepal516) GN=hdfR PE=3 SV=1 (20/21); sp|Q1CBT5|HDFR_YERPA HTH-type transcriptional regulator HdfR OS=Yersinia pestis bv. Antiqua (strain Antiqua…	tr|K0PR11|K0PR11_RHIML LysR family transcriptional regulator OS=Sinorhizobium meliloti Rm41 GN=BN406_04692 PE=4 SV=1 (21/22); tr|Q92YC8|Q92YC8_RHIME Transcriptional regulator, LysR family OS=Rhizobium meliloti (strain 1021) GN=RA0956 PE=4 SV=1 (21/22); tr|F7XDY7|F7XDY7_SINMM Transcriptional regulator, LysR family OS=Sinorhizobium meliloti (strain SM11) GN=SM11_pC0689 PE=4 SV=1 (21/22); tr|F6C0M2|…
denovo002525	0.150003	0.154346	0.00317921	0.00185163	no	0.0794802	0.069983	16	21	2	17	0.761905	0.117647	NA	NA	NA	NA
denovo002526	0.150003	0.154346	0.00317921	0.00185163	no	0.0794802	0.069983	16	21	2	17	0.761905	0.117647	NA	rieske (2fe-2s) iron-sulfur domain protein;ferredoxin subunit of nitrite reductase and ring-hydroxylating dioxygenase	sp|Q0T1X9|HCAC_SHIF8 3-phenylpropionate/cinnamic acid dioxygenase ferredoxin subunit OS=Shigella flexneri serotype 5b (strain 8401) GN=hcaC PE=3 SV=1 (19/18); sp|Q3YZ13|HCAC_SHISS 3-phenylpropionate/cinnamic acid dioxygenase ferredoxin subunit OS=Shigella sonnei (strain Ss046) GN=hcaC PE=3 SV=1 (19/18); sp|A8A346|HCAC_ECOHS 3-phenylpropionate/cinnamic acid dioxygenase ferredoxin subunit OS=Escher…	tr|F7XDZ0|F7XDZ0_SINMM Uncharacterized protein OS=Sinorhizobium meliloti (strain SM11) GN=SM11_pC0692 PE=4 SV=1 (19/18); tr|F6C0L9|F6C0L9_SINMB Rieske (2Fe-2S) iron-sulfur domain protein OS=Sinorhizobium meliloti (strain BL225C) GN=SinmeB_6654 PE=4 SV=1 (19/18); tr|Q92YD1|Q92YD1_RHIME Putative uncharacterized protein OS=Rhizobium meliloti (strain 1021) GN=RA0953 PE=4 SV=1 (19/18); tr|M4IJN7|M4IJN…
denovo003298	0.206987	0.201794	0.00135671	0.001896	no	0.0547787	0.0711	7	21	0	17	0.333333	0	NA	NA	NA	NA
denovo001566	0.162951	0.163406	0.00165551	0.00192542	no	0.0602002	0.0716437	20	21	10	17	0.952381	0.588235	NA	type i secretion membrane fusion family	sp|Q7ANN5|PRSE_RHIME Type I secretion system membrane fusion protein PrsE OS=Rhizobium meliloti (strain 1021) GN=prsE PE=1 SV=1 (39/39); sp|P23597|PRTE_ERWCH Proteases secretion protein PrtE OS=Erwinia chrysanthemi GN=prtE PE=3 SV=1 (37/39); sp|Q03025|APRE_PSEAE Alkaline protease secretion protein AprE OS=Pseudomonas aeruginosa (strain ATCC 15692 / PAO1 / 1C / PRS 101 / LMG 12228) GN=aprE PE=3 SV…	tr|F7UG09|F7UG09_RHIRD HlyD family secretion protein OS=Agrobacterium tumefaciens F2 GN=Agau_L300329 PE=4 SV=1 (39/39); tr|M5AL97|M5AL97_RHILI Putative HlyD family secretion protein OS=Rhizobium loti PE=4 SV=1 (39/39); tr|F0LBV0|F0LBV0_AGRSH Rhizobiocin secretion protein OS=Agrobacterium sp. (strain H13-3) GN=AGROH133_11407 PE=4 SV=1 (37/39); tr|J2B511|J2B511_9RHIZ Type I secretion membrane fusio…
denovo000769	0.167878	0.169458	0.00260787	0.00260787	no	0.0732034	0.0720829	20	21	11	17	0.952381	0.647059	NA	NA	NA	NA
denovo000772	0.167878	0.169458	0.00260787	0.00260787	no	0.0732034	0.0720829	20	21	11	17	0.952381	0.647059	NA	NA	NA	NA
denovo000897	-0.170539	-0.165055	0.00149749	0.00267142	no	0.0589178	0.0720829	10	21	14	17	0.47619	0.823529	NA	NA	NA	NA
denovo000898	-0.170539	-0.165055	0.00149749	0.00267142	no	0.0589178	0.0720829	10	21	14	17	0.47619	0.823529	NA	NA	NA	NA
denovo001322	0.152613	0.152429	0.00210938	0.00263699	no	0.0718088	0.0720829	17	21	6	17	0.809524	0.352941	NA	NA	NA	NA
denovo001323	0.152613	0.152429	0.00210938	0.00263699	no	0.0718088	0.0720829	17	21	6	17	0.809524	0.352941	NA	NA	NA	NA
denovo001324	0.161762	0.159899	0.00160578	0.00201495	no	0.0593282	0.0720829	17	21	5	17	0.809524	0.294118	NA	superfamily i dna and rna helicase protein	sp|P75033|Y153_MYCPN Uncharacterized ATP-dependent helicase MG140 homolog OS=Mycoplasma pneumoniae (strain ATCC 29342 / M129) GN=MPN_153 PE=3 SV=1 (20/20)	tr|A7FEW4|A7FEW4_YERP3 Uncharacterized protein OS=Yersinia pseudotuberculosis serotype O:1b (strain IP 31758) GN=YpsIP31758_0808 PE=4 SV=1 (24/23); tr|I3XBS9|I3XBS9_RHIFR Putative ATP-dependent helicase OS=Sinorhizobium fredii USDA 257 GN=USDA257_c48000 PE=4 SV=1 (24/23); tr|B7KRJ1|B7KRJ1_METC4 Putative superfamily I DNA and RNA helicase protein OS=Methylobacterium extorquens (strain CM4 / NCIMB …
denovo001327	0.161762	0.159899	0.00160578	0.00201495	no	0.0593282	0.0720829	17	21	5	17	0.809524	0.294118	NA	NA	NA	NA
denovo001330	0.161762	0.159899	0.00160578	0.00201495	no	0.0593282	0.0720829	17	21	5	17	0.809524	0.294118	NA	NA	NA	NA
denovo001570	0.14144	0.144903	0.00319972	0.00207741	no	0.0795786	0.0720829	16	21	5	17	0.761905	0.294118	NA	succinoglycan biosynthesis protein exoi;succinoglycan biosynthesis protein	NA	tr|G6YFW4|G6YFW4_9RHIZ Putative uncharacterized protein OS=Mesorhizobium amorphae CCNWGS0123 GN=MEA186_24342 PE=4 SV=1 (21/21); tr|L0KS13|L0KS13_MESAW Uncharacterized protein OS=Mesorhizobium australicum (strain LMG 24608 / HAMBI 3006 / WSM2073) GN=Mesau_05597 PE=4 SV=1 (21/21); tr|F7Y1H5|F7Y1H5_MESOW Uncharacterized protein OS=Mesorhizobium opportunistum (strain LMG 24607 / HAMBI 3007 / WSM2075)…
denovo002029	-0.177966	-0.171856	0.00167126	0.00244042	no	0.0603161	0.0720829	12	21	15	17	0.571429	0.882353	NA	NA	NA	NA
denovo002975	0.194627	0.189217	0.00236161	0.00270311	no	0.0722021	0.0720829	7	21	2	17	0.333333	0.117647	NA	NA	NA	NA
denovo002976	0.194627	0.189217	0.00236161	0.00270311	no	0.0722021	0.0720829	7	21	2	17	0.333333	0.117647	NA	gamma-glutamyltranspeptidase	sp|P54422|GGT_BACSU Gamma-glutamyltranspeptidase OS=Bacillus subtilis (strain 168) GN=ggt PE=1 SV=1 (10/10); sp|P15557|PAC1_PSES3 Acylase ACY 1 OS=Pseudomonas sp. (strain SE83) GN=acyI PE=1 SV=2 (10/10); sp|O05218|YWRD_BACSU Putative gamma-glutamyltransferase YwrD OS=Bacillus subtilis (strain 168) GN=ywrD PE=1 SV=1 (10/10); sp|P18956|GGT_ECOLI Gamma-glutamyltranspeptidase OS=Escherichia coli (str…	tr|J0CJP5|J0CJP5_RHILT Gamma-glutamyltranspeptidase OS=Rhizobium leguminosarum bv. trifolii WSM2297 GN=Rleg4DRAFT_5695 PE=4 SV=1 (10/10); tr|J0BY15|J0BY15_RHILT Gamma-glutamyltranspeptidase (Precursor) OS=Rhizobium leguminosarum bv. trifolii WSM2012 GN=Rleg10DRAFT_3893 PE=4 SV=1 (9/10); tr|D6ZYS9|D6ZYS9_STAND Gamma-glutamyltransferase OS=Starkeya novella (strain ATCC 8093 / DSM 506 / CCM 1077 / I…
denovo002978	0.202672	0.197357	0.00223293	0.00223293	no	0.0722021	0.0720829	6	21	2	17	0.285714	0.117647	NA	beta-galactosidase	sp|C9S0R2|BGAL_GEOSY Beta-galactosidase BgaB OS=Geobacillus sp. (strain Y412MC61) GN=bgaB PE=3 SV=1 (12/12); sp|Q9RFN0|BGAL_CARML Beta-galactosidase BgaB OS=Carnobacterium maltaromaticum GN=bgaB PE=1 SV=1 (12/12); sp|P19668|BGAL_GEOKU Beta-galactosidase bgaB OS=Geobacillus kaustophilus GN=bgaB PE=1 SV=1 (12/12); sp|D9SM34|BGAL_CLOC7 Beta-galactosidase BgaA OS=Clostridium cellulovorans (strain ATC…	tr|J2DF45|J2DF45_9RHIZ Beta-galactosidase OS=Rhizobium sp. AP16 GN=PMI03_04448 PE=3 SV=1 (12/12); tr|B9JJS9|B9JJS9_AGRRK Beta-galactosidase OS=Agrobacterium radiobacter (strain K84 / ATCC BAA-868) GN=lacZ1 PE=3 SV=1 (11/12); tr|Q1MEN3|Q1MEN3_RHIL3 Beta-galactosidase OS=Rhizobium leguminosarum bv. viciae (strain 3841) GN=bgaB PE=3 SV=1 (10/12); tr|J2KVJ4|J2KVJ4_9RHIZ Beta-galactosidase OS=Rhizobiu…
denovo002979	0.194627	0.189217	0.00236161	0.00270311	no	0.0722021	0.0720829	7	21	2	17	0.333333	0.117647	NA	integral membrane transport protein;binding-protein-dependent transport systems inner membrane component	NA	NA
denovo002980	0.194627	0.189217	0.00236161	0.00270311	no	0.0722021	0.0720829	7	21	2	17	0.333333	0.117647	NA	NA	NA	NA
denovo002981	0.194627	0.189217	0.00236161	0.00270311	no	0.0722021	0.0720829	7	21	2	17	0.333333	0.117647	NA	NA	NA	NA
denovo002984	0.194627	0.189217	0.00236161	0.00270311	no	0.0722021	0.0720829	7	21	2	17	0.333333	0.117647	NA	family transcriptional regulator;transcriptional repressor	sp|B7VQ27|BETI_VIBSL HTH-type transcriptional regulator BetI OS=Vibrio splendidus (strain LGP32) GN=betI PE=3 SV=1 (17/17); sp|Q87H51|BETI_VIBPA HTH-type transcriptional regulator BetI OS=Vibrio parahaemolyticus serotype O3:K6 (strain RIMD 2210633) GN=betI PE=3 SV=1 (14/17); sp|P17446|BETI_ECOLI HTH-type transcriptional regulator BetI OS=Escherichia coli (strain K12) GN=betI PE=2 SV=1 (12/17); sp…	tr|F7Y3T1|F7Y3T1_MESOW HTH-type transcriptional regulator BetI OS=Mesorhizobium opportunistum (strain LMG 24607 / HAMBI 3007 / WSM2075) GN=betI PE=3 SV=1 (17/17); tr|M5FA03|M5FA03_9RHIZ HTH-type transcriptional regulator BetI OS=Mesorhizobium sp. STM 4661 GN=betI PE=3 SV=1 (17/17); tr|L0KPH3|L0KPH3_MESAW Transcriptional repressor BetI OS=Mesorhizobium australicum (strain LMG 24608 / HAMBI 3006 / …
denovo003131	0.148284	0.152603	0.00326893	0.00232102	no	0.0798814	0.0720829	13	21	0	17	0.619048	0	NA	family transcriptional regulator	sp|P35112|NOCR_AGRT7 Regulatory protein NocR OS=Agrobacterium tumefaciens (strain T37) GN=nocR PE=4 SV=1 (16/15); sp|P0A4T4|OCCR_AGRT4 Octopine catabolism/uptake operon regulatory protein OccR OS=Agrobacterium tumefaciens (strain Ach5) GN=occR PE=4 SV=1 (16/15); sp|Q00678|NOCR_AGRT5 Regulatory protein NocR OS=Agrobacterium tumefaciens (strain C58 / ATCC 33970) GN=nocR PE=4 SV=1 (16/15); sp|P03030…	tr|M5FL24|M5FL24_9RHIZ Transcriptional regulator, LysR family OS=Mesorhizobium sp. STM 4661 GN=MESS4_590092 PE=4 SV=1 (16/15); tr|M5ETU4|M5ETU4_9RHIZ Transcriptional regulator, LysR family OS=Mesorhizobium metallidurans STM 2683 GN=MESS2_560043 PE=4 SV=1 (16/15); tr|I5BWX0|I5BWX0_9RHIZ LysR family transcriptional regulator OS=Nitratireductor aquibiodomus RA22 GN=A33O_13253 PE=4 SV=1 (16/15); tr|D…
denovo003135	0.148284	0.152603	0.00326893	0.00232102	no	0.0798814	0.0720829	13	21	0	17	0.619048	0	NA	oligopeptide dipeptide abc atpase subunit	sp|Q323W5|GSIA_SHIBS Glutathione import ATP-binding protein GsiA OS=Shigella boydii serotype 4 (strain Sb227) GN=gsiA PE=3 SV=2 (12/14); sp|Q0TJM0|GSIA_ECOL5 Glutathione import ATP-binding protein GsiA OS=Escherichia coli O6:K15:H31 (strain 536 / UPEC) GN=gsiA PE=3 SV=2 (11/14); sp|Q1RE96|GSIA_ECOUT Glutathione import ATP-binding protein GsiA OS=Escherichia coli (strain UTI89 / UPEC) GN=gsiA PE=3…	tr|C0N972|C0N972_9GAMM Nickel import ATP-binding protein NikD, putative OS=Methylophaga thiooxydans DMS010 GN=MDMS009_2890 PE=3 SV=1 (9/15); tr|F5T047|F5T047_9GAMM ABC-type dipeptide/oligopeptide/nickel transport system, ATPase component OS=Methylophaga aminisulfidivorans MP GN=MAMP_01998 PE=3 SV=1 (9/15); tr|G4CVA3|G4CVA3_9ACTO Oligopeptide/dipeptide ABC superfamily ATP binding cassette transpor…
denovo003263	0.209525	0.204716	0.0013359	0.00233348	no	0.0547787	0.0720829	6	21	0	17	0.285714	0	NA	NA	NA	NA
denovo003274	0.162194	0.160574	0.00308655	0.00270311	no	0.0783886	0.0720829	9	21	0	17	0.428571	0	NA	oligopeptide abc transporter atp-binding protein;oligopeptide dipeptide abc atpase subunit	sp|Q0T6D3|GSIA_SHIF8 Glutathione import ATP-binding protein GsiA OS=Shigella flexneri serotype 5b (strain 8401) GN=gsiA PE=3 SV=2 (9/9); sp|Q83LT3|GSIA_SHIFL Glutathione import ATP-binding protein GsiA OS=Shigella flexneri GN=gsiA PE=3 SV=5 (9/9); sp|Q323W5|GSIA_SHIBS Glutathione import ATP-binding protein GsiA OS=Shigella boydii serotype 4 (strain Sb227) GN=gsiA PE=3 SV=2 (8/9); sp|Q1RE96|GSIA_E…	tr|K0PKJ1|K0PKJ1_RHIML Putative peptide import ATP-binding protein BMEII0864 OS=Sinorhizobium meliloti Rm41 GN=BN406_04628 PE=3 SV=1 (9/9); tr|M4MIQ6|M4MIQ6_RHIML ABC transporter, ATP-binding protein, involved in amino acid or peptide transport OS=Sinorhizobium meliloti 2011 GN=SM2011_a1646 PE=3 SV=1 (9/9); tr|Q92YI1|Q92YI1_RHIME ABC transporter, ATP-binding protein OS=Rhizobium meliloti (strain …
denovo003277	0.162194	0.160574	0.00308655	0.00270311	no	0.0783886	0.0720829	9	21	0	17	0.428571	0	NA	NA	NA	NA
denovo003278	0.162194	0.160574	0.00308655	0.00270311	no	0.0783886	0.0720829	9	21	0	17	0.428571	0	NA	NA	NA	NA
denovo003279	0.162194	0.160574	0.00308655	0.00270311	no	0.0783886	0.0720829	9	21	0	17	0.428571	0	NA	NA	NA	NA
denovo003280	0.162194	0.160574	0.00308655	0.00270311	no	0.0783886	0.0720829	9	21	0	17	0.428571	0	NA	class v aminotransferase	sp|Q10089|YAOA_SCHPO Uncharacterized protein C11D3.10 OS=Schizosaccharomyces pombe (strain 972 / ATCC 24843) GN=SPAC11D3.10 PE=3 SV=1 (9/9); sp|P42253|YCBU_BACSU Uncharacterized aminotransferase YcbU OS=Bacillus subtilis (strain 168) GN=ycbU PE=3 SV=3 (9/9); sp|O74542|YCV3_SCHPO Uncharacterized aminotransferase C777.03c OS=Schizosaccharomyces pombe (strain 972 / ATCC 24843) GN=SPCC777.03c PE=3 SV…	tr|Q2RPW0|Q2RPW0_RHORT Aminotransferase, class V OS=Rhodospirillum rubrum (strain ATCC 11170 / NCIB 8255) GN=Rru_A3040 PE=4 SV=1 (9/9); tr|B9K5A6|B9K5A6_AGRVS Selenocysteine lyase OS=Agrobacterium vitis (strain S4 / ATCC BAA-846) GN=Avi_7397 PE=4 SV=1 (9/9); tr|Q1ATX8|Q1ATX8_RUBXD Aminotransferase, class V OS=Rubrobacter xylanophilus (strain DSM 9941 / NBRC 16129) GN=Rxyl_2207 PE=4 SV=1 (9/9); tr…
denovo003281	0.162194	0.160574	0.00308655	0.00270311	no	0.0783886	0.0720829	9	21	0	17	0.428571	0	NA	NA	NA	NA
denovo003282	0.162194	0.160574	0.00308655	0.00270311	no	0.0783886	0.0720829	9	21	0	17	0.428571	0	NA	family transcriptional regulator	sp|P48271|RBCR_CYAPA Probable RuBisCO transcriptional regulator OS=Cyanophora paradoxa GN=rbcR PE=3 SV=1 (9/9); sp|P35112|NOCR_AGRT7 Regulatory protein NocR OS=Agrobacterium tumefaciens (strain T37) GN=nocR PE=4 SV=1 (9/9); sp|P72294|OCCR_RHIML Octopine catabolism/uptake operon regulatory protein OccR OS=Rhizobium meliloti GN=occR PE=4 SV=1 (9/9); sp|Q00678|NOCR_AGRT5 Regulatory protein NocR OS=A…	tr|M1FJN6|M1FJN6_9ALTE Transcriptional activator protein lysR OS=Marinobacter sp. BSs20148 GN=lysR PE=4 SV=1 (9/9); tr|B9K5A5|B9K5A5_AGRVS Transcriptional regulator OS=Agrobacterium vitis (strain S4 / ATCC BAA-846) GN=Avi_7396 PE=4 SV=1 (9/9); tr|N9WAV4|N9WAV4_9SPHN LysR family transcriptional regulator OS=Sphingopyxis sp. MC1 GN=EBMC1_11035 PE=4 SV=1 (9/9); tr|Q1GQE8|Q1GQE8_SPHAL Transcriptional…
denovo003286	0.162194	0.160574	0.00308655	0.00270311	no	0.0783886	0.0720829	9	21	0	17	0.428571	0	NA	oligopeptide dipeptide abc atpase subunit	sp|P26905|DPPD_BACSU Dipeptide transport ATP-binding protein DppD OS=Bacillus subtilis (strain 168) GN=dppD PE=3 SV=1 (9/9); sp|P63396|Y1312_MYCBO Uncharacterized ABC transporter ATP-binding protein Mb1312c OS=Mycobacterium bovis (strain ATCC BAA-935 / AF2122/97) GN=Mb1312c PE=3 SV=1 (9/9); sp|P24136|OPPD_BACSU Oligopeptide transport ATP-binding protein OppD OS=Bacillus subtilis (strain 168) GN=o…	tr|F7XE51|F7XE51_SINMM ABC transporter, ATP-binding protein OS=Sinorhizobium meliloti (strain SM11) GN=SM11_pC0753 PE=4 SV=1 (9/9); tr|Q92YI0|Q92YI0_RHIME ABC transporter, ATP-binding protein OS=Rhizobium meliloti (strain 1021) GN=RA0900 PE=4 SV=1 (9/9); tr|M4MKE7|M4MKE7_RHIML ABC transporter,ATP-binding protein,involved in amino acid or peptide transport OS=Sinorhizobium meliloti 2011 GN=SM2011_…
denovo003289	0.162194	0.160574	0.00308655	0.00270311	no	0.0783886	0.0720829	9	21	0	17	0.428571	0	NA	cystathionine beta-lyase	sp|P44527|METC_HAEIN Cystathionine beta-lyase OS=Haemophilus influenzae (strain ATCC 51907 / DSM 11121 / KW20 / Rd) GN=metC PE=3 SV=1 (9/9); sp|P18949|METC_SALTY Cystathionine beta-lyase OS=Salmonella typhimurium (strain LT2 / SGSC1412 / ATCC 700720) GN=metC PE=3 SV=2 (9/9); sp|Q07703|METC_BORAV Cystathionine beta-lyase OS=Bordetella avium GN=metC PE=1 SV=3 (9/9); sp|Q52811|METC_RHIL3 Putative cy…	tr|I5BWW9|I5BWW9_9RHIZ Cystathionine beta-lyase OS=Nitratireductor aquibiodomus RA22 GN=A33O_13248 PE=3 SV=1 (9/9); tr|M5FBW2|M5FBW2_9RHIZ Putative cystathionine beta-lyase OS=Mesorhizobium sp. STM 4661 GN=metC PE=3 SV=1 (9/9); tr|M4Z7W5|M4Z7W5_9BRAD Cystathionine beta-lyase OS=Bradyrhizobium oligotrophicum S58 GN=S58_36860 PE=3 SV=1 (9/9); tr|M5F6C5|M5F6C5_9RHIZ Putative cystathionine beta-lyase…
denovo003290	0.162194	0.160574	0.00308655	0.00270311	no	0.0783886	0.0720829	9	21	0	17	0.428571	0	NA	acetylornithine deacetylase succinyldiaminopimelate desuccinylase-like deacylase	sp|Q3ZC84|CNDP2_BOVIN Cytosolic non-specific dipeptidase OS=Bos taurus GN=CNDP2 PE=2 SV=1 (9/9); sp|Q9P6I2|DUG1_SCHPO Cys-Gly metallodipeptidase dug1 OS=Schizosaccharomyces pombe (strain 972 / ATCC 24843) GN=dug1 PE=2 SV=2 (9/9); sp|Q6Q0N1|CNDP2_RAT Cytosolic non-specific dipeptidase OS=Rattus norvegicus GN=Cndp2 PE=1 SV=1 (9/9); sp|Q9D1A2|CNDP2_MOUSE Cytosolic non-specific dipeptidase OS=Mus mus…	tr|B9K0T6|B9K0T6_AGRVS Succinyl-diaminopimelate desuccinylase OS=Agrobacterium vitis (strain S4 / ATCC BAA-846) GN=dapE PE=4 SV=1 (9/9); tr|G6XX84|G6XX84_RHIRD Uncharacterized protein OS=Agrobacterium tumefaciens CCNWGS0286 GN=ATCR1_16353 PE=4 SV=1 (9/9); tr|M5F8Y0|M5F8Y0_9RHIZ Peptidase M20 OS=Mesorhizobium sp. STM 4661 GN=MESS4_590085 PE=4 SV=1 (9/9); tr|M8ABE4|M8ABE4_RHIRD Uncharacterized prot…
denovo003671	0.191337	0.186126	0.00134195	0.00205829	no	0.0547787	0.0720829	9	21	0	17	0.428571	0	NA	tisrso5 isrso5-transposase protein	NA	tr|I3XGQ8|I3XGQ8_RHIFR Transposase OS=Sinorhizobium fredii USDA 257 GN=USDA257_p03490 PE=4 SV=1 (9/13); tr|G9ACC9|G9ACC9_RHIFH Uncharacterized protein OS=Rhizobium fredii (strain HH103) GN=SFHH103_04221 PE=4 SV=1 (9/13); tr|I3XGL0|I3XGL0_RHIFR Transposase OS=Sinorhizobium fredii USDA 257 GN=USDA257_p01770 PE=4 SV=1 (9/13); tr|A8CBM2|A8CBM2_RHIFR Transposase OS=Rhizobium fredii PE=4 SV=1 (9/13); t…
denovo003764	-0.173814	-0.172746	0.00178939	0.00236161	no	0.0626941	0.0720829	1	21	8	17	0.047619	0.470588	NA	NA	NA	NA
denovo003765	-0.173814	-0.172746	0.00178939	0.00236161	no	0.0626941	0.0720829	1	21	8	17	0.047619	0.470588	NA	NA	NA	NA
denovo003766	-0.173814	-0.172746	0.00178939	0.00236161	no	0.0626941	0.0720829	1	21	8	17	0.047619	0.470588	NA	NA	NA	NA
denovo003767	-0.173814	-0.172746	0.00178939	0.00236161	no	0.0626941	0.0720829	1	21	8	17	0.047619	0.470588	NA	NA	NA	NA
GI:13475051	0.197511	0.191793	0.00135805	0.00203619	no	0.0547787	0.0720829	8	21	2	17	0.380952	0.117647	transposase;	transposase	sp|P55643|Y4RJ_RHISN Putative transposase y4rJ OS=Rhizobium sp. (strain NGR234) GN=NGR_a01770 PE=3 SV=1 (18/18)	tr|J3BQ27|J3BQ27_9RHIZ Transposase OS=Rhizobium sp. CF122 GN=PMI09_02130 PE=4 SV=1 (15/18); tr|Q1QGI0|Q1QGI0_NITHX Transposase IS116/IS110/IS902 OS=Nitrobacter hamburgensis (strain X14 / DSM 10229) GN=Nham_3995 PE=4 SV=1 (10/18); tr|Q98AD5|Q98AD5_RHILO Transposase OS=Rhizobium loti (strain MAFF303099) GN=msl6052 PE=4 SV=1 (9/18); tr|J3BM06|J3BM06_9RHIZ Transposase OS=Rhizobium sp. CF122 GN=PMI09_…
GI:13475419	0.162066	0.156544	0.00183278	0.00260571	no	0.063749	0.0720829	10	21	3	17	0.47619	0.176471	pilin subunit;	NA	NA	tr|Q989C8|Q989C8_RHILO Pilin subunit OS=Rhizobium loti (strain MAFF303099) GN=msl6482 PE=4 SV=1 (18/18); tr|E8TMA2|E8TMA2_MESCW Flp/Fap pilin component OS=Mesorhizobium ciceri bv. biserrulae (strain HAMBI 2942 / LMG 23838 / WSM1271) GN=Mesci_2456 PE=4 SV=1 (9/18); tr|F7Y0Y2|F7Y0Y2_MESOW Flp/Fap pilin component OS=Mesorhizobium opportunistum (strain LMG 24607 / HAMBI 3007 / WSM2075) GN=Mesop_2643 …
GI:13475684	0.201241	0.195871	0.00258145	0.00258145	no	0.0732034	0.0720829	7	21	1	17	0.333333	0.0588235	hypothetical protein;	NA	NA	tr|E8TJR3|E8TJR3_MESCW Fimbrial assembly family protein OS=Mesorhizobium ciceri bv. biserrulae (strain HAMBI 2942 / LMG 23838 / WSM1271) GN=Mesci_5917 PE=4 SV=1 (12/12); tr|Q988B3|Q988B3_RHILO Mlr6815 protein OS=Rhizobium loti (strain MAFF303099) GN=mlr6815 PE=4 SV=1 (12/12); tr|M5F010|M5F010_9RHIZ Uncharacterized protein OS=Mesorhizobium metallidurans STM 2683 GN=MESS2_p40004 PE=4 SV=1 (12/12); …
GI:13475685	0.201241	0.195871	0.00258145	0.00258145	no	0.0732034	0.0720829	7	21	1	17	0.333333	0.0588235	hypothetical protein;	NA	NA	tr|Q988B2|Q988B2_RHILO Mlr6817 protein OS=Rhizobium loti (strain MAFF303099) GN=mlr6817 PE=4 SV=1 (11/11)
GI:13475686	0.201241	0.195871	0.00258145	0.00258145	no	0.0732034	0.0720829	7	21	1	17	0.333333	0.0588235	hypothetical protein;	NA	NA	tr|Q988B1|Q988B1_RHILO Mlr6818 protein OS=Rhizobium loti (strain MAFF303099) GN=mlr6818 PE=4 SV=1 (11/11); tr|M5EZL8|M5EZL8_9RHIZ Uncharacterized protein OS=Mesorhizobium metallidurans STM 2683 GN=MESS2_p40007 PE=4 SV=1 (11/11); tr|E8TJR6|E8TJR6_MESCW Uncharacterized protein OS=Mesorhizobium ciceri bv. biserrulae (strain HAMBI 2942 / LMG 23838 / WSM1271) GN=Mesci_5920 PE=4 SV=1 (11/11); tr|G9AB86…
GI:13475687	0.201241	0.195871	0.00258145	0.00258145	no	0.0732034	0.0720829	7	21	1	17	0.333333	0.0588235	general secretion protein E;	type ii secretion system protein e	sp|P45792|TAPB_AERHY Type IV pilus assembly protein TapB OS=Aeromonas hydrophila GN=tapB PE=3 SV=1 (11/11); sp|P31742|GSPE_XANCP Type II secretion system protein E OS=Xanthomonas campestris pv. campestris (strain ATCC 33913 / NCPPB 528 / LMG 568) GN=xpsE PE=1 SV=3 (11/11); sp|P22608|PILB_PSEAE Type 4 fimbrial assembly protein PilB OS=Pseudomonas aeruginosa (strain ATCC 15692 / PAO1 / 1C / PRS 101…	tr|J3B6A1|J3B6A1_9RHIZ Type II secretory pathway, ATPase PulE/Tfp pilus assembly pathway, ATPase PilB OS=Rhizobium sp. CF080 GN=PMI07_06347 PE=4 SV=1 (11/11); tr|J2WXG4|J2WXG4_9RHIZ Type II secretory pathway, ATPase PulE/Tfp pilus assembly pathway, ATPase PilB (Precursor) OS=Rhizobium sp. AP16 GN=PMI03_00007 PE=4 SV=1 (11/11); tr|M5EWT5|M5EWT5_9RHIZ General secretion protein E OS=Mesorhizobium me…
GI:13475688	0.201241	0.195871	0.00258145	0.00258145	no	0.0732034	0.0720829	7	21	1	17	0.333333	0.0588235	general secretion protein F;	general secretion pathway protein f	sp|P41441|GSPF_ECOLI Putative type II secretion system protein F OS=Escherichia coli (strain K12) GN=gspF PE=1 SV=1 (11/11); sp|Q00513|GSPF_PSEAE Type II secretion system protein F OS=Pseudomonas aeruginosa (strain ATCC 15692 / PAO1 / 1C / PRS 101 / LMG 12228) GN=xcpS PE=3 SV=1 (11/11); sp|P31705|GSPF_PECCC Type II secretion system protein F OS=Pectobacterium carotovorum subsp. carotovorum GN=out…	tr|C3MFK4|C3MFK4_RHISN General secretion pathway protein F, GspF OS=Rhizobium sp. (strain NGR234) GN=gspF PE=4 SV=1 (11/11); tr|E8TJR8|E8TJR8_MESCW Type II secretion system F domain OS=Mesorhizobium ciceri bv. biserrulae (strain HAMBI 2942 / LMG 23838 / WSM1271) GN=Mesci_5922 PE=4 SV=1 (11/11); tr|M5F014|M5F014_9RHIZ General secretion protein F OS=Mesorhizobium metallidurans STM 2683 GN=MESS2_p40…
GI:13475689	0.201241	0.195871	0.00258145	0.00258145	no	0.0732034	0.0720829	7	21	1	17	0.333333	0.0588235	general secretion protein H;	general secretion pathway protein h	sp|P31736|GSPH_XANCP Type II secretion system protein H OS=Xanthomonas campestris pv. campestris (strain ATCC 33913 / NCPPB 528 / LMG 568) GN=xpsH PE=3 SV=1 (2/2)	tr|Q988A8|Q988A8_RHILO General secretion proteinH OS=Rhizobium loti (strain MAFF303099) GN=mlr6822 PE=4 SV=1 (11/11); tr|M5FC70|M5FC70_9RHIZ General secretion proteinH OS=Mesorhizobium metallidurans STM 2683 GN=MESS2_p40010 PE=4 SV=1 (11/11); tr|E8TJR9|E8TJR9_MESCW General secretion pathway protein H OS=Mesorhizobium ciceri bv. biserrulae (strain HAMBI 2942 / LMG 23838 / WSM1271) GN=Mesci_5923 PE…
GI:13475691	0.201241	0.195871	0.00258145	0.00258145	no	0.0732034	0.0720829	7	21	1	17	0.333333	0.0588235	general secretion protein J;	NA	NA	tr|M5EZM3|M5EZM3_9RHIZ General secretion protein J OS=Mesorhizobium metallidurans STM 2683 GN=MESS2_p40012 PE=4 SV=1 (11/11); tr|E8TJS1|E8TJS1_MESCW General secretion protein J OS=Mesorhizobium ciceri bv. biserrulae (strain HAMBI 2942 / LMG 23838 / WSM1271) GN=Mesci_5925 PE=4 SV=1 (11/11); tr|J2I752|J2I752_9RHIZ Prepilin-type N-terminal cleavage/methylation domain-containing protein OS=Rhizobium …
GI:13475692	0.201241	0.195871	0.00258145	0.00258145	no	0.0732034	0.0720829	7	21	1	17	0.333333	0.0588235	general secretion protein G;	general secretion pathway protein g	sp|P31733|GSPG_AERHY Type II secretion system protein G OS=Aeromonas hydrophila GN=exeG PE=3 SV=1 (11/11); sp|P31586|GSPG_PECCC Type II secretion system protein G OS=Pectobacterium carotovorum subsp. carotovorum GN=outG PE=3 SV=1 (11/11); sp|P45773|GSPG_VIBCH Type II secretion system protein G OS=Vibrio cholerae serotype O1 (strain ATCC 39315 / El Tor Inaba N16961) GN=epsG PE=1 SV=1 (11/11); sp|Q…	tr|E8TJS2|E8TJS2_MESCW General secretion pathway protein G OS=Mesorhizobium ciceri bv. biserrulae (strain HAMBI 2942 / LMG 23838 / WSM1271) GN=Mesci_5926 PE=4 SV=1 (11/11); tr|Q988A5|Q988A5_RHILO General secretion protein G OS=Rhizobium loti (strain MAFF303099) GN=mll6827 PE=4 SV=1 (11/11); tr|M5EWT8|M5EWT8_9RHIZ Pseudopilin, cryptic, general secretion pathway OS=Mesorhizobium metallidurans STM 2…
GI:13475693	0.201241	0.195871	0.00258145	0.00258145	no	0.0732034	0.0720829	7	21	1	17	0.333333	0.0588235	type IV prepilin peptidase;	NA	sp|O68433|LEP4_LEGPN Type 4 prepilin-like proteins leader peptide-processing enzyme OS=Legionella pneumophila GN=pilD PE=3 SV=1 (10/11); sp|P33566|LEP4_NEIGO Type 4 prepilin-like proteins leader peptide-processing enzyme OS=Neisseria gonorrhoeae GN=pilD PE=3 SV=2 (10/11); sp|P25960|LEP4_ECOLI Type 4 prepilin-like proteins leader peptide-processing enzyme OS=Escherichia coli (strain K12) GN=gspO P…	tr|E8TJS3|E8TJS3_MESCW Peptidase A24A prepilin type IV (Precursor) OS=Mesorhizobium ciceri bv. biserrulae (strain HAMBI 2942 / LMG 23838 / WSM1271) GN=Mesci_5927 PE=3 SV=1 (11/11); tr|G9AB90|G9AB90_RHIFH Type 4 prepilin-like proteins leader peptide-processing enzyme OS=Rhizobium fredii (strain HH103) GN=SFHH103_02686 PE=3 SV=1 (11/11); tr|Q988A4|Q988A4_RHILO Mll6828 protein OS=Rhizobium loti (str…
GI:13475694	0.201241	0.195871	0.00258145	0.00258145	no	0.0732034	0.0720829	7	21	1	17	0.333333	0.0588235	general secretion protein D;	general secretion pathway protein d	sp|P15644|GSPD_KLEPN Type II secretion system protein D OS=Klebsiella pneumoniae GN=pulD PE=1 SV=1 (11/11); sp|P29041|GSPD_XANCP Type II secretion system protein D OS=Xanthomonas campestris pv. campestris (strain ATCC 33913 / NCPPB 528 / LMG 568) GN=xpsD PE=1 SV=1 (11/11); sp|P45758|GSPD_ECOLI Putative type II secretion system protein D OS=Escherichia coli (strain K12) GN=gspD PE=2 SV=2 (11/11); …	tr|M5FC73|M5FC73_9RHIZ General secretion protein D OS=Mesorhizobium metallidurans STM 2683 GN=MESS2_p40015 PE=3 SV=1 (11/11); tr|Q988A3|Q988A3_RHILO General secretion protein D OS=Rhizobium loti (strain MAFF303099) GN=mll6829 PE=3 SV=1 (11/11); tr|J2D1X2|J2D1X2_9RHIZ General secretion pathway protein D (Precursor) OS=Rhizobium sp. AP16 GN=PMI03_03076 PE=3 SV=1 (11/11); tr|E8TJS4|E8TJS4_MESCW Gene…
GI:13475701	0.201241	0.195871	0.00258145	0.00258145	no	0.0732034	0.0720829	7	21	1	17	0.333333	0.0588235	hypothetical protein;	NA	NA	tr|Q987Z6|Q987Z6_RHILO Mll6839 protein OS=Rhizobium loti (strain MAFF303099) GN=mll6839 PE=4 SV=1 (11/11); tr|E8TJE2|E8TJE2_MESCW Uncharacterized protein OS=Mesorhizobium ciceri bv. biserrulae (strain HAMBI 2942 / LMG 23838 / WSM1271) GN=Mesci_3461 PE=4 SV=1 (11/11)
GI:13475818	0.194627	0.189217	0.00236161	0.00270311	no	0.0722021	0.0720829	7	21	2	17	0.333333	0.117647	ABC transporter substrate-binding protein;	lysine-arginine-ornithine-binding periplasmic protein	sp|P0A4F8|OCCT_RHIRD Octopine-binding periplasmic protein OS=Rhizobium radiobacter GN=occT PE=2 SV=1 (15/15); sp|P0AEU2|HISJ_ECO57 Histidine-binding periplasmic protein OS=Escherichia coli O157:H7 GN=hisJ PE=3 SV=1 (15/15); sp|P35120|NOCT_AGRT5 Nopaline-binding periplasmic protein OS=Agrobacterium tumefaciens (strain C58 / ATCC 33970) GN=nocT PE=3 SV=2 (15/15); sp|P0A4F9|OCCT_AGRT4 Octopine-bindi…	tr|J0C8D5|J0C8D5_RHILT Periplasmic component of amino acid ABC-type transporter/signal transduction system (Precursor) OS=Rhizobium leguminosarum bv. trifolii WSM2012 GN=Rleg10DRAFT_3896 PE=3 SV=1 (15/15); tr|Q987M9|Q987M9_RHILO ABC transporter, periplasmic binding-protein OS=Rhizobium loti (strain MAFF303099) GN=mll6987 PE=3 SV=1 (15/15); tr|F7Y6H5|F7Y6H5_MESOW Extracellular solute-binding prote…
GI:13475819	0.194627	0.189217	0.00236161	0.00270311	no	0.0722021	0.0720829	7	21	2	17	0.333333	0.117647	transcriptional regulator;	transcriptional regulator	sp|P0ACM2|YDFH_ECOLI Uncharacterized HTH-type transcriptional regulator YdfH OS=Escherichia coli (strain K12) GN=ydfH PE=1 SV=1 (14/15); sp|P0ACM4|YDFH_SHIFL Uncharacterized HTH-type transcriptional regulator YdfH OS=Shigella flexneri GN=ydfH PE=4 SV=1 (14/15); sp|P0ACM3|YDFH_ECO57 Uncharacterized HTH-type transcriptional regulator YdfH OS=Escherichia coli O157:H7 GN=ydfH PE=4 SV=1 (12/15); sp|Q8…	tr|Q987M8|Q987M8_RHILO Transcriptional regulator OS=Rhizobium loti (strain MAFF303099) GN=mll6988 PE=4 SV=1 (15/15); tr|B9K4X9|B9K4X9_AGRVS Transcriptional regulator GntR family OS=Agrobacterium vitis (strain S4 / ATCC BAA-846) GN=Avi_7238 PE=4 SV=1 (15/15); tr|F7Y6H4|F7Y6H4_MESOW Transcriptional regulator, GntR family OS=Mesorhizobium opportunistum (strain LMG 24607 / HAMBI 3007 / WSM2075) GN=Me…
denovo003284	0.200705	0.196386	0.00233348	0.00277685	no	0.0722021	0.0736402	6	21	0	17	0.285714	0	NA	nickel transporter permease	sp|P0C2L2|GSID_SHIF8 Glutathione transport system permease protein GsiD OS=Shigella flexneri serotype 5b (strain 8401) GN=gsiD PE=3 SV=1 (6/6); sp|P77463|DDPC_ECOLI Probable D,D-dipeptide transport system permease protein DdpC OS=Escherichia coli (strain K12) GN=ddpC PE=1 SV=1 (6/6); sp|Q83S25|GSID_SHIFL Glutathione transport system permease protein GsiD OS=Shigella flexneri GN=gsiD PE=3 SV=1 (6/…	tr|F6C004|F6C004_SINMB ABC-type transporter, integral membrane subunit (Precursor) OS=Sinorhizobium meliloti (strain BL225C) GN=SinmeB_6410 PE=3 SV=1 (6/6); tr|M5ET60|M5ET60_9RHIZ Nickel transporter subunit membrane component of ABC superfamily OS=Mesorhizobium metallidurans STM 2683 GN=nikC PE=3 SV=1 (6/6); tr|M5FBN0|M5FBN0_9RHIZ Nickel transporter subunit membrane component of ABC superfamily O…
denovo005527	0.321789	0.317158	0.00284495	0.00284495	no	0.0780329	0.0750317	2	21	0	17	0.0952381	0	NA	aldehyde dehydrogenase	NA	NA
denovo001956	0.152216	0.147656	0.0023189	0.00287786	no	0.0722021	0.075485	12	21	5	17	0.571429	0.294118	NA	NA	NA	NA
GI:13473731	-0.199086	-0.196788	0.00223293	0.00297631	no	0.0722021	0.0776429	14	21	16	17	0.666667	0.941176	hypothetical protein;	nucleotidyltransferase protein	sp|Q9A3J2|IMUB_CAUCR Protein ImuB OS=Caulobacter crescentus (strain ATCC 19089 / CB15) GN=imuB PE=3 SV=1 (42/42); sp|B8H428|IMUB_CAUCN Protein ImuB OS=Caulobacter crescentus (strain NA1000 / CB15N) GN=imuB PE=2 SV=1 (42/42)	tr|Q98E35|Q98E35_RHILO Mlr4427 protein OS=Rhizobium loti (strain MAFF303099) GN=mlr4427 PE=4 SV=1 (42/42); tr|M5EZI4|M5EZI4_9RHIZ Protein imuB OS=Mesorhizobium sp. STM 4661 GN=imuB PE=4 SV=1 (42/42); tr|F7YB23|F7YB23_MESOW Uncharacterized protein OS=Mesorhizobium opportunistum (strain LMG 24607 / HAMBI 3007 / WSM2075) GN=Mesop_0940 PE=4 SV=1 (42/42); tr|M5EI69|M5EI69_9RHIZ Protein imuB OS=Mesorhi…
denovo003721	0.156158	0.158619	0.00263699	0.00327819	no	0.0735903	0.0844618	13	21	2	17	0.619048	0.117647	NA	dna repair exonuclease	NA	tr|M5EX38|M5EX38_9RHIZ Metallophosphoesterase OS=Mesorhizobium metallidurans STM 2683 GN=MESS2_p90053 PE=4 SV=1 (24/22); tr|G6YIB6|G6YIB6_9RHIZ Metallophosphoesterase OS=Mesorhizobium amorphae CCNWGS0123 GN=MEA186_28682 PE=4 SV=1 (24/22); tr|M5EEM0|M5EEM0_9RHIZ Putative serine/threonine-specific phosphatase protein OS=Mesorhizobium metallidurans STM 2683 GN=MESS2_1020005 PE=4 SV=1 (24/22); tr|J4T…
denovo005157	0.23341	0.227831	0.00161917	0.00329049	no	0.0593282	0.0844618	6	21	0	17	0.285714	0	NA	oligopeptide dipeptide abc atpase subunit	sp|P26905|DPPD_BACSU Dipeptide transport ATP-binding protein DppD OS=Bacillus subtilis (strain 168) GN=dppD PE=3 SV=1 (6/6); sp|Q8YDH0|Y206_BRUME Putative peptide import ATP-binding protein BMEII0206 OS=Brucella melitensis biotype 1 (strain 16M / ATCC 23456 / NCTC 10094) GN=BMEII0206 PE=3 SV=1 (6/6); sp|Q53193|Y4TR_RHISN Probable peptide ABC transporter ATP-binding protein y4tR OS=Rhizobium sp. (…	tr|K0P5T7|K0P5T7_RHIML Oligopeptide transport ATP-binding protein OppD OS=Sinorhizobium meliloti Rm41 GN=oppD7 PE=4 SV=1 (6/6); tr|C8S1T8|C8S1T8_9RHOB Oligopeptide/dipeptide ABC transporter, ATPase subunit OS=Rhodobacter sp. SW2 GN=Rsw2DRAFT_2016 PE=3 SV=1 (6/6); tr|F6EAG2|F6EAG2_SINMK Oligopeptide/dipeptide ABC transporter, ATPase subunit OS=Sinorhizobium meliloti (strain AK83) GN=Sinme_6091 PE=…
denovo010947	-0.197872	-0.199407	0.00419969	0.00327847	no	0.091215	0.0844618	0	21	4	17	0	0.235294	NA	type i secretion system abc family	NA	NA
denovo000167	0.167242	0.171413	0.00660959	0.00342151	no	0.106429	0.0859857	20	21	10	17	0.952381	0.588235	NA	NA	NA	NA
denovo000168	0.167242	0.171413	0.00660959	0.00342151	no	0.106429	0.0859857	20	21	10	17	0.952381	0.588235	NA	glycosyl transferase family protein	NA	tr|G6YEN2|G6YEN2_9RHIZ Glycosyl transferase family protein OS=Mesorhizobium amorphae CCNWGS0123 GN=MEA186_22126 PE=4 SV=1 (31/31); tr|I3VIP3|I3VIP3_9BACT Glycosyl transferase family 2 OS=uncultured bacterium F41-01 PE=4 SV=1 (19/31); tr|A0YR09|A0YR09_LYNSP Glycosyl transferase OS=Lyngbya sp. (strain PCC 8106) GN=L8106_11582 PE=4 SV=1 (2/31); tr|B4VKX5|B4VKX5_9CYAN Glycosyl transferase, group 2 fa…
denovo003252	0.155935	0.156762	0.00432324	0.00339075	no	0.0926409	0.0859857	10	21	0	17	0.47619	0	NA	oligopeptide dipeptide abc atpase subunit;oligopeptide dipeptide abc transporter atp-binding protein;dipeptide abc transporter atp-binding protein	sp|P08007|OPPF_SALTY Oligopeptide transport ATP-binding protein OppF OS=Salmonella typhimurium (strain LT2 / SGSC1412 / ATCC 700720) GN=oppF PE=3 SV=2 (10/10); sp|P77737|OPPF_ECOLI Oligopeptide transport ATP-binding protein OppF OS=Escherichia coli (strain K12) GN=oppF PE=3 SV=1 (10/10); sp|P0A2V4|OPPF_LACLA Oligopeptide transport ATP-binding protein OppF OS=Lactococcus lactis subsp. lactis (stra…	tr|K6Q0V6|K6Q0V6_9FIRM Oligopeptide/dipeptide ABC transporter, ATP-binding protein (Precursor) OS=Thermaerobacter subterraneus DSM 13965 GN=ThesuDRAFT_02272 PE=3 SV=1 (5/9); tr|E6SM94|E6SM94_THEM7 Oligopeptide/dipeptide ABC transporter, ATPase subunit OS=Thermaerobacter marianensis (strain ATCC 700841 / DSM 12885 / JCM 10246 / 7p75a) GN=Tmar_1340 PE=3 SV=1 (4/9); tr|C8S1T8|C8S1T8_9RHOB Oligopepti…
GI:13472544	0.167242	0.171413	0.00660959	0.00342151	no	0.106429	0.0859857	20	21	10	17	0.952381	0.588235	hypothetical protein;	NA	NA	tr|F7YAC3|F7YAC3_MESOW Glycosyl transferase family 2 OS=Mesorhizobium opportunistum (strain LMG 24607 / HAMBI 3007 / WSM2075) GN=Mesop_2042 PE=4 SV=1 (40/40); tr|G6YEN1|G6YEN1_9RHIZ Family 2 glycosyl transferase OS=Mesorhizobium amorphae CCNWGS0123 GN=MEA186_22121 PE=4 SV=1 (40/40); tr|L0KGN3|L0KGN3_MESAW Glycosyl transferase OS=Mesorhizobium australicum (strain LMG 24608 / HAMBI 3006 / WSM2073) …
denovo001278	-0.164755	-0.16687	0.004272	0.00346938	no	0.0919533	0.0867346	3	21	13	17	0.142857	0.764706	NA	NA	NA	NA
denovo001329	0.151226	0.149912	0.003553	0.003553	no	0.0861334	0.0883648	16	21	5	17	0.761905	0.294118	NA	NA	NA	NA
denovo002723	0.159717	0.153736	0.00232102	0.00365307	no	0.0722021	0.0903853	10	21	3	17	0.47619	0.176471	NA	NA	NA	NA
GI:13488578	0.146966	0.147668	0.00371431	0.00371431	no	0.0887776	0.0914292	11	21	3	17	0.52381	0.176471	hypothetical protein;	NA	NA	tr|F7Y105|F7Y105_MESOW Uncharacterized protein OS=Mesorhizobium opportunistum (strain LMG 24607 / HAMBI 3007 / WSM2075) GN=Mesop_3777 PE=4 SV=1 (17/17); tr|Q984E6|Q984E6_RHILO Mlr8037 protein OS=Rhizobium loti (strain MAFF303099) GN=mlr8037 PE=4 SV=1 (17/17); tr|Q982P6|Q982P6_RHILO Mlr8550 protein OS=Rhizobium loti (strain MAFF303099) GN=mlr8550 PE=4 SV=1 (17/17); tr|Q98NT1|Q98NT1_RHILO Mlr9754 p…
denovo010677	0.304427	0.29868	0.00379327	0.00379327	no	0.089693	0.0928963	3	21	0	17	0.142857	0	NA	abc transporter;abc transporter related protein;atpase component of abc-type sugar transporter	sp|Q8UII7|UGPC1_AGRT5 sn-glycerol-3-phosphate import ATP-binding protein UgpC 1 OS=Agrobacterium tumefaciens (strain C58 / ATCC 33970) GN=ugpC1 PE=3 SV=1 (3/5); sp|P55604|Y4OS_RHISN Uncharacterized ABC transporter ATP-binding protein y4oS OS=Rhizobium sp. (strain NGR234) GN=NGR_a02170 PE=3 SV=1 (3/5); sp|Q21CA3|UGPC_RHOPB sn-glycerol-3-phosphate import ATP-binding protein UgpC OS=Rhodopseudomonas…	tr|F7YYN4|F7YYN4_9THEM Carbohydrate ABC transporter ATP-binding protein, CUT1 family OS=Thermotoga thermarum DSM 5069 GN=Theth_0983 PE=3 SV=1 (3/5); tr|N1JTA5|N1JTA5_9THEM Maltodextrin import ATP-binding protein MsmX OS=Mesotoga sp. PhosAc3 GN=msmX PE=3 SV=1 (3/5); tr|E8TNU6|E8TNU6_MESCW ABC transporter related protein OS=Mesorhizobium ciceri bv. biserrulae (strain HAMBI 2942 / LMG 23838 / WSM127…
denovo001259	0.120078	0.12062	0.0036476	0.00405322	no	0.0879824	0.0982599	17	21	6	17	0.809524	0.352941	NA	nopaline abc substrate-binding protein	sp|P35120|NOCT_AGRT5 Nopaline-binding periplasmic protein OS=Agrobacterium tumefaciens (strain C58 / ATCC 33970) GN=nocT PE=3 SV=2 (26/23); sp|P0A4F9|OCCT_AGRT4 Octopine-binding periplasmic protein OS=Agrobacterium tumefaciens (strain Ach5) GN=occT PE=3 SV=1 (25/23); sp|P0A4F8|OCCT_RHIRD Octopine-binding periplasmic protein OS=Rhizobium radiobacter GN=occT PE=2 SV=1 (25/23); sp|P72298|OCCT_RHIML …	tr|B9JE77|B9JE77_AGRRK Nopaline binding protein of ABC transporter OS=Agrobacterium radiobacter (strain K84 / ATCC BAA-868) GN=nocT PE=3 SV=1 (26/23); tr|J2WN84|J2WN84_9RHIZ Periplasmic component of amino acid ABC-type transporter/signal transduction system (Precursor) OS=Rhizobium sp. AP16 GN=PMI03_03036 PE=3 SV=1 (26/23); tr|N6U5Q6|N6U5Q6_9RHIZ Nopaline ABC transporter, substrate-binding protei…
GI:13474787	0.157255	0.150979	0.00236014	0.00405322	no	0.0722021	0.0982599	12	21	3	17	0.571429	0.176471	hypothetical protein;	NA	NA	tr|G6YDH4|G6YDH4_9RHIZ Putative uncharacterized protein OS=Mesorhizobium amorphae CCNWGS0123 GN=MEA186_20057 PE=4 SV=1 (19/19); tr|Q98B29|Q98B29_RHILO Mll5753 protein OS=Rhizobium loti (strain MAFF303099) GN=mll5753 PE=4 SV=1 (19/19); tr|L0KJP1|L0KJP1_MESAW Uncharacterized protein OS=Mesorhizobium australicum (strain LMG 24608 / HAMBI 3006 / WSM2073) GN=Mesau_02851 PE=4 SV=1 (12/19); tr|Q98MU7|Q9…
denovo003459	0.242898	0.237896	0.00327847	0.00419969	no	0.0798814	0.0997946	4	21	0	17	0.190476	0	NA	quinone oxidoreductase;zinc-containing alcohol dehydrogenase superfamily protein	sp|P43903|QOR_PSEAE Quinone oxidoreductase OS=Pseudomonas aeruginosa (strain ATCC 15692 / PAO1 / 1C / PRS 101 / LMG 12228) GN=qor PE=3 SV=2 (5/5); sp|O74489|QOR_SCHPO Probable quinone oxidoreductase OS=Schizosaccharomyces pombe (strain 972 / ATCC 24843) GN=zta1 PE=1 SV=2 (5/5); sp|P40783|QOR_SALTY Quinone oxidoreductase OS=Salmonella typhimurium (strain LT2 / SGSC1412 / ATCC 700720) GN=qor PE=3 S…	tr|F7NM94|F7NM94_9FIRM Zinc-containing alcohol dehydrogenase superfamily protein OS=Acetonema longum DSM 6540 GN=ALO_16107 PE=3 SV=1 (5/5); tr|M5FJQ1|M5FJQ1_9RHIZ Quinone oxidoreductase OS=Mesorhizobium sp. STM 4661 GN=qor PE=4 SV=1 (5/5); tr|B5WHY2|B5WHY2_9BURK Alcohol dehydrogenase zinc-binding domain protein OS=Burkholderia sp. H160 GN=BH160DRAFT_2683 PE=4 SV=1 (4/5); tr|Q142L2|Q142L2_BURXL Pu…
denovo013553	0.244752	0.239478	0.00419969	0.00419969	no	0.091215	0.0997946	4	21	0	17	0.190476	0	NA	ti-type conjugative transfer relaxase	sp|Q44363|TRAA_RHIRD Conjugal transfer protein TraA OS=Rhizobium radiobacter GN=traA PE=3 SV=1 (4/4); sp|P55418|TRAA_RHISN Probable conjugal transfer protein TraA OS=Rhizobium sp. (strain NGR234) GN=traA PE=3 SV=1 (4/4); sp|Q44349|TRAA_AGRT5 Conjugal transfer protein TraA OS=Agrobacterium tumefaciens (strain C58 / ATCC 33970) GN=traA PE=3 SV=2 (4/4)	tr|F7YBN7|F7YBN7_MESOW Ti-type conjugative transfer relaxase TraA OS=Mesorhizobium opportunistum (strain LMG 24607 / HAMBI 3007 / WSM2075) GN=Mesop_4438 PE=4 SV=1 (4/4); tr|Q98B51|Q98B51_RHILO Conjugal transfer protein TraA OS=Rhizobium loti (strain MAFF303099) GN=mll5729 PE=4 SV=1 (4/4); tr|F7YAU6|F7YAU6_MESOW Ti-type conjugative transfer relaxase TraA OS=Mesorhizobium opportunistum (strain LMG …
denovo013554	0.244752	0.239478	0.00419969	0.00419969	no	0.091215	0.0997946	4	21	0	17	0.190476	0	NA	ti-type conjugative transfer relaxase;conjugal transfer relaxase	sp|Q44349|TRAA_AGRT5 Conjugal transfer protein TraA OS=Agrobacterium tumefaciens (strain C58 / ATCC 33970) GN=traA PE=3 SV=2 (1/1)	tr|F7YBN7|F7YBN7_MESOW Ti-type conjugative transfer relaxase TraA OS=Mesorhizobium opportunistum (strain LMG 24607 / HAMBI 3007 / WSM2075) GN=Mesop_4438 PE=4 SV=1 (5/4); tr|Q98B51|Q98B51_RHILO Conjugal transfer protein TraA OS=Rhizobium loti (strain MAFF303099) GN=mll5729 PE=4 SV=1 (5/4); tr|F7YAU6|F7YAU6_MESOW Ti-type conjugative transfer relaxase TraA OS=Mesorhizobium opportunistum (strain LMG …
GI:13488526	0.242898	0.237896	0.00327847	0.00419969	no	0.0798814	0.0997946	4	21	0	17	0.190476	0	hypothetical protein;	NA	NA	tr|Q98NY3|Q98NY3_RHILO Msl9688 protein OS=Rhizobium loti (strain MAFF303099) GN=msl9688 PE=4 SV=1 (5/5)

## Sheet: meta-data
Column	Explanation
Gene_ID	Gene identifier: denovo indicates genes not in M. loti, GI:XXXXX indicates gene reference in M. loti
ODni.diff	Difference between strains with gene versus strains without gene in their mean growth in the presence of nickel
ODni.res.diff	Difference between strains with gene versus strains without gene in their mean growth in the presence of nickel, corrected for average STRUCTURE assignments
ODni.p.wilcox	p-value of Wilcoxon test
ODni.res.p.wilcox	p-value of Wilcoxon test, data corrected for average STRUCTURE assignments
ODni.res.p.wilcox.Bonf	whether the p-value of Wilcoxon test, data corrected for average STRUCTURE assignments, is stiff significant after a Bonferroni correction for multiple tests
ODni.q.wilcox	q-value of Wilcoxon test using Benjamini-Hochberg (1995) false discovery rate correction
ODni.res.q.wilcox	q-value of Wilcoxon test using Benjamini-Hochberg (1995) false discovery rate correction, data corrected for average STRUCTURE assignments
S.presence	number of serpentine strains with gene present
S.tot	total number of serpentine strains
N.presence	number of non-serpentine strains with gene present
N.tot	total number of non-serpentine strains
S.GF	serpentine gene frequency
N.GF	non-serpentine gene frequency
annot.ref	gene annotation in M. loti reference genome
annot.blast2go	gene annotation using BLAST2GO
annot.sprot	gene annotation using SwissProt
annot.trembl	gene annotation using TrEMBL
