# Supplementary material for: Association mapping reveals novel serpentine adaptation gene clusters in a population of symbiotic Mesorhizobium
Source: ISME J. 2016 Jul 15;11(1):248–62. doi: 10.1038/ismej.2016.88 (PMC5315480; doi:10.1038/ismej.2016.88)
Supplement: Supplementary Table 5 [file ismej201688x9.xlsx]

## Sheet: candidateSNPtable
Gene_ID	CHROM	POS	ODni.diff	ODni.res.diff	ODni.p.wilcox	ODni.res.p.wilcox	ODni.q.wilcox	ODni.res.q.wilcox	S.ref_allele	S.tot	N.ref_allele	N.tot	S.AF	N.AF	Reference	Change	Gene_name	Effect	old_AA.new_AA	Old_codon.New_codon	annot.ref	annot.blast2go	annot.sprot	annot.trembl
GI:13476964	NC_002678	6930792	0.218636	0.221013	1.58e-07	1.58e-07	0.0147122	0.024493	21	21	10	17	1	0.588235	G	T	succinoglycan transport protein exoP	NON_SYNONYMOUS_CODING	L/F	TTG/TTT	succinoglycan transport protein exoP;	exopolysaccharide transport family protein	sp|P33698|EXOP_RHIME Succinoglycan biosynthesis transport protein ExoP OS=Rhizobium meliloti (strain 1021) GN=exoP PE=4 SV=1 (13/13); sp|Q48452|YC06_KLEPN Putative tyrosine-protein kinase in cps region OS=Klebsiella pneumoniae PE=1 SV=1 (1/13)	tr|E8TGG7|E8TGG7_MESCW Exopolysaccharide transport protein family OS=Mesorhizobium ciceri bv. biserrulae (strain HAMBI 2942 / LMG 23838 / WSM1271) GN=Mesci_4448 PE=4 SV=1 (53/54); tr|Q982Y6|Q982Y6_RHILO Succinoglycan transport protein ExoP OS=Rhizobium loti (strain MAFF303099) GN=mlr8439 PE=4 SV=1 (53/54); tr|M5EQT2|M5EQT2_9RHIZ Exopolysaccharide transport protein family OS=Mesorhizobium metallid…
GI:13473106	NC_002678	2902819	-0.276387	-0.270545	1.9e-07	8.21e-07	0.0147122	0.0357975	11	21	17	17	0.52381	1	G	C	ribose ABC transporter ATP-binding protein	SYNONYMOUS_CODING	A/A	GCC/GCG	ribose ABC transporter ATP-binding protein;	abc transporter	sp|Q3JHZ1|RBSA2_BURP1 Ribose import ATP-binding protein RbsA 2 OS=Burkholderia pseudomallei (strain 1710b) GN=rbsA2 PE=3 SV=1 (52/54); sp|Q1BWN5|RBSA1_BURCA Ribose import ATP-binding protein RbsA 1 OS=Burkholderia cenocepacia (strain AU 1054) GN=rbsA1 PE=3 SV=1 (52/54); sp|Q2T8T6|RBSA2_BURTA Ribose import ATP-binding protein RbsA 2 OS=Burkholderia thailandensis (strain E264 / ATCC 700388 / DSM 13…	tr|E8T8J1|E8T8J1_MESCW ABC transporter related protein OS=Mesorhizobium ciceri bv. biserrulae (strain HAMBI 2942 / LMG 23838 / WSM1271) GN=Mesci_1488 PE=3 SV=1 (52/54); tr|Q98FV7|Q98FV7_RHILO Ribose ABC transporter, ATP-binding protein OS=Rhizobium loti (strain MAFF303099) GN=mll3598 PE=3 SV=1 (52/54); tr|M5F4L2|M5F4L2_9RHIZ Fused D-ribose transporter subunits of ABC superfamily: ATP-binding comp…
GI:13473515	NC_002678	3312402	-0.222651	-0.225547	8.22e-07	8.22e-07	0.0254095	0.0357975	0	21	9	17	0	0.529412	C	T	hypothetical protein	SYNONYMOUS_CODING	G/G	GGG/GGA	hypothetical protein;	NA	NA	tr|G6Y6Z9|G6Y6Z9_9RHIZ Microcystin LR degradation protein MlrC OS=Mesorhizobium amorphae CCNWGS0123 GN=MEA186_08573 PE=4 SV=1 (50/50); tr|L0KGX6|L0KGX6_MESAW Uncharacterized protein OS=Mesorhizobium australicum (strain LMG 24608 / HAMBI 3006 / WSM2073) GN=Mesau_01174 PE=4 SV=1 (50/50); tr|Q98EP9|Q98EP9_RHILO Mll4144 protein OS=Rhizobium loti (strain MAFF303099) GN=mll4144 PE=4 SV=1 (50/50); tr|F7…
GI:13470543	NC_002678	198538	0.235887	0.241332	2.03e-06	1.08e-06	0.043815	0.0357975	17	21	1	17	0.809524	0.0588235	C	T	DNA-directed RNA polymerase subunit beta'	SYNONYMOUS_CODING	R/R	CGC/CGT	DNA-directed RNA polymerase subunit beta;DNA-dependent RNA polymerase catalyzes the transcription of DNA into RNA using the four ribonucleoside triphosphates as substrates. Subunit beta binds to sigma factor allowing it to bind to the -10 region of the promoter	dna-directed rna polymerase subunit beta	sp|Q11HB4|RPOC_MESSB DNA-directed RNA polymerase subunit beta' OS=Mesorhizobium sp. (strain BNC1) GN=rpoC PE=3 SV=1 (54/54); sp|Q98N65|RPOC_RHILO DNA-directed RNA polymerase subunit beta' OS=Rhizobium loti (strain MAFF303099) GN=rpoC PE=3 SV=1 (54/54); sp|A5VR14|RPOC_BRUO2 DNA-directed RNA polymerase subunit beta' OS=Brucella ovis (strain ATCC 25840 / 63/290 / NCTC 10512) GN=rpoC PE=3 SV=1 (52/54…	tr|L0KR81|L0KR81_MESAW DNA-directed RNA polymerase OS=Mesorhizobium australicum (strain LMG 24608 / HAMBI 3006 / WSM2073) GN=Mesau_04255 PE=3 SV=1 (53/54); tr|F7YDV0|F7YDV0_MESOW DNA-directed RNA polymerase OS=Mesorhizobium opportunistum (strain LMG 24607 / HAMBI 3007 / WSM2075) GN=Mesop_4630 PE=3 SV=1 (52/54); tr|G6Y9J7|G6Y9J7_9RHIZ DNA-directed RNA polymerase OS=Mesorhizobium amorphae CCNWGS012…
GI:13474239	NC_002678	4023945	0.219544	0.221596	2.27e-06	1.16e-06	0.043815	0.0357975	19	21	4	17	0.904762	0.235294	C	A	ATP-dependent nuclease subunit A	NON_SYNONYMOUS_CODING	A/S	GCC/TCC	ATP-dependent nuclease subunit A;	double-strand break repair helicase	sp|A0PY67|ADDA_CLONN ATP-dependent helicase/nuclease subunit A OS=Clostridium novyi (strain NT) GN=addA PE=3 SV=1 (1/1)	tr|E8TBE7|E8TBE7_MESCW Double-strand break repair helicase AddA OS=Mesorhizobium ciceri bv. biserrulae (strain HAMBI 2942 / LMG 23838 / WSM1271) GN=Mesci_0458 PE=4 SV=1 (53/54); tr|M5FD90|M5FD90_9RHIZ ATP-dependent nuclease subunit A OS=Mesorhizobium sp. STM 4661 GN=MESS4_120090 PE=4 SV=1 (45/54); tr|L0KEE9|L0KEE9_MESAW Double-strand break repair helicase AddA, alphaproteobacterial type (Precurso…
GI:13473067	NC_002678	2865077	0.222219	0.227022	1.91e-06	1.55e-06	0.043815	0.0357975	18	21	3	17	0.857143	0.176471	G	A	hypothetical protein	NON_SYNONYMOUS_CODING	A/T	GCC/ACC	hypothetical protein;	NA	sp|P44908|Y862_HAEIN Uncharacterized protein HI_0862 OS=Haemophilus influenzae (strain ATCC 51907 / DSM 11121 / KW20 / Rd) GN=HI_0862 PE=4 SV=1 (54/54); sp|P37619|YHHQ_ECOLI Inner membrane protein YhhQ OS=Escherichia coli (strain K12) GN=yhhQ PE=1 SV=1 (54/54)	tr|Q98FZ6|Q98FZ6_RHILO Mlr3554 protein OS=Rhizobium loti (strain MAFF303099) GN=mlr3554 PE=4 SV=1 (54/54); tr|L0KJ01|L0KJ01_MESAW Conserved hypothetical integral membrane protein (Precursor) OS=Mesorhizobium australicum (strain LMG 24608 / HAMBI 3006 / WSM2073) GN=Mesau_01581 PE=4 SV=1 (54/54); tr|G6Y4E7|G6Y4E7_9RHIZ Putative uncharacterized protein OS=Mesorhizobium amorphae CCNWGS0123 GN=MEA186_…
GI:13470543	NC_002678	198565	0.26141	0.25531	6.66e-07	1.92e-06	0.0254095	0.0357975	12	21	0	17	0.571429	0	G	T	DNA-directed RNA polymerase subunit beta'	SYNONYMOUS_CODING	A/A	GCG/GCT	DNA-directed RNA polymerase subunit beta;DNA-dependent RNA polymerase catalyzes the transcription of DNA into RNA using the four ribonucleoside triphosphates as substrates. Subunit beta binds to sigma factor allowing it to bind to the -10 region of the promoter	dna-directed rna polymerase subunit beta	sp|Q11HB4|RPOC_MESSB DNA-directed RNA polymerase subunit beta' OS=Mesorhizobium sp. (strain BNC1) GN=rpoC PE=3 SV=1 (54/54); sp|Q98N65|RPOC_RHILO DNA-directed RNA polymerase subunit beta' OS=Rhizobium loti (strain MAFF303099) GN=rpoC PE=3 SV=1 (54/54); sp|A5VR14|RPOC_BRUO2 DNA-directed RNA polymerase subunit beta' OS=Brucella ovis (strain ATCC 25840 / 63/290 / NCTC 10512) GN=rpoC PE=3 SV=1 (52/54…	tr|L0KR81|L0KR81_MESAW DNA-directed RNA polymerase OS=Mesorhizobium australicum (strain LMG 24608 / HAMBI 3006 / WSM2073) GN=Mesau_04255 PE=3 SV=1 (53/54); tr|F7YDV0|F7YDV0_MESOW DNA-directed RNA polymerase OS=Mesorhizobium opportunistum (strain LMG 24607 / HAMBI 3007 / WSM2075) GN=Mesop_4630 PE=3 SV=1 (52/54); tr|G6Y9J7|G6Y9J7_9RHIZ DNA-directed RNA polymerase OS=Mesorhizobium amorphae CCNWGS012…
GI:13470543	NC_002678	198565	0.26141	0.25531	6.66e-07	1.92e-06	0.0254095	0.0357975	12	21	0	17	0.571429	0	G	C	DNA-directed RNA polymerase subunit beta'	SYNONYMOUS_CODING	A/A	GCG/GCC	DNA-directed RNA polymerase subunit beta;DNA-dependent RNA polymerase catalyzes the transcription of DNA into RNA using the four ribonucleoside triphosphates as substrates. Subunit beta binds to sigma factor allowing it to bind to the -10 region of the promoter	dna-directed rna polymerase subunit beta	sp|Q11HB4|RPOC_MESSB DNA-directed RNA polymerase subunit beta' OS=Mesorhizobium sp. (strain BNC1) GN=rpoC PE=3 SV=1 (54/54); sp|Q98N65|RPOC_RHILO DNA-directed RNA polymerase subunit beta' OS=Rhizobium loti (strain MAFF303099) GN=rpoC PE=3 SV=1 (54/54); sp|A5VR14|RPOC_BRUO2 DNA-directed RNA polymerase subunit beta' OS=Brucella ovis (strain ATCC 25840 / 63/290 / NCTC 10512) GN=rpoC PE=3 SV=1 (52/54…	tr|L0KR81|L0KR81_MESAW DNA-directed RNA polymerase OS=Mesorhizobium australicum (strain LMG 24608 / HAMBI 3006 / WSM2073) GN=Mesau_04255 PE=3 SV=1 (53/54); tr|F7YDV0|F7YDV0_MESOW DNA-directed RNA polymerase OS=Mesorhizobium opportunistum (strain LMG 24607 / HAMBI 3007 / WSM2075) GN=Mesop_4630 PE=3 SV=1 (52/54); tr|G6Y9J7|G6Y9J7_9RHIZ DNA-directed RNA polymerase OS=Mesorhizobium amorphae CCNWGS012…
GI:13473079	NC_002678	2875227	-0.272413	-0.266779	4.1e-07	2.09e-06	0.0211419	0.0357975	11	21	17	17	0.52381	1	C	T	hypothetical protein	SYNONYMOUS_CODING	A/A	GCG/GCA	hypothetical protein;thiamine-pyrophosphate requiring enzyme	thiamine pyrophosphate-dependent possible carboligase or decarboxylase	sp|Q9HUR2|MDLC_PSEAE Benzoylformate decarboxylase OS=Pseudomonas aeruginosa (strain ATCC 15692 / PAO1 / 1C / PRS 101 / LMG 12228) GN=mdlC PE=3 SV=1 (49/49); sp|O53554|ILVX_MYCTU Putative acetolactate synthase large subunit IlvX OS=Mycobacterium tuberculosis GN=ilvX PE=2 SV=1 (49/49); sp|P20906|MDLC_PSEPU Benzoylformate decarboxylase OS=Pseudomonas putida GN=mdlC PE=1 SV=2 (49/49); sp|O08353|ILVB_…	tr|F7Y1Y8|F7Y1Y8_MESOW Thiamine pyrophosphate protein domain protein TPP-binding protein OS=Mesorhizobium opportunistum (strain LMG 24607 / HAMBI 3007 / WSM2075) GN=Mesop_1562 PE=4 SV=1 (49/49); tr|Q98FY4|Q98FY4_RHILO Acetolactate synthase I OS=Rhizobium loti (strain MAFF303099) GN=mll3567 PE=4 SV=1 (49/49); tr|L0KGA9|L0KGA9_MESAW Thiamine pyrophosphate-dependent enzyme, possible carboligase or d…
GI:13472546	NC_002678	2314211	-0.213463	-0.218371	7.71e-06	2.81e-06	0.0575745	0.0357975	2	21	13	17	0.0952381	0.764706	A	G	hypothetical protein	SYNONYMOUS_CODING	Y/Y	TAT/TAC	hypothetical protein;	NA	sp|P59974|Y2597_MYCBO Uncharacterized protein Mb2597 OS=Mycobacterium bovis (strain ATCC BAA-935 / AF2122/97) GN=Mb2597 PE=4 SV=1 (54/54); sp|Q50654|Y2567_MYCTU Uncharacterized protein Rv2567/MT2643 OS=Mycobacterium tuberculosis GN=Rv2567 PE=4 SV=2 (54/54)	tr|M5FI58|M5FI58_9RHIZ Uncharacterized protein OS=Mesorhizobium sp. STM 4661 GN=MESS4_830241 PE=4 SV=1 (54/54); tr|E8TFZ6|E8TFZ6_MESCW Uncharacterized protein OS=Mesorhizobium ciceri bv. biserrulae (strain HAMBI 2942 / LMG 23838 / WSM1271) GN=Mesci_1985 PE=4 SV=1 (53/54); tr|Q98HG7|Q98HG7_RHILO Mll2876 protein OS=Rhizobium loti (strain MAFF303099) GN=mll2876 PE=4 SV=1 (53/54); tr|F7YAC1|F7YAC1_ME…
GI:13472546	NC_002678	2314208	0.213463	0.218371	7.71e-06	2.81e-06	0.0575745	0.0357975	19	21	4	17	0.904762	0.235294	C	G	hypothetical protein	SYNONYMOUS_CODING	G/G	GGG/GGC	hypothetical protein;	NA	sp|P59974|Y2597_MYCBO Uncharacterized protein Mb2597 OS=Mycobacterium bovis (strain ATCC BAA-935 / AF2122/97) GN=Mb2597 PE=4 SV=1 (54/54); sp|Q50654|Y2567_MYCTU Uncharacterized protein Rv2567/MT2643 OS=Mycobacterium tuberculosis GN=Rv2567 PE=4 SV=2 (54/54)	tr|M5FI58|M5FI58_9RHIZ Uncharacterized protein OS=Mesorhizobium sp. STM 4661 GN=MESS4_830241 PE=4 SV=1 (54/54); tr|E8TFZ6|E8TFZ6_MESCW Uncharacterized protein OS=Mesorhizobium ciceri bv. biserrulae (strain HAMBI 2942 / LMG 23838 / WSM1271) GN=Mesci_1985 PE=4 SV=1 (53/54); tr|Q98HG7|Q98HG7_RHILO Mll2876 protein OS=Rhizobium loti (strain MAFF303099) GN=mll2876 PE=4 SV=1 (53/54); tr|F7YAC1|F7YAC1_ME…
GI:13472546	NC_002678	2314146	0.213463	0.218371	7.71e-06	2.81e-06	0.0575745	0.0357975	19	21	4	17	0.904762	0.235294	T	A	hypothetical protein	NON_SYNONYMOUS_CODING	Y/F	TAT/TTT	hypothetical protein;	NA	sp|P59974|Y2597_MYCBO Uncharacterized protein Mb2597 OS=Mycobacterium bovis (strain ATCC BAA-935 / AF2122/97) GN=Mb2597 PE=4 SV=1 (54/54); sp|Q50654|Y2567_MYCTU Uncharacterized protein Rv2567/MT2643 OS=Mycobacterium tuberculosis GN=Rv2567 PE=4 SV=2 (54/54)	tr|M5FI58|M5FI58_9RHIZ Uncharacterized protein OS=Mesorhizobium sp. STM 4661 GN=MESS4_830241 PE=4 SV=1 (54/54); tr|E8TFZ6|E8TFZ6_MESCW Uncharacterized protein OS=Mesorhizobium ciceri bv. biserrulae (strain HAMBI 2942 / LMG 23838 / WSM1271) GN=Mesci_1985 PE=4 SV=1 (53/54); tr|Q98HG7|Q98HG7_RHILO Mll2876 protein OS=Rhizobium loti (strain MAFF303099) GN=mll2876 PE=4 SV=1 (53/54); tr|F7YAC1|F7YAC1_ME…
GI:13474337	NC_002678	4134883	-0.230144	-0.23411	5.23e-06	2.89e-06	0.0573084	0.0357975	5	21	16	17	0.238095	0.941176	G	A	amino acid ABC transporter binding protein	SYNONYMOUS_CODING	T/T	ACC/ACT	amino acid ABC transporter binding protein;	periplasmic binding abc transporter protein	sp|P0AEU0|HISJ_ECOLI Histidine-binding periplasmic protein OS=Escherichia coli (strain K12) GN=hisJ PE=1 SV=1 (54/54); sp|P02910|HISJ_SALTY Histidine-binding periplasmic protein OS=Salmonella typhimurium (strain LT2 / SGSC1412 / ATCC 700720) GN=hisJ PE=1 SV=1 (54/54); sp|P0AEU2|HISJ_ECO57 Histidine-binding periplasmic protein OS=Escherichia coli O157:H7 GN=hisJ PE=3 SV=1 (54/54); sp|P02911|ARGT_S…	tr|F7Y0F7|F7Y0F7_MESOW Extracellular solute-binding protein family 3 (Precursor) OS=Mesorhizobium opportunistum (strain LMG 24607 / HAMBI 3007 / WSM2075) GN=Mesop_0300 PE=4 SV=1 (52/54); tr|G6YEC1|G6YEC1_9RHIZ Amino acid ABC transporter, binding protein OS=Mesorhizobium amorphae CCNWGS0123 GN=MEA186_21569 PE=4 SV=1 (52/54); tr|L0KBX8|L0KBX8_MESAW Periplasmic component of amino acid ABC-type trans…
GI:13476302	NC_002678	6270948	0.217062	0.219371	3.01e-06	3.01e-06	0.0517075	0.0357975	21	21	10	17	1	0.588235	C	T	glycogen phosphorylase	SYNONYMOUS_CODING	L/L	CTC/CTT	glycogen phosphorylase;	glycogen starch alpha-glucan phosphorylase	sp|P0AC86|PHSG_ECOLI Glycogen phosphorylase OS=Escherichia coli (strain K12) GN=glgP PE=3 SV=1 (54/54); sp|P0AC87|PHSG_SHIFL Glycogen phosphorylase OS=Shigella flexneri GN=glgP PE=3 SV=1 (54/54); sp|P09811|PYGL_RAT Glycogen phosphorylase, liver form OS=Rattus norvegicus GN=Pygl PE=1 SV=5 (54/54); sp|P11216|PYGB_HUMAN Glycogen phosphorylase, brain form OS=Homo sapiens GN=PYGB PE=1 SV=5 (51/54); sp…	tr|Q985P5|Q985P5_RHILO Phosphorylase OS=Rhizobium loti (strain MAFF303099) GN=mlr7586 PE=3 SV=1 (54/54); tr|G6YKE3|G6YKE3_9RHIZ Phosphorylase OS=Mesorhizobium amorphae CCNWGS0123 GN=MEA186_32390 PE=3 SV=1 (54/54); tr|F7Y9T1|F7Y9T1_MESOW Phosphorylase OS=Mesorhizobium opportunistum (strain LMG 24607 / HAMBI 3007 / WSM2075) GN=Mesop_5454 PE=3 SV=1 (54/54); tr|M5EJB9|M5EJB9_9RHIZ Phosphorylase OS=Me…
GI:13476302	NC_002678	6270948	0.217062	0.219371	3.01e-06	3.01e-06	0.0517075	0.0357975	21	21	10	17	1	0.588235	C	G	glycogen phosphorylase	SYNONYMOUS_CODING	L/L	CTC/CTG	glycogen phosphorylase;	glycogen starch alpha-glucan phosphorylase	sp|P0AC86|PHSG_ECOLI Glycogen phosphorylase OS=Escherichia coli (strain K12) GN=glgP PE=3 SV=1 (54/54); sp|P0AC87|PHSG_SHIFL Glycogen phosphorylase OS=Shigella flexneri GN=glgP PE=3 SV=1 (54/54); sp|P09811|PYGL_RAT Glycogen phosphorylase, liver form OS=Rattus norvegicus GN=Pygl PE=1 SV=5 (54/54); sp|P11216|PYGB_HUMAN Glycogen phosphorylase, brain form OS=Homo sapiens GN=PYGB PE=1 SV=5 (51/54); sp…	tr|Q985P5|Q985P5_RHILO Phosphorylase OS=Rhizobium loti (strain MAFF303099) GN=mlr7586 PE=3 SV=1 (54/54); tr|G6YKE3|G6YKE3_9RHIZ Phosphorylase OS=Mesorhizobium amorphae CCNWGS0123 GN=MEA186_32390 PE=3 SV=1 (54/54); tr|F7Y9T1|F7Y9T1_MESOW Phosphorylase OS=Mesorhizobium opportunistum (strain LMG 24607 / HAMBI 3007 / WSM2075) GN=Mesop_5454 PE=3 SV=1 (54/54); tr|M5EJB9|M5EJB9_9RHIZ Phosphorylase OS=Me…
GI:13472564	NC_002678	2336900	-0.21222	-0.21447	8.69e-06	5.07e-06	0.0575745	0.0482932	0	21	6	17	0	0.352941	C	A	flagellar biosynthesis protein FlhB	SYNONYMOUS_CODING	L/L	CTG/CTT	flagellar biosynthesis protein FlhB;membrane protein responsible for substrate specificity switching from rod/hook-type export to filament-type export	flagellar biosynthetic protein	sp|P35538|FLHB_BACSU Flagellar biosynthetic protein FlhB OS=Bacillus subtilis (strain 168) GN=flhB PE=3 SV=2 (51/51); sp|P76299|FLHB_ECOLI Flagellar biosynthetic protein FlhB OS=Escherichia coli (strain K12) GN=flhB PE=1 SV=1 (51/51); sp|P40727|FLHB_SALTY Flagellar biosynthetic protein FlhB OS=Salmonella typhimurium (strain LT2 / SGSC1412 / ATCC 700720) GN=flhB PE=1 SV=1 (51/51); sp|O54243|FLHB_R…	tr|H0HNX7|H0HNX7_9RHIZ Flagellar biosynthesis protein FlhB OS=Mesorhizobium alhagi CCNWXJ12-2 GN=flhB PE=4 SV=1 (51/51); tr|Q98HE9|Q98HE9_RHILO Flagellar biosynthetic protein FlhB OS=Rhizobium loti (strain MAFF303099) GN=mll2899 PE=4 SV=1 (51/51); tr|F7YAA3|F7YAA3_MESOW Flagellar biosynthetic protein FlhB OS=Mesorhizobium opportunistum (strain LMG 24607 / HAMBI 3007 / WSM2075) GN=Mesop_2022 PE=4 …
GI:13473045	NC_002678	2845353	0.21222	0.21447	8.69e-06	5.07e-06	0.0575745	0.0482932	21	21	11	17	1	0.647059	A	G	transcriptional regulator, GstR	SYNONYMOUS_CODING	E/E	GAA/GAG	transcriptional regulator, GstR;	family transcriptional regulator	sp|P43011|Y1364_HAEIN Uncharacterized HTH-type transcriptional regulator HI_1364 OS=Haemophilus influenzae (strain ATCC 51907 / DSM 11121 / KW20 / Rd) GN=HI_1364 PE=4 SV=1 (54/54); sp|P52689|LTRA_KLEPN Probable HTH-type transcriptional regulator LtrA OS=Klebsiella pneumoniae GN=ltrA PE=4 SV=1 (53/54); sp|P67664|AAER_ECO57 HTH-type transcriptional activator AaeR OS=Escherichia coli O157:H7 GN=aaeR…	tr|G6Y4C3|G6Y4C3_9RHIZ LysR family transcriptional regulator OS=Mesorhizobium amorphae CCNWGS0123 GN=MEA186_03909 PE=4 SV=1 (54/54); tr|F7Y329|F7Y329_MESOW Transcriptional regulator, LysR family (Precursor) OS=Mesorhizobium opportunistum (strain LMG 24607 / HAMBI 3007 / WSM2075) GN=Mesop_1591 PE=4 SV=1 (53/54); tr|Q98G18|Q98G18_RHILO Transcriptional regulator GstR OS=Rhizobium loti (strain MAFF30…
GI:13473388	NC_002678	3175422	0.21222	0.21447	8.69e-06	5.07e-06	0.0575745	0.0482932	21	21	11	17	1	0.647059	G	C	ABC transporter substrate-binding protein	SYNONYMOUS_CODING	A/A	GCC/GCG	ABC transporter substrate-binding protein;	abc-type branched-chain amino acid transport periplasmic component	sp|Q57B99|LIVB1_BRUAB Leu/Ile/Val-binding protein homolog 1 OS=Brucella abortus biovar 1 (strain 9-941) GN=BruAb1_1767 PE=3 SV=1 (54/54); sp|Q2YLF8|LIVB1_BRUA2 Leu/Ile/Val-binding protein homolog 1 OS=Brucella abortus (strain 2308) GN=BAB1_1794 PE=3 SV=1 (54/54); sp|Q57BA1|LIVB2_BRUAB Leu/Ile/Val-binding protein homolog 2 OS=Brucella abortus biovar 1 (strain 9-941) GN=BruAb1_1765 PE=3 SV=1 (54/54…	tr|E8TM17|E8TM17_MESCW Extracellular ligand-binding receptor (Precursor) OS=Mesorhizobium ciceri bv. biserrulae (strain HAMBI 2942 / LMG 23838 / WSM1271) GN=Mesci_1239 PE=4 SV=1 (51/54); tr|L0KFG6|L0KFG6_MESAW ABC-type branched-chain amino acid transport system, periplasmic component (Precursor) OS=Mesorhizobium australicum (strain LMG 24608 / HAMBI 3006 / WSM2073) GN=Mesau_01279 PE=4 SV=1 (49/54…
GI:13473388	NC_002678	3175422	0.21222	0.21447	8.69e-06	5.07e-06	0.0575745	0.0482932	21	21	11	17	1	0.647059	G	A	ABC transporter substrate-binding protein	SYNONYMOUS_CODING	A/A	GCC/GCT	ABC transporter substrate-binding protein;	abc-type branched-chain amino acid transport periplasmic component	sp|Q57B99|LIVB1_BRUAB Leu/Ile/Val-binding protein homolog 1 OS=Brucella abortus biovar 1 (strain 9-941) GN=BruAb1_1767 PE=3 SV=1 (54/54); sp|Q2YLF8|LIVB1_BRUA2 Leu/Ile/Val-binding protein homolog 1 OS=Brucella abortus (strain 2308) GN=BAB1_1794 PE=3 SV=1 (54/54); sp|Q57BA1|LIVB2_BRUAB Leu/Ile/Val-binding protein homolog 2 OS=Brucella abortus biovar 1 (strain 9-941) GN=BruAb1_1765 PE=3 SV=1 (54/54…	tr|E8TM17|E8TM17_MESCW Extracellular ligand-binding receptor (Precursor) OS=Mesorhizobium ciceri bv. biserrulae (strain HAMBI 2942 / LMG 23838 / WSM1271) GN=Mesci_1239 PE=4 SV=1 (51/54); tr|L0KFG6|L0KFG6_MESAW ABC-type branched-chain amino acid transport system, periplasmic component (Precursor) OS=Mesorhizobium australicum (strain LMG 24608 / HAMBI 3006 / WSM2073) GN=Mesau_01279 PE=4 SV=1 (49/54…
GI:13472566	NC_002678	2338899	-0.205317	-0.207941	5.56e-06	5.56e-06	0.0573084	0.0482932	0	21	8	17	0	0.470588	G	A	flagellar motor switch protein FliN	SYNONYMOUS_CODING	F/F	TTC/TTT	flagellar motor switch protein FliN;	flagellar motor switch protein	sp|Q51466|FLIN_PSEAE Flagellar motor switch protein FliN OS=Pseudomonas aeruginosa (strain ATCC 15692 / PAO1 / 1C / PRS 101 / LMG 12228) GN=fliN PE=3 SV=2 (25/38); sp|P26419|FLIN_SALTY Flagellar motor switch protein FliN OS=Salmonella typhimurium (strain LT2 / SGSC1412 / ATCC 700720) GN=fliN PE=3 SV=1 (12/38); sp|Q89AZ3|FLIN_BUCBP Flagellar motor switch protein FliN OS=Buchnera aphidicola subsp. …	tr|L0KIV3|L0KIV3_MESAW Flagellar motor switch protein FliN OS=Mesorhizobium australicum (strain LMG 24608 / HAMBI 3006 / WSM2073) GN=Mesau_02026 PE=4 SV=1 (51/51); tr|Q98HE7|Q98HE7_RHILO Flagellar motor switch protein FliN OS=Rhizobium loti (strain MAFF303099) GN=mll2902 PE=4 SV=1 (51/51); tr|E8TFX5|E8TFX5_MESCW Flagellar motor switch protein FliN OS=Mesorhizobium ciceri bv. biserrulae (strain HA…
GI:13474239	NC_002678	4023772	-0.213943	-0.216958	9.58e-06	6.62e-06	0.0575745	0.0482932	4	21	14	17	0.190476	0.823529	G	C	ATP-dependent nuclease subunit A	SYNONYMOUS_CODING	P/P	CCC/CCG	ATP-dependent nuclease subunit A;	double-strand break repair helicase	sp|A0PY67|ADDA_CLONN ATP-dependent helicase/nuclease subunit A OS=Clostridium novyi (strain NT) GN=addA PE=3 SV=1 (1/1)	tr|E8TBE7|E8TBE7_MESCW Double-strand break repair helicase AddA OS=Mesorhizobium ciceri bv. biserrulae (strain HAMBI 2942 / LMG 23838 / WSM1271) GN=Mesci_0458 PE=4 SV=1 (53/54); tr|M5FD90|M5FD90_9RHIZ ATP-dependent nuclease subunit A OS=Mesorhizobium sp. STM 4661 GN=MESS4_120090 PE=4 SV=1 (45/54); tr|L0KEE9|L0KEE9_MESAW Double-strand break repair helicase AddA, alphaproteobacterial type (Precurso…
GI:13474239	NC_002678	4023772	-0.213943	-0.216958	9.58e-06	6.62e-06	0.0575745	0.0482932	4	21	14	17	0.190476	0.823529	G	T	ATP-dependent nuclease subunit A	SYNONYMOUS_CODING	P/P	CCC/CCA	ATP-dependent nuclease subunit A;	double-strand break repair helicase	sp|A0PY67|ADDA_CLONN ATP-dependent helicase/nuclease subunit A OS=Clostridium novyi (strain NT) GN=addA PE=3 SV=1 (1/1)	tr|E8TBE7|E8TBE7_MESCW Double-strand break repair helicase AddA OS=Mesorhizobium ciceri bv. biserrulae (strain HAMBI 2942 / LMG 23838 / WSM1271) GN=Mesci_0458 PE=4 SV=1 (53/54); tr|M5FD90|M5FD90_9RHIZ ATP-dependent nuclease subunit A OS=Mesorhizobium sp. STM 4661 GN=MESS4_120090 PE=4 SV=1 (45/54); tr|L0KEE9|L0KEE9_MESAW Double-strand break repair helicase AddA, alphaproteobacterial type (Precurso…
GI:13474614	NC_002678	4442959	-0.211902	-0.214725	5.07e-06	8.69e-06	0.0573084	0.0482932	0	21	6	17	0	0.352941	C	T	(dimethylallyl)adenosine tRNA methylthiotransferase	SYNONYMOUS_CODING	R/R	CGC/CGT	(dimethylallyl)adenosine tRNA methylthiotransferase;catalyzes the formation of 2-methylthio-N6-(dimethylallyl)adenosine (ms(2)i(6)A) at position 37 in tRNAs that read codons beginning with uridine from N6-(dimethylallyl)adenosine (i(6)A)	rna modification protein	sp|Q98BK3|MIAB_RHILO (Dimethylallyl)adenosine tRNA methylthiotransferase MiaB OS=Rhizobium loti (strain MAFF303099) GN=miaB PE=3 SV=1 (54/54); sp|Q8FXU4|MIAB_BRUSU (Dimethylallyl)adenosine tRNA methylthiotransferase MiaB OS=Brucella suis biovar 1 (strain 1330) GN=miaB PE=3 SV=1 (54/54); sp|Q11BD9|MIAB_MESSB (Dimethylallyl)adenosine tRNA methylthiotransferase MiaB OS=Mesorhizobium sp. (strain BNC1…	tr|E8TLW0|E8TLW0_MESCW (Dimethylallyl)adenosine tRNA methylthiotransferase MiaB OS=Mesorhizobium ciceri bv. biserrulae (strain HAMBI 2942 / LMG 23838 / WSM1271) GN=miaB PE=3 SV=1 (54/54); tr|M5EEZ7|M5EEZ7_9RHIZ (Dimethylallyl)adenosine tRNA methylthiotransferase MiaB OS=Mesorhizobium metallidurans STM 2683 GN=miaB PE=3 SV=1 (54/54); tr|L0KDT5|L0KDT5_MESAW (Dimethylallyl)adenosine tRNA methylthiot…
GI:13476102	NC_002678	6063087	0.226154	0.230084	1.58e-05	9.2e-06	0.0575745	0.0482932	16	21	1	17	0.761905	0.0588235	G	A	ABC transporter permease	NON_SYNONYMOUS_CODING	A/V	GCT/GTT	ABC transporter permease;	binding-protein-dependent transport systems inner membrane component	sp|P14176|PROW_ECOLI Glycine betaine/L-proline transport system permease protein ProW OS=Escherichia coli (strain K12) GN=proW PE=1 SV=1 (53/53); sp|P17327|PROW_SALTY Glycine betaine/L-proline transport system permease protein ProW OS=Salmonella typhimurium (strain LT2 / SGSC1412 / ATCC 700720) GN=proW PE=3 SV=2 (53/53); sp|Q9RR45|GBUB_LISM4 Glycine betaine/carnitine transport permease protein Gb…	tr|E8TA33|E8TA33_MESCW Binding-protein-dependent transport systems inner membrane component OS=Mesorhizobium ciceri bv. biserrulae (strain HAMBI 2942 / LMG 23838 / WSM1271) GN=Mesci_5139 PE=3 SV=1 (53/53); tr|L0KQY6|L0KQY6_MESAW ABC-type proline/glycine betaine transport system, permease component OS=Mesorhizobium australicum (strain LMG 24608 / HAMBI 3006 / WSM2073) GN=Mesau_05217 PE=3 SV=1 (53/…
GI:13476102	NC_002678	6062438	0.232385	0.237105	1.63e-05	1.13e-05	0.0575745	0.0482932	15	21	0	17	0.714286	0	G	C	ABC transporter permease	SYNONYMOUS_CODING	A/A	GCC/GCG	ABC transporter permease;	binding-protein-dependent transport systems inner membrane component	sp|P14176|PROW_ECOLI Glycine betaine/L-proline transport system permease protein ProW OS=Escherichia coli (strain K12) GN=proW PE=1 SV=1 (53/53); sp|P17327|PROW_SALTY Glycine betaine/L-proline transport system permease protein ProW OS=Salmonella typhimurium (strain LT2 / SGSC1412 / ATCC 700720) GN=proW PE=3 SV=2 (53/53); sp|Q9RR45|GBUB_LISM4 Glycine betaine/carnitine transport permease protein Gb…	tr|E8TA33|E8TA33_MESCW Binding-protein-dependent transport systems inner membrane component OS=Mesorhizobium ciceri bv. biserrulae (strain HAMBI 2942 / LMG 23838 / WSM1271) GN=Mesci_5139 PE=3 SV=1 (53/53); tr|L0KQY6|L0KQY6_MESAW ABC-type proline/glycine betaine transport system, permease component OS=Mesorhizobium australicum (strain LMG 24608 / HAMBI 3006 / WSM2073) GN=Mesau_05217 PE=3 SV=1 (53/…
GI:13476102	NC_002678	6062420	0.232385	0.237105	1.63e-05	1.13e-05	0.0575745	0.0482932	15	21	0	17	0.714286	0	C	T	ABC transporter permease	SYNONYMOUS_CODING	A/A	GCG/GCA	ABC transporter permease;	binding-protein-dependent transport systems inner membrane component	sp|P14176|PROW_ECOLI Glycine betaine/L-proline transport system permease protein ProW OS=Escherichia coli (strain K12) GN=proW PE=1 SV=1 (53/53); sp|P17327|PROW_SALTY Glycine betaine/L-proline transport system permease protein ProW OS=Salmonella typhimurium (strain LT2 / SGSC1412 / ATCC 700720) GN=proW PE=3 SV=2 (53/53); sp|Q9RR45|GBUB_LISM4 Glycine betaine/carnitine transport permease protein Gb…	tr|E8TA33|E8TA33_MESCW Binding-protein-dependent transport systems inner membrane component OS=Mesorhizobium ciceri bv. biserrulae (strain HAMBI 2942 / LMG 23838 / WSM1271) GN=Mesci_5139 PE=3 SV=1 (53/53); tr|L0KQY6|L0KQY6_MESAW ABC-type proline/glycine betaine transport system, permease component OS=Mesorhizobium australicum (strain LMG 24608 / HAMBI 3006 / WSM2073) GN=Mesau_05217 PE=3 SV=1 (53/…
GI:13476102	NC_002678	6062426	-0.232385	-0.237105	1.63e-05	1.13e-05	0.0575745	0.0482932	6	21	17	17	0.285714	1	C	G	ABC transporter permease	NON_SYNONYMOUS_CODING	K/N	AAG/AAC	ABC transporter permease;	binding-protein-dependent transport systems inner membrane component	sp|P14176|PROW_ECOLI Glycine betaine/L-proline transport system permease protein ProW OS=Escherichia coli (strain K12) GN=proW PE=1 SV=1 (53/53); sp|P17327|PROW_SALTY Glycine betaine/L-proline transport system permease protein ProW OS=Salmonella typhimurium (strain LT2 / SGSC1412 / ATCC 700720) GN=proW PE=3 SV=2 (53/53); sp|Q9RR45|GBUB_LISM4 Glycine betaine/carnitine transport permease protein Gb…	tr|E8TA33|E8TA33_MESCW Binding-protein-dependent transport systems inner membrane component OS=Mesorhizobium ciceri bv. biserrulae (strain HAMBI 2942 / LMG 23838 / WSM1271) GN=Mesci_5139 PE=3 SV=1 (53/53); tr|L0KQY6|L0KQY6_MESAW ABC-type proline/glycine betaine transport system, permease component OS=Mesorhizobium australicum (strain LMG 24608 / HAMBI 3006 / WSM2073) GN=Mesau_05217 PE=3 SV=1 (53/…
GI:13476102	NC_002678	6062432	0.232385	0.237105	1.63e-05	1.13e-05	0.0575745	0.0482932	15	21	0	17	0.714286	0	G	C	ABC transporter permease	SYNONYMOUS_CODING	A/A	GCC/GCG	ABC transporter permease;	binding-protein-dependent transport systems inner membrane component	sp|P14176|PROW_ECOLI Glycine betaine/L-proline transport system permease protein ProW OS=Escherichia coli (strain K12) GN=proW PE=1 SV=1 (53/53); sp|P17327|PROW_SALTY Glycine betaine/L-proline transport system permease protein ProW OS=Salmonella typhimurium (strain LT2 / SGSC1412 / ATCC 700720) GN=proW PE=3 SV=2 (53/53); sp|Q9RR45|GBUB_LISM4 Glycine betaine/carnitine transport permease protein Gb…	tr|E8TA33|E8TA33_MESCW Binding-protein-dependent transport systems inner membrane component OS=Mesorhizobium ciceri bv. biserrulae (strain HAMBI 2942 / LMG 23838 / WSM1271) GN=Mesci_5139 PE=3 SV=1 (53/53); tr|L0KQY6|L0KQY6_MESAW ABC-type proline/glycine betaine transport system, permease component OS=Mesorhizobium australicum (strain LMG 24608 / HAMBI 3006 / WSM2073) GN=Mesau_05217 PE=3 SV=1 (53/…
GI:13476102	NC_002678	6062429	0.232385	0.237105	1.63e-05	1.13e-05	0.0575745	0.0482932	15	21	0	17	0.714286	0	G	A	ABC transporter permease	SYNONYMOUS_CODING	H/H	CAC/CAT	ABC transporter permease;	binding-protein-dependent transport systems inner membrane component	sp|P14176|PROW_ECOLI Glycine betaine/L-proline transport system permease protein ProW OS=Escherichia coli (strain K12) GN=proW PE=1 SV=1 (53/53); sp|P17327|PROW_SALTY Glycine betaine/L-proline transport system permease protein ProW OS=Salmonella typhimurium (strain LT2 / SGSC1412 / ATCC 700720) GN=proW PE=3 SV=2 (53/53); sp|Q9RR45|GBUB_LISM4 Glycine betaine/carnitine transport permease protein Gb…	tr|E8TA33|E8TA33_MESCW Binding-protein-dependent transport systems inner membrane component OS=Mesorhizobium ciceri bv. biserrulae (strain HAMBI 2942 / LMG 23838 / WSM1271) GN=Mesci_5139 PE=3 SV=1 (53/53); tr|L0KQY6|L0KQY6_MESAW ABC-type proline/glycine betaine transport system, permease component OS=Mesorhizobium australicum (strain LMG 24608 / HAMBI 3006 / WSM2073) GN=Mesau_05217 PE=3 SV=1 (53/…
GI:13476102	NC_002678	6062420	0.232385	0.237105	1.63e-05	1.13e-05	0.0575745	0.0482932	15	21	0	17	0.714286	0	C	G	ABC transporter permease	SYNONYMOUS_CODING	A/A	GCG/GCC	ABC transporter permease;	binding-protein-dependent transport systems inner membrane component	sp|P14176|PROW_ECOLI Glycine betaine/L-proline transport system permease protein ProW OS=Escherichia coli (strain K12) GN=proW PE=1 SV=1 (53/53); sp|P17327|PROW_SALTY Glycine betaine/L-proline transport system permease protein ProW OS=Salmonella typhimurium (strain LT2 / SGSC1412 / ATCC 700720) GN=proW PE=3 SV=2 (53/53); sp|Q9RR45|GBUB_LISM4 Glycine betaine/carnitine transport permease protein Gb…	tr|E8TA33|E8TA33_MESCW Binding-protein-dependent transport systems inner membrane component OS=Mesorhizobium ciceri bv. biserrulae (strain HAMBI 2942 / LMG 23838 / WSM1271) GN=Mesci_5139 PE=3 SV=1 (53/53); tr|L0KQY6|L0KQY6_MESAW ABC-type proline/glycine betaine transport system, permease component OS=Mesorhizobium australicum (strain LMG 24608 / HAMBI 3006 / WSM2073) GN=Mesau_05217 PE=3 SV=1 (53/…
GI:13476102	NC_002678	6062426	-0.232385	-0.237105	1.63e-05	1.13e-05	0.0575745	0.0482932	6	21	17	17	0.285714	1	C	T	ABC transporter permease	SYNONYMOUS_CODING	K/K	AAG/AAA	ABC transporter permease;	binding-protein-dependent transport systems inner membrane component	sp|P14176|PROW_ECOLI Glycine betaine/L-proline transport system permease protein ProW OS=Escherichia coli (strain K12) GN=proW PE=1 SV=1 (53/53); sp|P17327|PROW_SALTY Glycine betaine/L-proline transport system permease protein ProW OS=Salmonella typhimurium (strain LT2 / SGSC1412 / ATCC 700720) GN=proW PE=3 SV=2 (53/53); sp|Q9RR45|GBUB_LISM4 Glycine betaine/carnitine transport permease protein Gb…	tr|E8TA33|E8TA33_MESCW Binding-protein-dependent transport systems inner membrane component OS=Mesorhizobium ciceri bv. biserrulae (strain HAMBI 2942 / LMG 23838 / WSM1271) GN=Mesci_5139 PE=3 SV=1 (53/53); tr|L0KQY6|L0KQY6_MESAW ABC-type proline/glycine betaine transport system, permease component OS=Mesorhizobium australicum (strain LMG 24608 / HAMBI 3006 / WSM2073) GN=Mesau_05217 PE=3 SV=1 (53/…
GI:13476102	NC_002678	6062417	0.232385	0.237105	1.63e-05	1.13e-05	0.0575745	0.0482932	15	21	0	17	0.714286	0	C	T	ABC transporter permease	SYNONYMOUS_CODING	K/K	AAG/AAA	ABC transporter permease;	binding-protein-dependent transport systems inner membrane component	sp|P14176|PROW_ECOLI Glycine betaine/L-proline transport system permease protein ProW OS=Escherichia coli (strain K12) GN=proW PE=1 SV=1 (53/53); sp|P17327|PROW_SALTY Glycine betaine/L-proline transport system permease protein ProW OS=Salmonella typhimurium (strain LT2 / SGSC1412 / ATCC 700720) GN=proW PE=3 SV=2 (53/53); sp|Q9RR45|GBUB_LISM4 Glycine betaine/carnitine transport permease protein Gb…	tr|E8TA33|E8TA33_MESCW Binding-protein-dependent transport systems inner membrane component OS=Mesorhizobium ciceri bv. biserrulae (strain HAMBI 2942 / LMG 23838 / WSM1271) GN=Mesci_5139 PE=3 SV=1 (53/53); tr|L0KQY6|L0KQY6_MESAW ABC-type proline/glycine betaine transport system, permease component OS=Mesorhizobium australicum (strain LMG 24608 / HAMBI 3006 / WSM2073) GN=Mesau_05217 PE=3 SV=1 (53/…
GI:13476102	NC_002678	6062471	-0.232385	-0.237105	1.63e-05	1.13e-05	0.0575745	0.0482932	6	21	17	17	0.285714	1	C	T	ABC transporter permease	SYNONYMOUS_CODING	A/A	GCG/GCA	ABC transporter permease;	binding-protein-dependent transport systems inner membrane component	sp|P14176|PROW_ECOLI Glycine betaine/L-proline transport system permease protein ProW OS=Escherichia coli (strain K12) GN=proW PE=1 SV=1 (53/53); sp|P17327|PROW_SALTY Glycine betaine/L-proline transport system permease protein ProW OS=Salmonella typhimurium (strain LT2 / SGSC1412 / ATCC 700720) GN=proW PE=3 SV=2 (53/53); sp|Q9RR45|GBUB_LISM4 Glycine betaine/carnitine transport permease protein Gb…	tr|E8TA33|E8TA33_MESCW Binding-protein-dependent transport systems inner membrane component OS=Mesorhizobium ciceri bv. biserrulae (strain HAMBI 2942 / LMG 23838 / WSM1271) GN=Mesci_5139 PE=3 SV=1 (53/53); tr|L0KQY6|L0KQY6_MESAW ABC-type proline/glycine betaine transport system, permease component OS=Mesorhizobium australicum (strain LMG 24608 / HAMBI 3006 / WSM2073) GN=Mesau_05217 PE=3 SV=1 (53/…
GI:13476102	NC_002678	6062426	-0.232385	-0.237105	1.63e-05	1.13e-05	0.0575745	0.0482932	6	21	17	17	0.285714	1	C	A	ABC transporter permease	NON_SYNONYMOUS_CODING	K/N	AAG/AAT	ABC transporter permease;	binding-protein-dependent transport systems inner membrane component	sp|P14176|PROW_ECOLI Glycine betaine/L-proline transport system permease protein ProW OS=Escherichia coli (strain K12) GN=proW PE=1 SV=1 (53/53); sp|P17327|PROW_SALTY Glycine betaine/L-proline transport system permease protein ProW OS=Salmonella typhimurium (strain LT2 / SGSC1412 / ATCC 700720) GN=proW PE=3 SV=2 (53/53); sp|Q9RR45|GBUB_LISM4 Glycine betaine/carnitine transport permease protein Gb…	tr|E8TA33|E8TA33_MESCW Binding-protein-dependent transport systems inner membrane component OS=Mesorhizobium ciceri bv. biserrulae (strain HAMBI 2942 / LMG 23838 / WSM1271) GN=Mesci_5139 PE=3 SV=1 (53/53); tr|L0KQY6|L0KQY6_MESAW ABC-type proline/glycine betaine transport system, permease component OS=Mesorhizobium australicum (strain LMG 24608 / HAMBI 3006 / WSM2073) GN=Mesau_05217 PE=3 SV=1 (53/…
GI:13473329	NC_002678	3124972	-0.246694	-0.241323	6.25e-06	1.3e-05	0.0575745	0.0482932	11	21	17	17	0.52381	1	G	A	peptidoglycan-associated lipoprotein	SYNONYMOUS_CODING	F/F	TTC/TTT	peptidoglycan-associated lipoprotein;	peptidoglycan-associated lipoprotein	sp|P0A3S8|OMP16_BRUSU Outer membrane lipoprotein Omp16 OS=Brucella suis biovar 1 (strain 1330) GN=omp16 PE=1 SV=1 (54/54); sp|P0A3S9|OMP16_BRUAB Outer membrane lipoprotein Omp16 OS=Brucella abortus biovar 1 (strain 9-941) GN=omp16 PE=1 SV=1 (54/54); sp|Q98F85|OMP16_RHILO Outer membrane lipoprotein Omp16 homolog OS=Rhizobium loti (strain MAFF303099) GN=omp16 PE=3 SV=1 (54/54); sp|P0A3S7|OMP16_BRUM…	tr|F7YGR9|F7YGR9_MESOW Peptidoglycan-associated lipoprotein (Precursor) OS=Mesorhizobium opportunistum (strain LMG 24607 / HAMBI 3007 / WSM2075) GN=Mesop_1321 PE=3 SV=1 (54/54); tr|M5EZ39|M5EZ39_9RHIZ Peptidoglycan-associated outer membrane lipoprotein OS=Mesorhizobium metallidurans STM 2683 GN=pal PE=3 SV=1 (54/54); tr|M5FG17|M5FG17_9RHIZ Peptidoglycan-associated outer membrane lipoprotein OS=Me…
GI:13476854	NC_002678	6811338	0.207497	0.210926	3.07e-05	1.34e-05	0.059741	0.0482932	20	21	7	17	0.952381	0.411765	G	C	L-threonine 3-dehydrogenase	SYNONYMOUS_CODING	L/L	CTG/CTC	L-threonine 3-dehydrogenase;converts threonine and NAD to 1,2-amino-3-oxobutanoate and NADH; functions in threonine catabolism	l-threonine 3-dehydrogenase	sp|Q1MDT5|TDH_RHIL3 L-threonine 3-dehydrogenase OS=Rhizobium leguminosarum bv. viciae (strain 3841) GN=tdh PE=3 SV=1 (54/54); sp|B3PUI4|TDH_RHIE6 L-threonine 3-dehydrogenase OS=Rhizobium etli (strain CIAT 652) GN=tdh PE=3 SV=1 (54/54); sp|Q983J7|TDH_RHILO L-threonine 3-dehydrogenase OS=Rhizobium loti (strain MAFF303099) GN=tdh PE=3 SV=1 (54/54); sp|B9J738|TDH_AGRRK L-threonine 3-dehydrogenase OS=…	tr|E8TIF9|E8TIF9_MESCW L-threonine 3-dehydrogenase OS=Mesorhizobium ciceri bv. biserrulae (strain HAMBI 2942 / LMG 23838 / WSM1271) GN=tdh PE=3 SV=1 (54/54); tr|F7Y2S3|F7Y2S3_MESOW L-threonine 3-dehydrogenase OS=Mesorhizobium opportunistum (strain LMG 24607 / HAMBI 3007 / WSM2075) GN=tdh PE=3 SV=1 (54/54); tr|F7Y2H1|F7Y2H1_MESOW L-threonine 3-dehydrogenase OS=Mesorhizobium opportunistum (strain L…
GI:13476260	NC_002678	6222227	-0.206078	-0.208117	1.36e-05	1.36e-05	0.0575745	0.0482932	3	21	12	17	0.142857	0.705882	C	T	acyl-CoA synthetase	SYNONYMOUS_CODING	G/G	GGC/GGT	acyl-CoA synthetase;activates fatty acids by binding to coenzyme A	acyl- synthetase	sp|O80658|AAE4_ARATH Probable acyl-activating enzyme 4 OS=Arabidopsis thaliana GN=AEE4 PE=2 SV=1 (54/54); sp|Q5SKN9|LCFCS_THET8 Long-chain-fatty-acid--CoA ligase OS=Thermus thermophilus (strain HB8 / ATCC 27634 / DSM 579) GN=TTHA0604 PE=1 SV=1 (54/54); sp|Q00594|ALKK_PSEOL Medium-chain-fatty-acid--CoA ligase OS=Pseudomonas oleovorans GN=alkK PE=3 SV=1 (54/54); sp|Q9LPK7|AEE10_ARATH Probable acyl-…	tr|G6YKH8|G6YKH8_9RHIZ Putative acyl-CoA synthetase OS=Mesorhizobium amorphae CCNWGS0123 GN=MEA186_32565 PE=4 SV=1 (54/54); tr|E8T7X5|E8T7X5_MESCW AMP-dependent synthetase and ligase OS=Mesorhizobium ciceri bv. biserrulae (strain HAMBI 2942 / LMG 23838 / WSM1271) GN=Mesci_4985 PE=4 SV=1 (54/54); tr|Q985T7|Q985T7_RHILO Acyl-CoA synthetase OS=Rhizobium loti (strain MAFF303099) GN=mlr7537 PE=4 SV=1 …
GI:13471600	NC_002678	1348186	-0.2806	-0.274769	3.93e-06	1.42e-05	0.0573084	0.0482932	13	21	17	17	0.619048	1	A	G	hypothetical protein	SYNONYMOUS_CODING	Y/Y	TAT/TAC	hypothetical protein;	NA	sp|P44658|Y357_HAEIN Putative thiamine biosynthesis protein HI_0357 OS=Haemophilus influenzae (strain ATCC 51907 / DSM 11121 / KW20 / Rd) GN=HI_0357 PE=1 SV=1 (1/1)	tr|E8TF13|E8TF13_MESCW Uncharacterized protein (Precursor) OS=Mesorhizobium ciceri bv. biserrulae (strain HAMBI 2942 / LMG 23838 / WSM1271) GN=Mesci_3108 PE=4 SV=1 (54/54); tr|G6YES7|G6YES7_9RHIZ Putative uncharacterized protein OS=Mesorhizobium amorphae CCNWGS0123 GN=MEA186_22351 PE=4 SV=1 (54/54); tr|F7YEQ3|F7YEQ3_MESOW NMT1/THI5 like domain protein (Precursor) OS=Mesorhizobium opportunistum (s…
GI:13477069	NC_002678	7027823	-0.203084	-0.207339	3.18e-05	1.45e-05	0.059741	0.0482932	1	21	11	17	0.047619	0.647059	G	T	dipeptidase	SYNONYMOUS_CODING	L/L	CTG/CTT	dipeptidase;	xaa-pro aminopeptidase	sp|P55666|Y4TL_RHISN Uncharacterized hydrolase/peptidase y4tL OS=Rhizobium sp. (strain NGR234) GN=NGR_a01470 PE=3 SV=1 (45/45); sp|P55667|Y4TM_RHISN Uncharacterized hydrolase/peptidase y4tM OS=Rhizobium sp. (strain NGR234) GN=NGR_a01460 PE=3 SV=1 (45/45); sp|P46545|PEPQ_LACDL Xaa-Pro dipeptidase OS=Lactobacillus delbrueckii subsp. lactis GN=pepQ PE=3 SV=1 (39/45); sp|Q9S6S1|PEPQ_LACDE Xaa-Pro dip…	tr|Q982N0|Q982N0_RHILO Dipeptidase OS=Rhizobium loti (strain MAFF303099) GN=mlr8570 PE=4 SV=1 (45/45); tr|F7YHG8|F7YHG8_MESOW Creatinase OS=Mesorhizobium opportunistum (strain LMG 24607 / HAMBI 3007 / WSM2075) GN=Mesop_4848 PE=4 SV=1 (45/45); tr|E8TGB9|E8TGB9_MESCW Creatinase OS=Mesorhizobium ciceri bv. biserrulae (strain HAMBI 2942 / LMG 23838 / WSM1271) GN=Mesci_4400 PE=4 SV=1 (45/45); tr|G6YFK…
GI:13477069	NC_002678	7027823	-0.203084	-0.207339	3.18e-05	1.45e-05	0.059741	0.0482932	1	21	11	17	0.047619	0.647059	G	C	dipeptidase	SYNONYMOUS_CODING	L/L	CTG/CTC	dipeptidase;	xaa-pro aminopeptidase	sp|P55666|Y4TL_RHISN Uncharacterized hydrolase/peptidase y4tL OS=Rhizobium sp. (strain NGR234) GN=NGR_a01470 PE=3 SV=1 (45/45); sp|P55667|Y4TM_RHISN Uncharacterized hydrolase/peptidase y4tM OS=Rhizobium sp. (strain NGR234) GN=NGR_a01460 PE=3 SV=1 (45/45); sp|P46545|PEPQ_LACDL Xaa-Pro dipeptidase OS=Lactobacillus delbrueckii subsp. lactis GN=pepQ PE=3 SV=1 (39/45); sp|Q9S6S1|PEPQ_LACDE Xaa-Pro dip…	tr|Q982N0|Q982N0_RHILO Dipeptidase OS=Rhizobium loti (strain MAFF303099) GN=mlr8570 PE=4 SV=1 (45/45); tr|F7YHG8|F7YHG8_MESOW Creatinase OS=Mesorhizobium opportunistum (strain LMG 24607 / HAMBI 3007 / WSM2075) GN=Mesop_4848 PE=4 SV=1 (45/45); tr|E8TGB9|E8TGB9_MESCW Creatinase OS=Mesorhizobium ciceri bv. biserrulae (strain HAMBI 2942 / LMG 23838 / WSM1271) GN=Mesci_4400 PE=4 SV=1 (45/45); tr|G6YFK…
GI:13472099	NC_002678	1847055	0.294871	0.288977	4.75e-06	1.49e-05	0.0573084	0.0482932	7	21	0	17	0.333333	0	T	G	4-hydroxybenzoyl-CoA reductase subunit alpha	SYNONYMOUS_CODING	T/T	ACA/ACC	4-hydroxybenzoyl-CoA reductase subunit alpha;	xanthine dehydrogenase family large subunit	sp|Q46814|XDHD_ECOLI Probable hypoxanthine oxidase XdhD OS=Escherichia coli (strain K12) GN=xdhD PE=3 SV=1 (53/53); sp|O33819|HCRA_THAAR 4-hydroxybenzoyl-CoA reductase subunit alpha OS=Thauera aromatica GN=hcrA PE=1 SV=1 (53/53); sp|Q46799|XDHA_ECOLI Xanthine dehydrogenase molybdenum-binding subunit OS=Escherichia coli (strain K12) GN=xdhA PE=2 SV=1 (53/53); sp|Q8X6C7|XDHA_ECO57 Xanthine dehydrog…	tr|F7Y870|F7Y870_MESOW Aldehyde oxidase and xanthine dehydrogenase molybdopterin binding protein OS=Mesorhizobium opportunistum (strain LMG 24607 / HAMBI 3007 / WSM2075) GN=Mesop_3073 PE=4 SV=1 (53/53); tr|E8TAT3|E8TAT3_MESCW Aldehyde oxidase and xanthine dehydrogenase molybdopterin binding protein OS=Mesorhizobium ciceri bv. biserrulae (strain HAMBI 2942 / LMG 23838 / WSM1271) GN=Mesci_2831 PE=4…
GI:13472099	NC_002678	1847055	0.294871	0.288977	4.75e-06	1.49e-05	0.0573084	0.0482932	7	21	0	17	0.333333	0	T	C	4-hydroxybenzoyl-CoA reductase subunit alpha	SYNONYMOUS_CODING	T/T	ACA/ACG	4-hydroxybenzoyl-CoA reductase subunit alpha;	xanthine dehydrogenase family large subunit	sp|Q46814|XDHD_ECOLI Probable hypoxanthine oxidase XdhD OS=Escherichia coli (strain K12) GN=xdhD PE=3 SV=1 (53/53); sp|O33819|HCRA_THAAR 4-hydroxybenzoyl-CoA reductase subunit alpha OS=Thauera aromatica GN=hcrA PE=1 SV=1 (53/53); sp|Q46799|XDHA_ECOLI Xanthine dehydrogenase molybdenum-binding subunit OS=Escherichia coli (strain K12) GN=xdhA PE=2 SV=1 (53/53); sp|Q8X6C7|XDHA_ECO57 Xanthine dehydrog…	tr|F7Y870|F7Y870_MESOW Aldehyde oxidase and xanthine dehydrogenase molybdopterin binding protein OS=Mesorhizobium opportunistum (strain LMG 24607 / HAMBI 3007 / WSM2075) GN=Mesop_3073 PE=4 SV=1 (53/53); tr|E8TAT3|E8TAT3_MESCW Aldehyde oxidase and xanthine dehydrogenase molybdopterin binding protein OS=Mesorhizobium ciceri bv. biserrulae (strain HAMBI 2942 / LMG 23838 / WSM1271) GN=Mesci_2831 PE=4…
GI:13472774	NC_002678	2547114	-0.294871	-0.288977	4.75e-06	1.49e-05	0.0573084	0.0482932	14	21	17	17	0.666667	1	C	T	hypothetical protein	NON_SYNONYMOUS_CODING	R/K	AGA/AAA	hypothetical protein;	o-methyltransferase	sp|P39887|TCMP_STRGA Tetracenomycin polyketide synthesis O-methyltransferase TcmP OS=Streptomyces glaucescens GN=tcmP PE=4 SV=1 (44/44); sp|A0QG83|Y2732_MYCA1 Putative S-adenosyl-L-methionine-dependent methyltransferase MAV_2732 OS=Mycobacterium avium (strain 104) GN=MAV_2732 PE=3 SV=1 (1/44); sp|Q0RJF1|Y3718_FRAAA Putative S-adenosyl-L-methionine-dependent methyltransferase FRAAL3718 OS=Frankia …	tr|F7Y6P8|F7Y6P8_MESOW O-methyltransferase domain protein OS=Mesorhizobium opportunistum (strain LMG 24607 / HAMBI 3007 / WSM2075) GN=Mesop_1816 PE=4 SV=1 (44/44); tr|Q98GT9|Q98GT9_RHILO Mll3178 protein OS=Rhizobium loti (strain MAFF303099) GN=mll3178 PE=4 SV=1 (44/44); tr|M4WWZ0|M4WWZ0_PSEDE O-methyltransferase domain-containing protein OS=Pseudomonas denitrificans ATCC 13867 GN=H681_06930 PE=4 …
GI:13475941	NC_002678	5891478	0.212375	0.215878	2.87e-05	1.49e-05	0.0575745	0.0482932	21	21	10	17	1	0.588235	T	C	amino acid ABC transporter substrate-binding protein	SYNONYMOUS_CODING	H/H	CAT/CAC	amino acid ABC transporter substrate-binding protein;	ectoine hydroxyectoine abc permease protein	sp|P55660|Y4TF_RHISN Probable amino-acid ABC transporter permease protein y4tF OS=Rhizobium sp. (strain NGR234) GN=NGR_a01530 PE=3 SV=1 (54/54); sp|P0AFT4|YECS_SHIFL Inner membrane amino-acid ABC transporter permease protein YecS OS=Shigella flexneri GN=yecS PE=3 SV=1 (54/54); sp|P0AFT3|YECS_ECOL6 Inner membrane amino-acid ABC transporter permease protein YecS OS=Escherichia coli O6:H1 (strain CF…	tr|E8TN87|E8TN87_MESCW Ectoine/hydroxyectoine ABC transporter, permease protein EhuC OS=Mesorhizobium ciceri bv. biserrulae (strain HAMBI 2942 / LMG 23838 / WSM1271) GN=Mesci_2502 PE=3 SV=1 (54/54); tr|G6YLK5|G6YLK5_9RHIZ Ectoine/hydroxyectoine ABC transporter permease EhuC OS=Mesorhizobium amorphae CCNWGS0123 GN=MEA186_34464 PE=3 SV=1 (54/54); tr|L0KSP6|L0KSP6_MESAW Ectoine/hydroxyectoine ABC tr…
GI:13475942	NC_002678	5891834	-0.212375	-0.215878	2.87e-05	1.49e-05	0.0575745	0.0482932	0	21	7	17	0	0.411765	G	C	amino acid ABC transporter substrate-binding protein	SYNONYMOUS_CODING	S/S	TCG/TCC	amino acid ABC transporter substrate-binding protein;	ectoine hydroxyectoine abc permease protein	sp|P55661|Y4TG_RHISN Probable amino-acid ABC transporter permease protein y4tG OS=Rhizobium sp. (strain NGR234) GN=NGR_a01520 PE=3 SV=1 (54/54); sp|P42200|TCYB_BACSU L-cystine transport system permease protein TcyB OS=Bacillus subtilis (strain 168) GN=tcyB PE=1 SV=1 (50/54); sp|P42399|YCKA_BACSU Probable amino-acid ABC transporter permease protein YckA OS=Bacillus subtilis (strain 168) GN=yckA PE…	tr|L0KUM7|L0KUM7_MESAW Ectoine/hydroxyectoine ABC transporter, permease protein EhuD OS=Mesorhizobium australicum (strain LMG 24608 / HAMBI 3006 / WSM2073) GN=Mesau_05397 PE=3 SV=1 (54/54); tr|G6YLK6|G6YLK6_9RHIZ Ectoine/hydroxyectoine ABC transporter permease EhuD OS=Mesorhizobium amorphae CCNWGS0123 GN=MEA186_34469 PE=3 SV=1 (54/54); tr|F7YGE7|F7YGE7_MESOW Ectoine/hydroxyectoine ABC transporter…
GI:13475942	NC_002678	5891849	0.212375	0.215878	2.87e-05	1.49e-05	0.0575745	0.0482932	21	21	10	17	1	0.588235	C	T	amino acid ABC transporter substrate-binding protein	SYNONYMOUS_CODING	I/I	ATC/ATT	amino acid ABC transporter substrate-binding protein;	ectoine hydroxyectoine abc permease protein	sp|P55661|Y4TG_RHISN Probable amino-acid ABC transporter permease protein y4tG OS=Rhizobium sp. (strain NGR234) GN=NGR_a01520 PE=3 SV=1 (54/54); sp|P42200|TCYB_BACSU L-cystine transport system permease protein TcyB OS=Bacillus subtilis (strain 168) GN=tcyB PE=1 SV=1 (50/54); sp|P42399|YCKA_BACSU Probable amino-acid ABC transporter permease protein YckA OS=Bacillus subtilis (strain 168) GN=yckA PE…	tr|L0KUM7|L0KUM7_MESAW Ectoine/hydroxyectoine ABC transporter, permease protein EhuD OS=Mesorhizobium australicum (strain LMG 24608 / HAMBI 3006 / WSM2073) GN=Mesau_05397 PE=3 SV=1 (54/54); tr|G6YLK6|G6YLK6_9RHIZ Ectoine/hydroxyectoine ABC transporter permease EhuD OS=Mesorhizobium amorphae CCNWGS0123 GN=MEA186_34469 PE=3 SV=1 (54/54); tr|F7YGE7|F7YGE7_MESOW Ectoine/hydroxyectoine ABC transporter…
GI:13475942	NC_002678	5891846	-0.212375	-0.215878	2.87e-05	1.49e-05	0.0575745	0.0482932	0	21	7	17	0	0.411765	G	C	amino acid ABC transporter substrate-binding protein	SYNONYMOUS_CODING	A/A	GCG/GCC	amino acid ABC transporter substrate-binding protein;	ectoine hydroxyectoine abc permease protein	sp|P55661|Y4TG_RHISN Probable amino-acid ABC transporter permease protein y4tG OS=Rhizobium sp. (strain NGR234) GN=NGR_a01520 PE=3 SV=1 (54/54); sp|P42200|TCYB_BACSU L-cystine transport system permease protein TcyB OS=Bacillus subtilis (strain 168) GN=tcyB PE=1 SV=1 (50/54); sp|P42399|YCKA_BACSU Probable amino-acid ABC transporter permease protein YckA OS=Bacillus subtilis (strain 168) GN=yckA PE…	tr|L0KUM7|L0KUM7_MESAW Ectoine/hydroxyectoine ABC transporter, permease protein EhuD OS=Mesorhizobium australicum (strain LMG 24608 / HAMBI 3006 / WSM2073) GN=Mesau_05397 PE=3 SV=1 (54/54); tr|G6YLK6|G6YLK6_9RHIZ Ectoine/hydroxyectoine ABC transporter permease EhuD OS=Mesorhizobium amorphae CCNWGS0123 GN=MEA186_34469 PE=3 SV=1 (54/54); tr|F7YGE7|F7YGE7_MESOW Ectoine/hydroxyectoine ABC transporter…
GI:13475942	NC_002678	5891846	-0.212375	-0.215878	2.87e-05	1.49e-05	0.0575745	0.0482932	0	21	7	17	0	0.411765	G	T	amino acid ABC transporter substrate-binding protein	SYNONYMOUS_CODING	A/A	GCG/GCT	amino acid ABC transporter substrate-binding protein;	ectoine hydroxyectoine abc permease protein	sp|P55661|Y4TG_RHISN Probable amino-acid ABC transporter permease protein y4tG OS=Rhizobium sp. (strain NGR234) GN=NGR_a01520 PE=3 SV=1 (54/54); sp|P42200|TCYB_BACSU L-cystine transport system permease protein TcyB OS=Bacillus subtilis (strain 168) GN=tcyB PE=1 SV=1 (50/54); sp|P42399|YCKA_BACSU Probable amino-acid ABC transporter permease protein YckA OS=Bacillus subtilis (strain 168) GN=yckA PE…	tr|L0KUM7|L0KUM7_MESAW Ectoine/hydroxyectoine ABC transporter, permease protein EhuD OS=Mesorhizobium australicum (strain LMG 24608 / HAMBI 3006 / WSM2073) GN=Mesau_05397 PE=3 SV=1 (54/54); tr|G6YLK6|G6YLK6_9RHIZ Ectoine/hydroxyectoine ABC transporter permease EhuD OS=Mesorhizobium amorphae CCNWGS0123 GN=MEA186_34469 PE=3 SV=1 (54/54); tr|F7YGE7|F7YGE7_MESOW Ectoine/hydroxyectoine ABC transporter…
GI:13475942	NC_002678	5891819	-0.212375	-0.215878	2.87e-05	1.49e-05	0.0575745	0.0482932	0	21	7	17	0	0.411765	G	A	amino acid ABC transporter substrate-binding protein	SYNONYMOUS_CODING	A/A	GCG/GCA	amino acid ABC transporter substrate-binding protein;	ectoine hydroxyectoine abc permease protein	sp|P55661|Y4TG_RHISN Probable amino-acid ABC transporter permease protein y4tG OS=Rhizobium sp. (strain NGR234) GN=NGR_a01520 PE=3 SV=1 (54/54); sp|P42200|TCYB_BACSU L-cystine transport system permease protein TcyB OS=Bacillus subtilis (strain 168) GN=tcyB PE=1 SV=1 (50/54); sp|P42399|YCKA_BACSU Probable amino-acid ABC transporter permease protein YckA OS=Bacillus subtilis (strain 168) GN=yckA PE…	tr|L0KUM7|L0KUM7_MESAW Ectoine/hydroxyectoine ABC transporter, permease protein EhuD OS=Mesorhizobium australicum (strain LMG 24608 / HAMBI 3006 / WSM2073) GN=Mesau_05397 PE=3 SV=1 (54/54); tr|G6YLK6|G6YLK6_9RHIZ Ectoine/hydroxyectoine ABC transporter permease EhuD OS=Mesorhizobium amorphae CCNWGS0123 GN=MEA186_34469 PE=3 SV=1 (54/54); tr|F7YGE7|F7YGE7_MESOW Ectoine/hydroxyectoine ABC transporter…
GI:13475942	NC_002678	5891774	0.212375	0.215878	2.87e-05	1.49e-05	0.0575745	0.0482932	21	21	10	17	1	0.588235	G	A	amino acid ABC transporter substrate-binding protein	SYNONYMOUS_CODING	Q/Q	CAG/CAA	amino acid ABC transporter substrate-binding protein;	ectoine hydroxyectoine abc permease protein	sp|P55661|Y4TG_RHISN Probable amino-acid ABC transporter permease protein y4tG OS=Rhizobium sp. (strain NGR234) GN=NGR_a01520 PE=3 SV=1 (54/54); sp|P42200|TCYB_BACSU L-cystine transport system permease protein TcyB OS=Bacillus subtilis (strain 168) GN=tcyB PE=1 SV=1 (50/54); sp|P42399|YCKA_BACSU Probable amino-acid ABC transporter permease protein YckA OS=Bacillus subtilis (strain 168) GN=yckA PE…	tr|L0KUM7|L0KUM7_MESAW Ectoine/hydroxyectoine ABC transporter, permease protein EhuD OS=Mesorhizobium australicum (strain LMG 24608 / HAMBI 3006 / WSM2073) GN=Mesau_05397 PE=3 SV=1 (54/54); tr|G6YLK6|G6YLK6_9RHIZ Ectoine/hydroxyectoine ABC transporter permease EhuD OS=Mesorhizobium amorphae CCNWGS0123 GN=MEA186_34469 PE=3 SV=1 (54/54); tr|F7YGE7|F7YGE7_MESOW Ectoine/hydroxyectoine ABC transporter…
GI:13475942	NC_002678	5891783	0.212375	0.215878	2.87e-05	1.49e-05	0.0575745	0.0482932	21	21	10	17	1	0.588235	G	A	amino acid ABC transporter substrate-binding protein	SYNONYMOUS_CODING	P/P	CCG/CCA	amino acid ABC transporter substrate-binding protein;	ectoine hydroxyectoine abc permease protein	sp|P55661|Y4TG_RHISN Probable amino-acid ABC transporter permease protein y4tG OS=Rhizobium sp. (strain NGR234) GN=NGR_a01520 PE=3 SV=1 (54/54); sp|P42200|TCYB_BACSU L-cystine transport system permease protein TcyB OS=Bacillus subtilis (strain 168) GN=tcyB PE=1 SV=1 (50/54); sp|P42399|YCKA_BACSU Probable amino-acid ABC transporter permease protein YckA OS=Bacillus subtilis (strain 168) GN=yckA PE…	tr|L0KUM7|L0KUM7_MESAW Ectoine/hydroxyectoine ABC transporter, permease protein EhuD OS=Mesorhizobium australicum (strain LMG 24608 / HAMBI 3006 / WSM2073) GN=Mesau_05397 PE=3 SV=1 (54/54); tr|G6YLK6|G6YLK6_9RHIZ Ectoine/hydroxyectoine ABC transporter permease EhuD OS=Mesorhizobium amorphae CCNWGS0123 GN=MEA186_34469 PE=3 SV=1 (54/54); tr|F7YGE7|F7YGE7_MESOW Ectoine/hydroxyectoine ABC transporter…
GI:13472546	NC_002678	2312951	-0.207288	-0.212387	2.59e-05	1.56e-05	0.0575745	0.0482932	4	21	15	17	0.190476	0.882353	G	A	hypothetical protein	SYNONYMOUS_CODING	R/R	CGC/CGT	hypothetical protein;	NA	sp|P59974|Y2597_MYCBO Uncharacterized protein Mb2597 OS=Mycobacterium bovis (strain ATCC BAA-935 / AF2122/97) GN=Mb2597 PE=4 SV=1 (54/54); sp|Q50654|Y2567_MYCTU Uncharacterized protein Rv2567/MT2643 OS=Mycobacterium tuberculosis GN=Rv2567 PE=4 SV=2 (54/54)	tr|M5FI58|M5FI58_9RHIZ Uncharacterized protein OS=Mesorhizobium sp. STM 4661 GN=MESS4_830241 PE=4 SV=1 (54/54); tr|E8TFZ6|E8TFZ6_MESCW Uncharacterized protein OS=Mesorhizobium ciceri bv. biserrulae (strain HAMBI 2942 / LMG 23838 / WSM1271) GN=Mesci_1985 PE=4 SV=1 (53/54); tr|Q98HG7|Q98HG7_RHILO Mll2876 protein OS=Rhizobium loti (strain MAFF303099) GN=mll2876 PE=4 SV=1 (53/54); tr|F7YAC1|F7YAC1_ME…
GI:13472546	NC_002678	2312969	0.207288	0.212387	2.59e-05	1.56e-05	0.0575745	0.0482932	17	21	2	17	0.809524	0.117647	A	G	hypothetical protein	SYNONYMOUS_CODING	R/R	CGT/CGC	hypothetical protein;	NA	sp|P59974|Y2597_MYCBO Uncharacterized protein Mb2597 OS=Mycobacterium bovis (strain ATCC BAA-935 / AF2122/97) GN=Mb2597 PE=4 SV=1 (54/54); sp|Q50654|Y2567_MYCTU Uncharacterized protein Rv2567/MT2643 OS=Mycobacterium tuberculosis GN=Rv2567 PE=4 SV=2 (54/54)	tr|M5FI58|M5FI58_9RHIZ Uncharacterized protein OS=Mesorhizobium sp. STM 4661 GN=MESS4_830241 PE=4 SV=1 (54/54); tr|E8TFZ6|E8TFZ6_MESCW Uncharacterized protein OS=Mesorhizobium ciceri bv. biserrulae (strain HAMBI 2942 / LMG 23838 / WSM1271) GN=Mesci_1985 PE=4 SV=1 (53/54); tr|Q98HG7|Q98HG7_RHILO Mll2876 protein OS=Rhizobium loti (strain MAFF303099) GN=mll2876 PE=4 SV=1 (53/54); tr|F7YAC1|F7YAC1_ME…
GI:13472546	NC_002678	2312969	0.207288	0.212387	2.59e-05	1.56e-05	0.0575745	0.0482932	17	21	2	17	0.809524	0.117647	A	C	hypothetical protein	SYNONYMOUS_CODING	R/R	CGT/CGG	hypothetical protein;	NA	sp|P59974|Y2597_MYCBO Uncharacterized protein Mb2597 OS=Mycobacterium bovis (strain ATCC BAA-935 / AF2122/97) GN=Mb2597 PE=4 SV=1 (54/54); sp|Q50654|Y2567_MYCTU Uncharacterized protein Rv2567/MT2643 OS=Mycobacterium tuberculosis GN=Rv2567 PE=4 SV=2 (54/54)	tr|M5FI58|M5FI58_9RHIZ Uncharacterized protein OS=Mesorhizobium sp. STM 4661 GN=MESS4_830241 PE=4 SV=1 (54/54); tr|E8TFZ6|E8TFZ6_MESCW Uncharacterized protein OS=Mesorhizobium ciceri bv. biserrulae (strain HAMBI 2942 / LMG 23838 / WSM1271) GN=Mesci_1985 PE=4 SV=1 (53/54); tr|Q98HG7|Q98HG7_RHILO Mll2876 protein OS=Rhizobium loti (strain MAFF303099) GN=mll2876 PE=4 SV=1 (53/54); tr|F7YAC1|F7YAC1_ME…
GI:13472546	NC_002678	2312969	0.207288	0.212387	2.59e-05	1.56e-05	0.0575745	0.0482932	17	21	2	17	0.809524	0.117647	A	T	hypothetical protein	SYNONYMOUS_CODING	R/R	CGT/CGA	hypothetical protein;	NA	sp|P59974|Y2597_MYCBO Uncharacterized protein Mb2597 OS=Mycobacterium bovis (strain ATCC BAA-935 / AF2122/97) GN=Mb2597 PE=4 SV=1 (54/54); sp|Q50654|Y2567_MYCTU Uncharacterized protein Rv2567/MT2643 OS=Mycobacterium tuberculosis GN=Rv2567 PE=4 SV=2 (54/54)	tr|M5FI58|M5FI58_9RHIZ Uncharacterized protein OS=Mesorhizobium sp. STM 4661 GN=MESS4_830241 PE=4 SV=1 (54/54); tr|E8TFZ6|E8TFZ6_MESCW Uncharacterized protein OS=Mesorhizobium ciceri bv. biserrulae (strain HAMBI 2942 / LMG 23838 / WSM1271) GN=Mesci_1985 PE=4 SV=1 (53/54); tr|Q98HG7|Q98HG7_RHILO Mll2876 protein OS=Rhizobium loti (strain MAFF303099) GN=mll2876 PE=4 SV=1 (53/54); tr|F7YAC1|F7YAC1_ME…
GI:13472546	NC_002678	2312963	0.207288	0.212387	2.59e-05	1.56e-05	0.0575745	0.0482932	17	21	2	17	0.809524	0.117647	T	C	hypothetical protein	SYNONYMOUS_CODING	E/E	GAA/GAG	hypothetical protein;	NA	sp|P59974|Y2597_MYCBO Uncharacterized protein Mb2597 OS=Mycobacterium bovis (strain ATCC BAA-935 / AF2122/97) GN=Mb2597 PE=4 SV=1 (54/54); sp|Q50654|Y2567_MYCTU Uncharacterized protein Rv2567/MT2643 OS=Mycobacterium tuberculosis GN=Rv2567 PE=4 SV=2 (54/54)	tr|M5FI58|M5FI58_9RHIZ Uncharacterized protein OS=Mesorhizobium sp. STM 4661 GN=MESS4_830241 PE=4 SV=1 (54/54); tr|E8TFZ6|E8TFZ6_MESCW Uncharacterized protein OS=Mesorhizobium ciceri bv. biserrulae (strain HAMBI 2942 / LMG 23838 / WSM1271) GN=Mesci_1985 PE=4 SV=1 (53/54); tr|Q98HG7|Q98HG7_RHILO Mll2876 protein OS=Rhizobium loti (strain MAFF303099) GN=mll2876 PE=4 SV=1 (53/54); tr|F7YAC1|F7YAC1_ME…
GI:13472546	NC_002678	2312954	0.207288	0.212387	2.59e-05	1.56e-05	0.0575745	0.0482932	17	21	2	17	0.809524	0.117647	C	A	hypothetical protein	SYNONYMOUS_CODING	V/V	GTG/GTT	hypothetical protein;	NA	sp|P59974|Y2597_MYCBO Uncharacterized protein Mb2597 OS=Mycobacterium bovis (strain ATCC BAA-935 / AF2122/97) GN=Mb2597 PE=4 SV=1 (54/54); sp|Q50654|Y2567_MYCTU Uncharacterized protein Rv2567/MT2643 OS=Mycobacterium tuberculosis GN=Rv2567 PE=4 SV=2 (54/54)	tr|M5FI58|M5FI58_9RHIZ Uncharacterized protein OS=Mesorhizobium sp. STM 4661 GN=MESS4_830241 PE=4 SV=1 (54/54); tr|E8TFZ6|E8TFZ6_MESCW Uncharacterized protein OS=Mesorhizobium ciceri bv. biserrulae (strain HAMBI 2942 / LMG 23838 / WSM1271) GN=Mesci_1985 PE=4 SV=1 (53/54); tr|Q98HG7|Q98HG7_RHILO Mll2876 protein OS=Rhizobium loti (strain MAFF303099) GN=mll2876 PE=4 SV=1 (53/54); tr|F7YAC1|F7YAC1_ME…
GI:13470727	NC_002678	376613	0.206776	0.210119	7.57e-05	1.59e-05	0.0812546	0.0482932	21	21	12	17	1	0.705882	C	G	hypothetical protein	SYNONYMOUS_CODING	L/L	CTG/CTC	hypothetical protein;	NA	NA	tr|L0KM12|L0KM12_MESAW Putative metal-binding integral membrane protein OS=Mesorhizobium australicum (strain LMG 24608 / HAMBI 3006 / WSM2073) GN=Mesau_04126 PE=4 SV=1 (53/53); tr|F7YBT8|F7YBT8_MESOW Uncharacterized protein OS=Mesorhizobium opportunistum (strain LMG 24607 / HAMBI 3007 / WSM2075) GN=Mesop_4489 PE=4 SV=1 (53/53); tr|E8T8U0|E8T8U0_MESCW Uncharacterized protein OS=Mesorhizobium cicer…
GI:13470727	NC_002678	376613	0.206776	0.210119	7.57e-05	1.59e-05	0.0812546	0.0482932	21	21	12	17	1	0.705882	C	T	hypothetical protein	SYNONYMOUS_CODING	L/L	CTG/CTA	hypothetical protein;	NA	NA	tr|L0KM12|L0KM12_MESAW Putative metal-binding integral membrane protein OS=Mesorhizobium australicum (strain LMG 24608 / HAMBI 3006 / WSM2073) GN=Mesau_04126 PE=4 SV=1 (53/53); tr|F7YBT8|F7YBT8_MESOW Uncharacterized protein OS=Mesorhizobium opportunistum (strain LMG 24607 / HAMBI 3007 / WSM2075) GN=Mesop_4489 PE=4 SV=1 (53/53); tr|E8T8U0|E8T8U0_MESCW Uncharacterized protein OS=Mesorhizobium cicer…
GI:13470895	NC_002678	565329	0.206776	0.210119	7.57e-05	1.59e-05	0.0812546	0.0482932	21	21	12	17	1	0.705882	C	T	hypothetical protein	SYNONYMOUS_CODING	E/E	GAG/GAA	hypothetical protein;	proteasome-type protease	NA	tr|G6Y9E1|G6Y9E1_9RHIZ Putative proteasome-type protease OS=Mesorhizobium amorphae CCNWGS0123 GN=MEA186_12803 PE=4 SV=1 (54/54); tr|F7Y783|F7Y783_MESOW 20S proteasome A and B subunits OS=Mesorhizobium opportunistum (strain LMG 24607 / HAMBI 3007 / WSM2075) GN=Mesop_4200 PE=4 SV=1 (54/54); tr|E8TAZ7|E8TAZ7_MESCW 20S proteasome A and B subunits OS=Mesorhizobium ciceri bv. biserrulae (strain HAMBI 2…
GI:13470895	NC_002678	565353	-0.206776	-0.210119	7.57e-05	1.59e-05	0.0812546	0.0482932	0	21	5	17	0	0.294118	G	A	hypothetical protein	SYNONYMOUS_CODING	T/T	ACC/ACT	hypothetical protein;	proteasome-type protease	NA	tr|G6Y9E1|G6Y9E1_9RHIZ Putative proteasome-type protease OS=Mesorhizobium amorphae CCNWGS0123 GN=MEA186_12803 PE=4 SV=1 (54/54); tr|F7Y783|F7Y783_MESOW 20S proteasome A and B subunits OS=Mesorhizobium opportunistum (strain LMG 24607 / HAMBI 3007 / WSM2075) GN=Mesop_4200 PE=4 SV=1 (54/54); tr|E8TAZ7|E8TAZ7_MESCW 20S proteasome A and B subunits OS=Mesorhizobium ciceri bv. biserrulae (strain HAMBI 2…
GI:13470895	NC_002678	565353	-0.206776	-0.210119	7.57e-05	1.59e-05	0.0812546	0.0482932	0	21	5	17	0	0.294118	G	C	hypothetical protein	SYNONYMOUS_CODING	T/T	ACC/ACG	hypothetical protein;	proteasome-type protease	NA	tr|G6Y9E1|G6Y9E1_9RHIZ Putative proteasome-type protease OS=Mesorhizobium amorphae CCNWGS0123 GN=MEA186_12803 PE=4 SV=1 (54/54); tr|F7Y783|F7Y783_MESOW 20S proteasome A and B subunits OS=Mesorhizobium opportunistum (strain LMG 24607 / HAMBI 3007 / WSM2075) GN=Mesop_4200 PE=4 SV=1 (54/54); tr|E8TAZ7|E8TAZ7_MESCW 20S proteasome A and B subunits OS=Mesorhizobium ciceri bv. biserrulae (strain HAMBI 2…
GI:13471386	NC_002678	1124702	0.206776	0.210119	7.57e-05	1.59e-05	0.0812546	0.0482932	21	21	12	17	1	0.705882	C	G	hypothetical protein	SYNONYMOUS_CODING	T/T	ACG/ACC	hypothetical protein;	lipoprotein releasing system	sp|Q87EF5|LOLC_XYLFT Lipoprotein-releasing system transmembrane protein LolC OS=Xylella fastidiosa (strain Temecula1 / ATCC 700964) GN=lolC PE=3 SV=1 (54/54); sp|Q9PEF2|LOLC_XYLFA Lipoprotein-releasing system transmembrane protein LolC OS=Xylella fastidiosa (strain 9a5c) GN=lolC PE=3 SV=1 (54/54); sp|P57062|LOLC_NEIMB Lipoprotein-releasing system transmembrane protein LolC OS=Neisseria meningitid…	tr|Q98KS6|Q98KS6_RHILO Mll1342 protein OS=Rhizobium loti (strain MAFF303099) GN=mll1342 PE=4 SV=1 (54/54); tr|E8THA2|E8THA2_MESCW Lipoprotein releasing system, transmembrane protein, LolC/E family OS=Mesorhizobium ciceri bv. biserrulae (strain HAMBI 2942 / LMG 23838 / WSM1271) GN=Mesci_3304 PE=4 SV=1 (54/54); tr|F7XZT0|F7XZT0_MESOW Lipoprotein releasing system, transmembrane protein, LolC/E famil…
GI:13472094	NC_002678	1837305	0.206776	0.210119	7.57e-05	1.59e-05	0.0812546	0.0482932	21	21	12	17	1	0.705882	A	T	nitrilotriacetate monooxygenase	NON_SYNONYMOUS_CODING	S/T	TCG/ACG	nitrilotriacetate monooxygenase;	nitrilotriacetate monooxygenase component a pristinamycin iia synthase subunit a	sp|O34974|MOXC_BACSU Putative monooxygenase MoxC OS=Bacillus subtilis (strain 168) GN=moxC PE=1 SV=1 (43/43); sp|P54991|SNAA_STRPR Pristinamycin IIA synthase subunit A OS=Streptomyces pristinaespiralis GN=snaA PE=1 SV=3 (43/43); sp|P54989|NTAA_CHEHE Nitrilotriacetate monooxygenase component A OS=Chelatobacter heintzii GN=ntaA PE=1 SV=2 (43/43); sp|P54950|YXEK_BACSU Putative monooxygenase YxeK OS=…	tr|E8T8N8|E8T8N8_MESCW Nitrilotriacetate monooxygenase component A/pristinamycin IIA synthase subunit A OS=Mesorhizobium ciceri bv. biserrulae (strain HAMBI 2942 / LMG 23838 / WSM1271) GN=Mesci_2675 PE=4 SV=1 (42/43); tr|J2SSB0|J2SSB0_9PSED FMN-dependent oxidoreductase, nitrilotriacetate monooxygenase family OS=Pseudomonas sp. GM50 GN=PMI30_00896 PE=4 SV=1 (42/43); tr|Q98IR9|Q98IR9_RHILO Nitrilot…
GI:13472401	NC_002678	2161560	-0.206776	-0.210119	7.57e-05	1.59e-05	0.0812546	0.0482932	0	21	5	17	0	0.294118	A	G	transcriptional regulator	SYNONYMOUS_CODING	L/L	TTG/CTG	transcriptional regulator;	transcriptional regulator	sp|P76241|YEAM_ECOLI Uncharacterized HTH-type transcriptional regulator YeaM OS=Escherichia coli (strain K12) GN=yeaM PE=4 SV=1 (10/10)	tr|M5EXT6|M5EXT6_9RHIZ Transcriptional regulator, AraC family OS=Mesorhizobium metallidurans STM 2683 GN=MESS2_790110 PE=4 SV=1 (53/53); tr|M5FEY8|M5FEY8_9RHIZ Transcriptional regulator, AraC family OS=Mesorhizobium sp. STM 4661 GN=MESS4_830057 PE=4 SV=1 (53/53); tr|E8TI56|E8TI56_MESCW Helix-turn-helix-domain containing protein AraC type OS=Mesorhizobium ciceri bv. biserrulae (strain HAMBI 2942 /…
GI:13472546	NC_002678	2314214	0.202517	0.208163	4.42e-05	1.63e-05	0.0676567	0.0482932	17	21	3	17	0.809524	0.176471	A	T	hypothetical protein	SYNONYMOUS_CODING	I/I	ATT/ATA	hypothetical protein;	NA	sp|P59974|Y2597_MYCBO Uncharacterized protein Mb2597 OS=Mycobacterium bovis (strain ATCC BAA-935 / AF2122/97) GN=Mb2597 PE=4 SV=1 (54/54); sp|Q50654|Y2567_MYCTU Uncharacterized protein Rv2567/MT2643 OS=Mycobacterium tuberculosis GN=Rv2567 PE=4 SV=2 (54/54)	tr|M5FI58|M5FI58_9RHIZ Uncharacterized protein OS=Mesorhizobium sp. STM 4661 GN=MESS4_830241 PE=4 SV=1 (54/54); tr|E8TFZ6|E8TFZ6_MESCW Uncharacterized protein OS=Mesorhizobium ciceri bv. biserrulae (strain HAMBI 2942 / LMG 23838 / WSM1271) GN=Mesci_1985 PE=4 SV=1 (53/54); tr|Q98HG7|Q98HG7_RHILO Mll2876 protein OS=Rhizobium loti (strain MAFF303099) GN=mll2876 PE=4 SV=1 (53/54); tr|F7YAC1|F7YAC1_ME…
GI:13472546	NC_002678	2314214	0.202517	0.208163	4.42e-05	1.63e-05	0.0676567	0.0482932	17	21	3	17	0.809524	0.176471	A	G	hypothetical protein	SYNONYMOUS_CODING	I/I	ATT/ATC	hypothetical protein;	NA	sp|P59974|Y2597_MYCBO Uncharacterized protein Mb2597 OS=Mycobacterium bovis (strain ATCC BAA-935 / AF2122/97) GN=Mb2597 PE=4 SV=1 (54/54); sp|Q50654|Y2567_MYCTU Uncharacterized protein Rv2567/MT2643 OS=Mycobacterium tuberculosis GN=Rv2567 PE=4 SV=2 (54/54)	tr|M5FI58|M5FI58_9RHIZ Uncharacterized protein OS=Mesorhizobium sp. STM 4661 GN=MESS4_830241 PE=4 SV=1 (54/54); tr|E8TFZ6|E8TFZ6_MESCW Uncharacterized protein OS=Mesorhizobium ciceri bv. biserrulae (strain HAMBI 2942 / LMG 23838 / WSM1271) GN=Mesci_1985 PE=4 SV=1 (53/54); tr|Q98HG7|Q98HG7_RHILO Mll2876 protein OS=Rhizobium loti (strain MAFF303099) GN=mll2876 PE=4 SV=1 (53/54); tr|F7YAC1|F7YAC1_ME…
GI:13472560	NC_002678	2333258	0.203565	0.206886	1.34e-05	1.66e-05	0.0575745	0.0482932	20	21	7	17	0.952381	0.411765	G	A	hypothetical protein	SYNONYMOUS_CODING	F/F	TTC/TTT	hypothetical protein;	NA	sp|Q9DBS1|TMM43_MOUSE Transmembrane protein 43 OS=Mus musculus GN=Tmem43 PE=1 SV=1 (45/45); sp|Q5XIP9|TMM43_RAT Transmembrane protein 43 OS=Rattus norvegicus GN=Tmem43 PE=2 SV=1 (44/45); sp|Q9VSB9|TMM43_DROME Transmembrane protein 43 homolog OS=Drosophila melanogaster GN=CG8111 PE=1 SV=1 (44/45); sp|Q9BTV4|TMM43_HUMAN Transmembrane protein 43 OS=Homo sapiens GN=TMEM43 PE=1 SV=1 (44/45); sp|Q5R9S8…	tr|G6YEL6|G6YEL6_9RHIZ Putative uncharacterized protein OS=Mesorhizobium amorphae CCNWGS0123 GN=MEA186_22046 PE=4 SV=1 (45/45); tr|D9QPC2|D9QPC2_BRESC Putative uncharacterized protein OS=Brevundimonas subvibrioides (strain ATCC 15264 / DSM 4735 / LMG 14903 / NBRC 16000 / CB 81) GN=Bresu_3079 PE=4 SV=1 (45/45); tr|F7YAA7|F7YAA7_MESOW Uncharacterized protein OS=Mesorhizobium opportunistum (strain L…
GI:13472958	NC_002678	2744757	0.244713	0.239603	1.73e-05	1.73e-05	0.0575745	0.0495127	9	21	0	17	0.428571	0	C	G	transcriptional regulator	SYNONYMOUS_CODING	G/G	GGC/GGG	transcriptional regulator;	transcriptional regulator	sp|P30864|YAFC_ECOLI Uncharacterized HTH-type transcriptional regulator YafC OS=Escherichia coli (strain K12) GN=yafC PE=4 SV=1 (50/50); sp|P72131|PTXR_PSEAE HTH-type transcriptional regulator PtxR OS=Pseudomonas aeruginosa (strain ATCC 15692 / PAO1 / 1C / PRS 101 / LMG 12228) GN=ptxR PE=4 SV=1 (50/50); sp|P43011|Y1364_HAEIN Uncharacterized HTH-type transcriptional regulator HI_1364 OS=Haemophilu…	tr|L0KJB5|L0KJB5_MESAW Transcriptional regulator OS=Mesorhizobium australicum (strain LMG 24608 / HAMBI 3006 / WSM2073) GN=Mesau_01701 PE=4 SV=1 (50/50); tr|G6YKW5|G6YKW5_9RHIZ Transcriptional regulator OS=Mesorhizobium amorphae CCNWGS0123 GN=MEA186_33254 PE=4 SV=1 (50/50); tr|F7Y4A0|F7Y4A0_MESOW Transcriptional regulator, LysR family OS=Mesorhizobium opportunistum (strain LMG 24607 / HAMBI 3007 …
GI:13472958	NC_002678	2744757	0.244713	0.239603	1.73e-05	1.73e-05	0.0575745	0.0495127	9	21	0	17	0.428571	0	C	A	transcriptional regulator	SYNONYMOUS_CODING	G/G	GGC/GGA	transcriptional regulator;	transcriptional regulator	sp|P30864|YAFC_ECOLI Uncharacterized HTH-type transcriptional regulator YafC OS=Escherichia coli (strain K12) GN=yafC PE=4 SV=1 (50/50); sp|P72131|PTXR_PSEAE HTH-type transcriptional regulator PtxR OS=Pseudomonas aeruginosa (strain ATCC 15692 / PAO1 / 1C / PRS 101 / LMG 12228) GN=ptxR PE=4 SV=1 (50/50); sp|P43011|Y1364_HAEIN Uncharacterized HTH-type transcriptional regulator HI_1364 OS=Haemophilu…	tr|L0KJB5|L0KJB5_MESAW Transcriptional regulator OS=Mesorhizobium australicum (strain LMG 24608 / HAMBI 3006 / WSM2073) GN=Mesau_01701 PE=4 SV=1 (50/50); tr|G6YKW5|G6YKW5_9RHIZ Transcriptional regulator OS=Mesorhizobium amorphae CCNWGS0123 GN=MEA186_33254 PE=4 SV=1 (50/50); tr|F7Y4A0|F7Y4A0_MESOW Transcriptional regulator, LysR family OS=Mesorhizobium opportunistum (strain LMG 24607 / HAMBI 3007 …
GI:13474086	NC_002678	3879003	0.206155	0.210137	2.64e-05	1.88e-05	0.0575745	0.0500106	16	21	1	17	0.761905	0.0588235	C	G	hypothetical protein	SYNONYMOUS_CODING	S/S	TCC/TCG	hypothetical protein;	citrate transporter	NA	tr|M5F181|M5F181_9RHIZ Citrate transporter OS=Mesorhizobium sp. STM 4661 GN=MESS4_120222 PE=4 SV=1 (54/54); tr|Q98D31|Q98D31_RHILO Mlr4884 protein OS=Rhizobium loti (strain MAFF303099) GN=mlr4884 PE=4 SV=1 (54/54); tr|F7Y597|F7Y597_MESOW Citrate transporter (Precursor) OS=Mesorhizobium opportunistum (strain LMG 24607 / HAMBI 3007 / WSM2075) GN=Mesop_0589 PE=4 SV=1 (54/54); tr|L0KDA3|L0KDA3_MESAW …
GI:57165212	NC_002678	1423455	0.215052	0.219917	2.64e-05	1.88e-05	0.0575745	0.0500106	18	21	3	17	0.857143	0.176471	C	T	dehydrogenase	SYNONYMOUS_CODING	S/S	AGC/AGT	dehydrogenase;	aerobic-type carbon monoxide large subunit -like protein	sp|Q46814|XDHD_ECOLI Probable hypoxanthine oxidase XdhD OS=Escherichia coli (strain K12) GN=xdhD PE=3 SV=1 (54/54); sp|O32144|XDHD_BACSU Probable xanthine dehydrogenase subunit D OS=Bacillus subtilis (strain 168) GN=pucD PE=2 SV=1 (54/54); sp|P47990|XDH_CHICK Xanthine dehydrogenase/oxidase OS=Gallus gallus GN=XDH PE=1 SV=1 (54/54); sp|Q8XD64|XDHD_ECO57 Probable hypoxanthine oxidase XdhD OS=Escher…	tr|Q98K00|Q98K00_RHILO Probable dehydrogenase OS=Rhizobium loti (strain MAFF303099) GN=mlr1703 PE=4 SV=1 (54/54); tr|E8TDZ2|E8TDZ2_MESCW Aldehyde oxidase and xanthine dehydrogenase molybdopterin binding protein OS=Mesorhizobium ciceri bv. biserrulae (strain HAMBI 2942 / LMG 23838 / WSM1271) GN=Mesci_3038 PE=4 SV=1 (54/54); tr|F7YDJ6|F7YDJ6_MESOW Aldehyde oxidase and xanthine dehydrogenase molybdo…
GI:57165212	NC_002678	1423461	-0.215052	-0.219917	2.64e-05	1.88e-05	0.0575745	0.0500106	3	21	14	17	0.142857	0.823529	A	G	dehydrogenase	SYNONYMOUS_CODING	Q/Q	CAA/CAG	dehydrogenase;	aerobic-type carbon monoxide large subunit -like protein	sp|Q46814|XDHD_ECOLI Probable hypoxanthine oxidase XdhD OS=Escherichia coli (strain K12) GN=xdhD PE=3 SV=1 (54/54); sp|O32144|XDHD_BACSU Probable xanthine dehydrogenase subunit D OS=Bacillus subtilis (strain 168) GN=pucD PE=2 SV=1 (54/54); sp|P47990|XDH_CHICK Xanthine dehydrogenase/oxidase OS=Gallus gallus GN=XDH PE=1 SV=1 (54/54); sp|Q8XD64|XDHD_ECO57 Probable hypoxanthine oxidase XdhD OS=Escher…	tr|Q98K00|Q98K00_RHILO Probable dehydrogenase OS=Rhizobium loti (strain MAFF303099) GN=mlr1703 PE=4 SV=1 (54/54); tr|E8TDZ2|E8TDZ2_MESCW Aldehyde oxidase and xanthine dehydrogenase molybdopterin binding protein OS=Mesorhizobium ciceri bv. biserrulae (strain HAMBI 2942 / LMG 23838 / WSM1271) GN=Mesci_3038 PE=4 SV=1 (54/54); tr|F7YDJ6|F7YDJ6_MESOW Aldehyde oxidase and xanthine dehydrogenase molybdo…
GI:57165212	NC_002678	1423458	0.215052	0.219917	2.64e-05	1.88e-05	0.0575745	0.0500106	18	21	3	17	0.857143	0.176471	C	T	dehydrogenase	SYNONYMOUS_CODING	Y/Y	TAC/TAT	dehydrogenase;	aerobic-type carbon monoxide large subunit -like protein	sp|Q46814|XDHD_ECOLI Probable hypoxanthine oxidase XdhD OS=Escherichia coli (strain K12) GN=xdhD PE=3 SV=1 (54/54); sp|O32144|XDHD_BACSU Probable xanthine dehydrogenase subunit D OS=Bacillus subtilis (strain 168) GN=pucD PE=2 SV=1 (54/54); sp|P47990|XDH_CHICK Xanthine dehydrogenase/oxidase OS=Gallus gallus GN=XDH PE=1 SV=1 (54/54); sp|Q8XD64|XDHD_ECO57 Probable hypoxanthine oxidase XdhD OS=Escher…	tr|Q98K00|Q98K00_RHILO Probable dehydrogenase OS=Rhizobium loti (strain MAFF303099) GN=mlr1703 PE=4 SV=1 (54/54); tr|E8TDZ2|E8TDZ2_MESCW Aldehyde oxidase and xanthine dehydrogenase molybdopterin binding protein OS=Mesorhizobium ciceri bv. biserrulae (strain HAMBI 2942 / LMG 23838 / WSM1271) GN=Mesci_3038 PE=4 SV=1 (54/54); tr|F7YDJ6|F7YDJ6_MESOW Aldehyde oxidase and xanthine dehydrogenase molybdo…
GI:13476102	NC_002678	6062386	0.222559	0.226862	2.81e-05	1.99e-05	0.0575745	0.0517183	15	21	1	17	0.714286	0.0588235	A	C	ABC transporter permease	NON_SYNONYMOUS_CODING	F/V	TTC/GTC	ABC transporter permease;	binding-protein-dependent transport systems inner membrane component	sp|P14176|PROW_ECOLI Glycine betaine/L-proline transport system permease protein ProW OS=Escherichia coli (strain K12) GN=proW PE=1 SV=1 (53/53); sp|P17327|PROW_SALTY Glycine betaine/L-proline transport system permease protein ProW OS=Salmonella typhimurium (strain LT2 / SGSC1412 / ATCC 700720) GN=proW PE=3 SV=2 (53/53); sp|Q9RR45|GBUB_LISM4 Glycine betaine/carnitine transport permease protein Gb…	tr|E8TA33|E8TA33_MESCW Binding-protein-dependent transport systems inner membrane component OS=Mesorhizobium ciceri bv. biserrulae (strain HAMBI 2942 / LMG 23838 / WSM1271) GN=Mesci_5139 PE=3 SV=1 (53/53); tr|L0KQY6|L0KQY6_MESAW ABC-type proline/glycine betaine transport system, permease component OS=Mesorhizobium australicum (strain LMG 24608 / HAMBI 3006 / WSM2073) GN=Mesau_05217 PE=3 SV=1 (53/…
GI:13476102	NC_002678	6062386	0.222559	0.226862	2.81e-05	1.99e-05	0.0575745	0.0517183	15	21	1	17	0.714286	0.0588235	A	G	ABC transporter permease	NON_SYNONYMOUS_CODING	F/L	TTC/CTC	ABC transporter permease;	binding-protein-dependent transport systems inner membrane component	sp|P14176|PROW_ECOLI Glycine betaine/L-proline transport system permease protein ProW OS=Escherichia coli (strain K12) GN=proW PE=1 SV=1 (53/53); sp|P17327|PROW_SALTY Glycine betaine/L-proline transport system permease protein ProW OS=Salmonella typhimurium (strain LT2 / SGSC1412 / ATCC 700720) GN=proW PE=3 SV=2 (53/53); sp|Q9RR45|GBUB_LISM4 Glycine betaine/carnitine transport permease protein Gb…	tr|E8TA33|E8TA33_MESCW Binding-protein-dependent transport systems inner membrane component OS=Mesorhizobium ciceri bv. biserrulae (strain HAMBI 2942 / LMG 23838 / WSM1271) GN=Mesci_5139 PE=3 SV=1 (53/53); tr|L0KQY6|L0KQY6_MESAW ABC-type proline/glycine betaine transport system, permease component OS=Mesorhizobium australicum (strain LMG 24608 / HAMBI 3006 / WSM2073) GN=Mesau_05217 PE=3 SV=1 (53/…
GI:13476152	NC_002678	6114608	0.214129	0.218195	3.56e-05	2.09e-05	0.059741	0.0517183	20	21	4	17	0.952381	0.235294	C	T	aminopeptidase	SYNONYMOUS_CODING	V/V	GTG/GTA	aminopeptidase;	peptidase m29 aminopeptidase ii	sp|P23341|AMPT_THEAQ Aminopeptidase T OS=Thermus aquaticus PE=1 SV=1 (53/53); sp|P42778|AMPT_THET8 Aminopeptidase T OS=Thermus thermophilus (strain HB8 / ATCC 27634 / DSM 579) GN=TTHA1152 PE=1 SV=1 (53/53); sp|Q9X4A7|PEPS_STRTR Aminopeptidase PepS OS=Streptococcus thermophilus GN=pepS PE=1 SV=1 (53/53); sp|P39762|AMPS_BACSU Aminopeptidase AmpS OS=Bacillus subtilis (strain 168) GN=ampS PE=3 SV=3 (…	tr|F7YCZ2|F7YCZ2_MESOW Peptidase M29 aminopeptidase II OS=Mesorhizobium opportunistum (strain LMG 24607 / HAMBI 3007 / WSM2075) GN=Mesop_5689 PE=4 SV=1 (53/53); tr|G6YLD7|G6YLD7_9RHIZ Peptidase M29 aminopeptidase II OS=Mesorhizobium amorphae CCNWGS0123 GN=MEA186_34114 PE=4 SV=1 (53/53); tr|E8T945|E8T945_MESCW Peptidase M29 aminopeptidase II OS=Mesorhizobium ciceri bv. biserrulae (strain HAMBI 294…
GI:13476152	NC_002678	6114626	-0.214129	-0.218195	3.56e-05	2.09e-05	0.059741	0.0517183	1	21	13	17	0.047619	0.764706	C	T	aminopeptidase	SYNONYMOUS_CODING	K/K	AAG/AAA	aminopeptidase;	peptidase m29 aminopeptidase ii	sp|P23341|AMPT_THEAQ Aminopeptidase T OS=Thermus aquaticus PE=1 SV=1 (53/53); sp|P42778|AMPT_THET8 Aminopeptidase T OS=Thermus thermophilus (strain HB8 / ATCC 27634 / DSM 579) GN=TTHA1152 PE=1 SV=1 (53/53); sp|Q9X4A7|PEPS_STRTR Aminopeptidase PepS OS=Streptococcus thermophilus GN=pepS PE=1 SV=1 (53/53); sp|P39762|AMPS_BACSU Aminopeptidase AmpS OS=Bacillus subtilis (strain 168) GN=ampS PE=3 SV=3 (…	tr|F7YCZ2|F7YCZ2_MESOW Peptidase M29 aminopeptidase II OS=Mesorhizobium opportunistum (strain LMG 24607 / HAMBI 3007 / WSM2075) GN=Mesop_5689 PE=4 SV=1 (53/53); tr|G6YLD7|G6YLD7_9RHIZ Peptidase M29 aminopeptidase II OS=Mesorhizobium amorphae CCNWGS0123 GN=MEA186_34114 PE=4 SV=1 (53/53); tr|E8T945|E8T945_MESCW Peptidase M29 aminopeptidase II OS=Mesorhizobium ciceri bv. biserrulae (strain HAMBI 294…
GI:13476152	NC_002678	6114629	-0.214129	-0.218195	3.56e-05	2.09e-05	0.059741	0.0517183	1	21	13	17	0.047619	0.764706	G	A	aminopeptidase	SYNONYMOUS_CODING	Y/Y	TAC/TAT	aminopeptidase;	peptidase m29 aminopeptidase ii	sp|P23341|AMPT_THEAQ Aminopeptidase T OS=Thermus aquaticus PE=1 SV=1 (53/53); sp|P42778|AMPT_THET8 Aminopeptidase T OS=Thermus thermophilus (strain HB8 / ATCC 27634 / DSM 579) GN=TTHA1152 PE=1 SV=1 (53/53); sp|Q9X4A7|PEPS_STRTR Aminopeptidase PepS OS=Streptococcus thermophilus GN=pepS PE=1 SV=1 (53/53); sp|P39762|AMPS_BACSU Aminopeptidase AmpS OS=Bacillus subtilis (strain 168) GN=ampS PE=3 SV=3 (…	tr|F7YCZ2|F7YCZ2_MESOW Peptidase M29 aminopeptidase II OS=Mesorhizobium opportunistum (strain LMG 24607 / HAMBI 3007 / WSM2075) GN=Mesop_5689 PE=4 SV=1 (53/53); tr|G6YLD7|G6YLD7_9RHIZ Peptidase M29 aminopeptidase II OS=Mesorhizobium amorphae CCNWGS0123 GN=MEA186_34114 PE=4 SV=1 (53/53); tr|E8T945|E8T945_MESCW Peptidase M29 aminopeptidase II OS=Mesorhizobium ciceri bv. biserrulae (strain HAMBI 294…
GI:13473240	NC_002678	3035760	-0.191295	-0.195068	3.18e-05	2.16e-05	0.059741	0.0517183	2	21	10	17	0.0952381	0.588235	C	G	glutathione S-transferase	SYNONYMOUS_CODING	T/T	ACG/ACC	glutathione S-transferase;	glutathione s-transferase	sp|P30109|GSTF1_TOBAC Glutathione S-transferase PARB OS=Nicotiana tabacum GN=PARB PE=2 SV=1 (50/52); sp|Q96266|GSTF8_ARATH Glutathione S-transferase F8, chloroplastic OS=Arabidopsis thaliana GN=GSTF8 PE=2 SV=3 (49/52); sp|P46440|GSTF2_TOBAC Glutathione S-transferase APIC OS=Nicotiana tabacum GN=APIC PE=2 SV=1 (47/52); sp|P77526|YFCG_ECOLI Disulfide-bond oxidoreductase YfcG OS=Escherichia coli (st…	tr|G6YDT7|G6YDT7_9RHIZ Glutathione S-transferase OS=Mesorhizobium amorphae CCNWGS0123 GN=MEA186_20649 PE=3 SV=1 (52/52); tr|E8T7D3|E8T7D3_MESCW Glutathione S-transferase domain OS=Mesorhizobium ciceri bv. biserrulae (strain HAMBI 2942 / LMG 23838 / WSM1271) GN=Mesci_1378 PE=3 SV=1 (52/52); tr|Q98FH4|Q98FH4_RHILO Mll3775 protein OS=Rhizobium loti (strain MAFF303099) GN=mll3775 PE=3 SV=1 (52/52); t…
GI:13474239	NC_002678	4023817	0.197545	0.199879	3.32e-05	2.37e-05	0.059741	0.0517183	18	21	4	17	0.857143	0.235294	G	A	ATP-dependent nuclease subunit A	SYNONYMOUS_CODING	D/D	GAC/GAT	ATP-dependent nuclease subunit A;	double-strand break repair helicase	sp|A0PY67|ADDA_CLONN ATP-dependent helicase/nuclease subunit A OS=Clostridium novyi (strain NT) GN=addA PE=3 SV=1 (1/1)	tr|E8TBE7|E8TBE7_MESCW Double-strand break repair helicase AddA OS=Mesorhizobium ciceri bv. biserrulae (strain HAMBI 2942 / LMG 23838 / WSM1271) GN=Mesci_0458 PE=4 SV=1 (53/54); tr|M5FD90|M5FD90_9RHIZ ATP-dependent nuclease subunit A OS=Mesorhizobium sp. STM 4661 GN=MESS4_120090 PE=4 SV=1 (45/54); tr|L0KEE9|L0KEE9_MESAW Double-strand break repair helicase AddA, alphaproteobacterial type (Precurso…
GI:13474335	NC_002678	4132998	0.210582	0.204691	1.39e-05	2.46e-05	0.0575745	0.0517183	11	21	2	17	0.52381	0.117647	G	A	ABC transporter permease	SYNONYMOUS_CODING	L/L	CTG/TTG	ABC transporter permease;	polar amino acid abc inner membrane subunit	sp|P35114|OCCM_RHIRD Octopine transport system permease protein OccM OS=Rhizobium radiobacter GN=occM PE=2 SV=2 (54/54); sp|P72296|OCCM_RHIML Octopine transport system permease protein OccM OS=Rhizobium meliloti GN=occM PE=3 SV=1 (54/54); sp|P0AEU4|HISM_ECOL6 Histidine transport system permease protein HisM OS=Escherichia coli O6:H1 (strain CFT073 / ATCC 700928 / UPEC) GN=hisM PE=3 SV=1 (53/54); …	tr|E8T9B8|E8T9B8_MESCW Polar amino acid ABC transporter, inner membrane subunit OS=Mesorhizobium ciceri bv. biserrulae (strain HAMBI 2942 / LMG 23838 / WSM1271) GN=Mesci_0320 PE=3 SV=1 (54/54); tr|G6Y9L1|G6Y9L1_9RHIZ Polar amino acid ABC transporter inner membrane subunit (Fragment) OS=Mesorhizobium amorphae CCNWGS0123 GN=MEA186_13167 PE=3 SV=1 (54/54); tr|F7Y0F9|F7Y0F9_MESOW Polar amino acid ABC…
GI:13476302	NC_002678	6271050	0.203894	0.206456	2.49e-05	2.49e-05	0.0575745	0.0517183	21	21	9	17	1	0.529412	C	G	glycogen phosphorylase	SYNONYMOUS_CODING	P/P	CCC/CCG	glycogen phosphorylase;	glycogen starch alpha-glucan phosphorylase	sp|P0AC86|PHSG_ECOLI Glycogen phosphorylase OS=Escherichia coli (strain K12) GN=glgP PE=3 SV=1 (54/54); sp|P0AC87|PHSG_SHIFL Glycogen phosphorylase OS=Shigella flexneri GN=glgP PE=3 SV=1 (54/54); sp|P09811|PYGL_RAT Glycogen phosphorylase, liver form OS=Rattus norvegicus GN=Pygl PE=1 SV=5 (54/54); sp|P11216|PYGB_HUMAN Glycogen phosphorylase, brain form OS=Homo sapiens GN=PYGB PE=1 SV=5 (51/54); sp…	tr|Q985P5|Q985P5_RHILO Phosphorylase OS=Rhizobium loti (strain MAFF303099) GN=mlr7586 PE=3 SV=1 (54/54); tr|G6YKE3|G6YKE3_9RHIZ Phosphorylase OS=Mesorhizobium amorphae CCNWGS0123 GN=MEA186_32390 PE=3 SV=1 (54/54); tr|F7Y9T1|F7Y9T1_MESOW Phosphorylase OS=Mesorhizobium opportunistum (strain LMG 24607 / HAMBI 3007 / WSM2075) GN=Mesop_5454 PE=3 SV=1 (54/54); tr|M5EJB9|M5EJB9_9RHIZ Phosphorylase OS=Me…
GI:13476302	NC_002678	6271056	0.203894	0.206456	2.49e-05	2.49e-05	0.0575745	0.0517183	21	21	9	17	1	0.529412	T	C	glycogen phosphorylase	SYNONYMOUS_CODING	H/H	CAT/CAC	glycogen phosphorylase;	glycogen starch alpha-glucan phosphorylase	sp|P0AC86|PHSG_ECOLI Glycogen phosphorylase OS=Escherichia coli (strain K12) GN=glgP PE=3 SV=1 (54/54); sp|P0AC87|PHSG_SHIFL Glycogen phosphorylase OS=Shigella flexneri GN=glgP PE=3 SV=1 (54/54); sp|P09811|PYGL_RAT Glycogen phosphorylase, liver form OS=Rattus norvegicus GN=Pygl PE=1 SV=5 (54/54); sp|P11216|PYGB_HUMAN Glycogen phosphorylase, brain form OS=Homo sapiens GN=PYGB PE=1 SV=5 (51/54); sp…	tr|Q985P5|Q985P5_RHILO Phosphorylase OS=Rhizobium loti (strain MAFF303099) GN=mlr7586 PE=3 SV=1 (54/54); tr|G6YKE3|G6YKE3_9RHIZ Phosphorylase OS=Mesorhizobium amorphae CCNWGS0123 GN=MEA186_32390 PE=3 SV=1 (54/54); tr|F7Y9T1|F7Y9T1_MESOW Phosphorylase OS=Mesorhizobium opportunistum (strain LMG 24607 / HAMBI 3007 / WSM2075) GN=Mesop_5454 PE=3 SV=1 (54/54); tr|M5EJB9|M5EJB9_9RHIZ Phosphorylase OS=Me…
GI:13476581	NC_002678	6559196	-0.260614	-0.255145	1.06e-05	2.49e-05	0.0575745	0.0517183	13	21	17	17	0.619048	1	T	C	dihydrodipicolinate reductase	SYNONYMOUS_CODING	D/D	GAT/GAC	dihydrodipicolinate reductase;catalyzes the reduction of 2,3-dihydrodipicolinate to 2,3,4,5-tetrahydrodipicolinate in lysine and diaminopimelate biosynthesis	dihydrodipicolinate reductase	sp|P58211|DAPB2_RHILO 4-hydroxy-tetrahydrodipicolinate reductase 2 OS=Rhizobium loti (strain MAFF303099) GN=dapB2 PE=3 SV=1 (49/49); sp|Q9A2L1|DAPB_CAUCR 4-hydroxy-tetrahydrodipicolinate reductase OS=Caulobacter crescentus (strain ATCC 19089 / CB15) GN=dapB PE=3 SV=1 (49/49); sp|Q16CE5|DAPB_ROSDO 4-hydroxy-tetrahydrodipicolinate reductase OS=Roseobacter denitrificans (strain ATCC 33942 / OCh 114)…	tr|L0KST6|L0KST6_MESAW 4-hydroxy-tetrahydrodipicolinate reductase OS=Mesorhizobium australicum (strain LMG 24608 / HAMBI 3006 / WSM2073) GN=dapB PE=3 SV=1 (49/49); tr|G6Y7X7|G6Y7X7_9RHIZ 4-hydroxy-tetrahydrodipicolinate reductase OS=Mesorhizobium amorphae CCNWGS0123 GN=dapB PE=3 SV=1 (49/49); tr|F7Y4X0|F7Y4X0_MESOW 4-hydroxy-tetrahydrodipicolinate reductase OS=Mesorhizobium opportunistum (strain …
GI:13476964	NC_002678	6930825	-0.203894	-0.206456	2.49e-05	2.49e-05	0.0575745	0.0517183	0	21	8	17	0	0.470588	C	G	succinoglycan transport protein exoP	SYNONYMOUS_CODING	R/R	CGC/CGG	succinoglycan transport protein exoP;	exopolysaccharide transport family protein	sp|P33698|EXOP_RHIME Succinoglycan biosynthesis transport protein ExoP OS=Rhizobium meliloti (strain 1021) GN=exoP PE=4 SV=1 (13/13); sp|Q48452|YC06_KLEPN Putative tyrosine-protein kinase in cps region OS=Klebsiella pneumoniae PE=1 SV=1 (1/13)	tr|E8TGG7|E8TGG7_MESCW Exopolysaccharide transport protein family OS=Mesorhizobium ciceri bv. biserrulae (strain HAMBI 2942 / LMG 23838 / WSM1271) GN=Mesci_4448 PE=4 SV=1 (53/54); tr|Q982Y6|Q982Y6_RHILO Succinoglycan transport protein ExoP OS=Rhizobium loti (strain MAFF303099) GN=mlr8439 PE=4 SV=1 (53/54); tr|M5EQT2|M5EQT2_9RHIZ Exopolysaccharide transport protein family OS=Mesorhizobium metallid…
GI:13476964	NC_002678	6930825	-0.203894	-0.206456	2.49e-05	2.49e-05	0.0575745	0.0517183	0	21	8	17	0	0.470588	C	T	succinoglycan transport protein exoP	SYNONYMOUS_CODING	R/R	CGC/CGT	succinoglycan transport protein exoP;	exopolysaccharide transport family protein	sp|P33698|EXOP_RHIME Succinoglycan biosynthesis transport protein ExoP OS=Rhizobium meliloti (strain 1021) GN=exoP PE=4 SV=1 (13/13); sp|Q48452|YC06_KLEPN Putative tyrosine-protein kinase in cps region OS=Klebsiella pneumoniae PE=1 SV=1 (1/13)	tr|E8TGG7|E8TGG7_MESCW Exopolysaccharide transport protein family OS=Mesorhizobium ciceri bv. biserrulae (strain HAMBI 2942 / LMG 23838 / WSM1271) GN=Mesci_4448 PE=4 SV=1 (53/54); tr|Q982Y6|Q982Y6_RHILO Succinoglycan transport protein ExoP OS=Rhizobium loti (strain MAFF303099) GN=mlr8439 PE=4 SV=1 (53/54); tr|M5EQT2|M5EQT2_9RHIZ Exopolysaccharide transport protein family OS=Mesorhizobium metallid…
GI:13476964	NC_002678	6930837	-0.203894	-0.206456	2.49e-05	2.49e-05	0.0575745	0.0517183	0	21	8	17	0	0.470588	C	T	succinoglycan transport protein exoP	SYNONYMOUS_CODING	G/G	GGC/GGT	succinoglycan transport protein exoP;	exopolysaccharide transport family protein	sp|P33698|EXOP_RHIME Succinoglycan biosynthesis transport protein ExoP OS=Rhizobium meliloti (strain 1021) GN=exoP PE=4 SV=1 (13/13); sp|Q48452|YC06_KLEPN Putative tyrosine-protein kinase in cps region OS=Klebsiella pneumoniae PE=1 SV=1 (1/13)	tr|E8TGG7|E8TGG7_MESCW Exopolysaccharide transport protein family OS=Mesorhizobium ciceri bv. biserrulae (strain HAMBI 2942 / LMG 23838 / WSM1271) GN=Mesci_4448 PE=4 SV=1 (53/54); tr|Q982Y6|Q982Y6_RHILO Succinoglycan transport protein ExoP OS=Rhizobium loti (strain MAFF303099) GN=mlr8439 PE=4 SV=1 (53/54); tr|M5EQT2|M5EQT2_9RHIZ Exopolysaccharide transport protein family OS=Mesorhizobium metallid…
GI:13476964	NC_002678	6930837	-0.203894	-0.206456	2.49e-05	2.49e-05	0.0575745	0.0517183	0	21	8	17	0	0.470588	C	G	succinoglycan transport protein exoP	SYNONYMOUS_CODING	G/G	GGC/GGG	succinoglycan transport protein exoP;	exopolysaccharide transport family protein	sp|P33698|EXOP_RHIME Succinoglycan biosynthesis transport protein ExoP OS=Rhizobium meliloti (strain 1021) GN=exoP PE=4 SV=1 (13/13); sp|Q48452|YC06_KLEPN Putative tyrosine-protein kinase in cps region OS=Klebsiella pneumoniae PE=1 SV=1 (1/13)	tr|E8TGG7|E8TGG7_MESCW Exopolysaccharide transport protein family OS=Mesorhizobium ciceri bv. biserrulae (strain HAMBI 2942 / LMG 23838 / WSM1271) GN=Mesci_4448 PE=4 SV=1 (53/54); tr|Q982Y6|Q982Y6_RHILO Succinoglycan transport protein ExoP OS=Rhizobium loti (strain MAFF303099) GN=mlr8439 PE=4 SV=1 (53/54); tr|M5EQT2|M5EQT2_9RHIZ Exopolysaccharide transport protein family OS=Mesorhizobium metallid…
GI:13471599	NC_002678	1347752	-0.251737	-0.246077	1.03e-05	2.57e-05	0.0575745	0.0517183	11	21	17	17	0.52381	1	C	T	transcriptional regulator	SYNONYMOUS_CODING	I/I	ATC/ATT	transcriptional regulator;	family transcriptional regulator	sp|P0ACJ4|LRP_ENTAE Leucine-responsive regulatory protein OS=Enterobacter aerogenes GN=lrp PE=3 SV=2 (43/43); sp|P0ACJ2|LRP_ECO57 Leucine-responsive regulatory protein OS=Escherichia coli O157:H7 GN=lrp PE=3 SV=2 (43/43); sp|P0ACJ0|LRP_ECOLI Leucine-responsive regulatory protein OS=Escherichia coli (strain K12) GN=lrp PE=1 SV=2 (43/43); sp|P37424|LRP_KLEPN Leucine-responsive regulatory protein OS…	tr|C3MEV6|C3MEV6_RHISN Putative transcriptional regulator, AsnC/Lrp family OS=Rhizobium sp. (strain NGR234) GN=NGR_c21860 PE=4 SV=1 (43/43); tr|Q98K63|Q98K63_RHILO Probable transcriptional regulator OS=Rhizobium loti (strain MAFF303099) GN=mlr1619 PE=4 SV=1 (43/43); tr|G6YES8|G6YES8_9RHIZ Transcription regulator AsnC-type-like protein OS=Mesorhizobium amorphae CCNWGS0123 GN=MEA186_22356 PE=4 SV=1…
GI:13476302	NC_002678	6270720	0.192547	0.195551	3.93e-05	2.57e-05	0.0620112	0.0517183	20	21	8	17	0.952381	0.470588	C	G	glycogen phosphorylase	SYNONYMOUS_CODING	T/T	ACC/ACG	glycogen phosphorylase;	glycogen starch alpha-glucan phosphorylase	sp|P0AC86|PHSG_ECOLI Glycogen phosphorylase OS=Escherichia coli (strain K12) GN=glgP PE=3 SV=1 (54/54); sp|P0AC87|PHSG_SHIFL Glycogen phosphorylase OS=Shigella flexneri GN=glgP PE=3 SV=1 (54/54); sp|P09811|PYGL_RAT Glycogen phosphorylase, liver form OS=Rattus norvegicus GN=Pygl PE=1 SV=5 (54/54); sp|P11216|PYGB_HUMAN Glycogen phosphorylase, brain form OS=Homo sapiens GN=PYGB PE=1 SV=5 (51/54); sp…	tr|Q985P5|Q985P5_RHILO Phosphorylase OS=Rhizobium loti (strain MAFF303099) GN=mlr7586 PE=3 SV=1 (54/54); tr|G6YKE3|G6YKE3_9RHIZ Phosphorylase OS=Mesorhizobium amorphae CCNWGS0123 GN=MEA186_32390 PE=3 SV=1 (54/54); tr|F7Y9T1|F7Y9T1_MESOW Phosphorylase OS=Mesorhizobium opportunistum (strain LMG 24607 / HAMBI 3007 / WSM2075) GN=Mesop_5454 PE=3 SV=1 (54/54); tr|M5EJB9|M5EJB9_9RHIZ Phosphorylase OS=Me…
GI:13474240	NC_002678	4025886	-0.199342	-0.204359	3.6e-05	2.59e-05	0.059799	0.0517183	5	21	14	17	0.238095	0.823529	C	T	hypothetical protein	SYNONYMOUS_CODING	R/R	CGG/CGA	hypothetical protein;	double-strand break repair protein	NA	tr|F7Y1S1|F7Y1S1_MESOW Double-strand break repair protein AddB (Precursor) OS=Mesorhizobium opportunistum (strain LMG 24607 / HAMBI 3007 / WSM2075) GN=Mesop_0404 PE=4 SV=1 (54/54); tr|Q98CM7|Q98CM7_RHILO Mll5084 protein OS=Rhizobium loti (strain MAFF303099) GN=mll5084 PE=4 SV=1 (54/54); tr|M5EVV6|M5EVV6_9RHIZ Double-strand break repair protein AddB OS=Mesorhizobium metallidurans STM 2683 GN=MESS2…
GI:13470916	NC_002678	584378	0.203696	0.207745	2.71e-05	2.71e-05	0.0575745	0.0517183	21	21	13	17	1	0.764706	G	A	hypothetical protein	SYNONYMOUS_CODING	V/V	GTC/GTT	hypothetical protein;	family protein	sp|P0ADX1|YHFA_ECOLI Protein YhfA OS=Escherichia coli (strain K12) GN=yhfA PE=1 SV=1 (53/53); sp|P0ADX4|YHFA_SHIFL Protein YhfA OS=Shigella flexneri GN=yhfA PE=4 SV=1 (53/53); sp|P0ADX3|YHFA_ECO57 Protein YhfA OS=Escherichia coli O157:H7 GN=yhfA PE=4 SV=1 (53/53); sp|P0ADX2|YHFA_ECOL6 Protein YhfA OS=Escherichia coli O6:H1 (strain CFT073 / ATCC 700928 / UPEC) GN=yhfA PE=4 SV=1 (53/53)	tr|Q98M42|Q98M42_RHILO Mll0741 protein OS=Rhizobium loti (strain MAFF303099) GN=mll0741 PE=4 SV=1 (53/53); tr|L0KQF1|L0KQF1_MESAW Putative redox protein, regulator of disulfide bond formation OS=Mesorhizobium australicum (strain LMG 24608 / HAMBI 3006 / WSM2073) GN=Mesau_03947 PE=4 SV=1 (53/53); tr|M5FCC6|M5FCC6_9RHIZ Uncharacterized protein OS=Mesorhizobium sp. STM 4661 GN=MESS4_640075 PE=4 SV=1…
GI:13471318	NC_002678	1055670	0.203696	0.207745	2.71e-05	2.71e-05	0.0575745	0.0517183	21	21	13	17	1	0.764706	G	C	sarcosine dehydrogenase	SYNONYMOUS_CODING	T/T	ACC/ACG	sarcosine dehydrogenase;	fad dependent oxidoreductase	sp|Q9UI17|M2GD_HUMAN Dimethylglycine dehydrogenase, mitochondrial OS=Homo sapiens GN=DMGDH PE=1 SV=2 (53/53); sp|Q9DBT9|M2GD_MOUSE Dimethylglycine dehydrogenase, mitochondrial OS=Mus musculus GN=Dmgdh PE=1 SV=1 (53/53); sp|Q99LB7|SARDH_MOUSE Sarcosine dehydrogenase, mitochondrial OS=Mus musculus GN=Sardh PE=1 SV=1 (53/53); sp|Q63342|M2GD_RAT Dimethylglycine dehydrogenase, mitochondrial OS=Rattus …	tr|E8TI88|E8TI88_MESCW Glycine cleavage T protein (Aminomethyl transferase) OS=Mesorhizobium ciceri bv. biserrulae (strain HAMBI 2942 / LMG 23838 / WSM1271) GN=Mesci_3349 PE=3 SV=1 (53/53); tr|F7Y281|F7Y281_MESOW Glycine cleavage T protein (Aminomethyl transferase) OS=Mesorhizobium opportunistum (strain LMG 24607 / HAMBI 3007 / WSM2075) GN=Mesop_3840 PE=3 SV=1 (52/53); tr|M5FB95|M5FB95_9RHIZ Sarc…
GI:13471845	NC_002678	1606831	0.203696	0.207745	2.71e-05	2.71e-05	0.0575745	0.0517183	21	21	13	17	1	0.764706	G	A	septum formation inhibitor	SYNONYMOUS_CODING	I/I	ATC/ATT	septum formation inhibitor;blocks the formation of polar Z-ring septums	septum site-determining protein	sp|Q98JG8|MINC_RHILO Probable septum site-determining protein MinC OS=Rhizobium loti (strain MAFF303099) GN=minC PE=3 SV=2 (53/53); sp|B2ICR0|MINC_BEII9 Probable septum site-determining protein MinC OS=Beijerinckia indica subsp. indica (strain ATCC 9039 / DSM 1715 / NCIB 8712) GN=minC PE=3 SV=1 (51/53); sp|Q92TY9|MINC_RHIME Probable septum site-determining protein MinC OS=Rhizobium meliloti (stra…	tr|F7YAL4|F7YAL4_MESOW Probable septum site-determining protein MinC OS=Mesorhizobium opportunistum (strain LMG 24607 / HAMBI 3007 / WSM2075) GN=minC PE=3 SV=1 (53/53); tr|E8TAV7|E8TAV7_MESCW Probable septum site-determining protein MinC OS=Mesorhizobium ciceri bv. biserrulae (strain HAMBI 2942 / LMG 23838 / WSM1271) GN=minC PE=3 SV=1 (53/53); tr|G6Y7N4|G6Y7N4_9RHIZ Probable septum site-determini…
GI:13471845	NC_002678	1606822	0.203696	0.207745	2.71e-05	2.71e-05	0.0575745	0.0517183	21	21	13	17	1	0.764706	A	G	septum formation inhibitor	SYNONYMOUS_CODING	Y/Y	TAT/TAC	septum formation inhibitor;blocks the formation of polar Z-ring septums	septum site-determining protein	sp|Q98JG8|MINC_RHILO Probable septum site-determining protein MinC OS=Rhizobium loti (strain MAFF303099) GN=minC PE=3 SV=2 (53/53); sp|B2ICR0|MINC_BEII9 Probable septum site-determining protein MinC OS=Beijerinckia indica subsp. indica (strain ATCC 9039 / DSM 1715 / NCIB 8712) GN=minC PE=3 SV=1 (51/53); sp|Q92TY9|MINC_RHIME Probable septum site-determining protein MinC OS=Rhizobium meliloti (stra…	tr|F7YAL4|F7YAL4_MESOW Probable septum site-determining protein MinC OS=Mesorhizobium opportunistum (strain LMG 24607 / HAMBI 3007 / WSM2075) GN=minC PE=3 SV=1 (53/53); tr|E8TAV7|E8TAV7_MESCW Probable septum site-determining protein MinC OS=Mesorhizobium ciceri bv. biserrulae (strain HAMBI 2942 / LMG 23838 / WSM1271) GN=minC PE=3 SV=1 (53/53); tr|G6Y7N4|G6Y7N4_9RHIZ Probable septum site-determini…
GI:13471236	NC_002678	965346	-0.306012	-0.300535	1.59e-05	2.79e-05	0.0575745	0.0517183	16	21	17	17	0.761905	1	C	T	hemin degrading factor	NON_SYNONYMOUS_CODING	R/H	CGT/CAT	hemin degrading factor;	hemin-degrading family protein	sp|Q56990|HMUS_YERPE Hemin transport protein HmuS OS=Yersinia pestis GN=hmuS PE=4 SV=2 (54/54); sp|P31517|HEMS_YEREN Hemin transport protein HemS OS=Yersinia enterocolitica GN=hemS PE=1 SV=2 (54/54)	tr|Q98L72|Q98L72_RHILO Hemin degrading factor OS=Rhizobium loti (strain MAFF303099) GN=mll1152 PE=4 SV=1 (54/54); tr|L0KKZ0|L0KKZ0_MESAW Putative heme degradation protein OS=Mesorhizobium australicum (strain LMG 24608 / HAMBI 3006 / WSM2073) GN=Mesau_03708 PE=4 SV=1 (52/54); tr|M5ETX5|M5ETX5_9RHIZ Hemin transport protein hmuS OS=Mesorhizobium metallidurans STM 2683 GN=hmuS PE=4 SV=1 (52/54); tr|G…
GI:13474012	NC_002678	3809815	-0.206406	-0.210416	4.78e-05	2.79e-05	0.0697159	0.0517183	0	21	5	17	0	0.294118	C	T	amino acid ABC transporter substrate-binding protein	SYNONYMOUS_CODING	C/C	TGC/TGT	amino acid ABC transporter substrate-binding protein;	extracellular solute-binding protein family 3	sp|P30859|ARTI_ECOLI Putative ABC transporter arginine-binding protein 2 OS=Escherichia coli (strain K12) GN=artI PE=1 SV=3 (53/54); sp|P30860|ARTJ_ECOLI ABC transporter arginine-binding protein 1 OS=Escherichia coli (strain K12) GN=artJ PE=1 SV=2 (53/54); sp|P09551|ARGT_ECOLI Lysine-arginine-ornithine-binding periplasmic protein OS=Escherichia coli (strain K12) GN=argT PE=1 SV=3 (48/54); sp|P0AE…	tr|L0KCX1|L0KCX1_MESAW Periplasmic component of amino acid ABC-type transporter/signal transduction system (Precursor) OS=Mesorhizobium australicum (strain LMG 24608 / HAMBI 3006 / WSM2073) GN=Mesau_00679 PE=3 SV=1 (50/54); tr|E8TEN7|E8TEN7_MESCW Extracellular solute-binding protein family 3 (Precursor) OS=Mesorhizobium ciceri bv. biserrulae (strain HAMBI 2942 / LMG 23838 / WSM1271) GN=Mesci_0696…
GI:13470390	NC_002678	59518	0.250572	0.244787	1.03e-05	2.81e-05	0.0575745	0.0517183	9	21	0	17	0.428571	0	C	T	amino acid binding protein	SYNONYMOUS_CODING	G/G	GGG/GGA	amino acid binding protein;	NA	sp|P21175|BRAC_PSEAE Leucine-, isoleucine-, valine-, threonine-, and alanine-binding protein OS=Pseudomonas aeruginosa (strain ATCC 15692 / PAO1 / 1C / PRS 101 / LMG 12228) GN=braC PE=1 SV=2 (54/54); sp|Q8G3D4|LIVB3_BRUSU Leu/Ile/Val-binding protein homolog 3 OS=Brucella suis biovar 1 (strain 1330) GN=BR0014 PE=3 SV=1 (54/54); sp|Q8YEE8|LIVB3_BRUME Leu/Ile/Val-binding protein homolog 3 OS=Brucell…	tr|L0KPZ1|L0KPZ1_MESAW ABC-type branched-chain amino acid transport system, periplasmic component (Precursor) OS=Mesorhizobium australicum (strain LMG 24608 / HAMBI 3006 / WSM2073) GN=Mesau_04400 PE=4 SV=1 (54/54); tr|E8TFB3|E8TFB3_MESCW Extracellular ligand-binding receptor (Precursor) OS=Mesorhizobium ciceri bv. biserrulae (strain HAMBI 2942 / LMG 23838 / WSM1271) GN=Mesci_4343 PE=4 SV=1 (54/54…
GI:13470390	NC_002678	59518	0.250572	0.244787	1.03e-05	2.81e-05	0.0575745	0.0517183	9	21	0	17	0.428571	0	C	G	amino acid binding protein	SYNONYMOUS_CODING	G/G	GGG/GGC	amino acid binding protein;	NA	sp|P21175|BRAC_PSEAE Leucine-, isoleucine-, valine-, threonine-, and alanine-binding protein OS=Pseudomonas aeruginosa (strain ATCC 15692 / PAO1 / 1C / PRS 101 / LMG 12228) GN=braC PE=1 SV=2 (54/54); sp|Q8G3D4|LIVB3_BRUSU Leu/Ile/Val-binding protein homolog 3 OS=Brucella suis biovar 1 (strain 1330) GN=BR0014 PE=3 SV=1 (54/54); sp|Q8YEE8|LIVB3_BRUME Leu/Ile/Val-binding protein homolog 3 OS=Brucell…	tr|L0KPZ1|L0KPZ1_MESAW ABC-type branched-chain amino acid transport system, periplasmic component (Precursor) OS=Mesorhizobium australicum (strain LMG 24608 / HAMBI 3006 / WSM2073) GN=Mesau_04400 PE=4 SV=1 (54/54); tr|E8TFB3|E8TFB3_MESCW Extracellular ligand-binding receptor (Precursor) OS=Mesorhizobium ciceri bv. biserrulae (strain HAMBI 2942 / LMG 23838 / WSM1271) GN=Mesci_4343 PE=4 SV=1 (54/54…
GI:13474316	NC_002678	4109430	-0.203892	-0.206461	3.32e-05	2.81e-05	0.059741	0.0517183	2	21	14	17	0.0952381	0.823529	C	G	indolepyruvate ferredoxin oxidoreductase	SYNONYMOUS_CODING	R/R	CGC/CGG	indolepyruvate ferredoxin oxidoreductase;Catalyzes the ferredoxin-dependent oxidative decarboxylation of arylpyruvates	indolepyruvate ferredoxin oxidoreductase	NA	tr|F7Y0H7|F7Y0H7_MESOW Pyruvate/ketoisovalerate oxidoreductase OS=Mesorhizobium opportunistum (strain LMG 24607 / HAMBI 3007 / WSM2075) GN=Mesop_0320 PE=4 SV=1 (54/54); tr|Q98CF1|Q98CF1_RHILO Mlr5175 protein OS=Rhizobium loti (strain MAFF303099) GN=mlr5175 PE=4 SV=1 (54/54); tr|G6YAA3|G6YAA3_9RHIZ Indolepyruvate ferredoxin oxidoreductase OS=Mesorhizobium amorphae CCNWGS0123 GN=MEA186_14377 PE=4 S…
GI:13474316	NC_002678	4109430	-0.203892	-0.206461	3.32e-05	2.81e-05	0.059741	0.0517183	2	21	14	17	0.0952381	0.823529	C	T	indolepyruvate ferredoxin oxidoreductase	SYNONYMOUS_CODING	R/R	CGC/CGT	indolepyruvate ferredoxin oxidoreductase;Catalyzes the ferredoxin-dependent oxidative decarboxylation of arylpyruvates	indolepyruvate ferredoxin oxidoreductase	NA	tr|F7Y0H7|F7Y0H7_MESOW Pyruvate/ketoisovalerate oxidoreductase OS=Mesorhizobium opportunistum (strain LMG 24607 / HAMBI 3007 / WSM2075) GN=Mesop_0320 PE=4 SV=1 (54/54); tr|Q98CF1|Q98CF1_RHILO Mlr5175 protein OS=Rhizobium loti (strain MAFF303099) GN=mlr5175 PE=4 SV=1 (54/54); tr|G6YAA3|G6YAA3_9RHIZ Indolepyruvate ferredoxin oxidoreductase OS=Mesorhizobium amorphae CCNWGS0123 GN=MEA186_14377 PE=4 S…
GI:13474316	NC_002678	4109430	-0.203892	-0.206461	3.32e-05	2.81e-05	0.059741	0.0517183	2	21	14	17	0.0952381	0.823529	C	A	indolepyruvate ferredoxin oxidoreductase	SYNONYMOUS_CODING	R/R	CGC/CGA	indolepyruvate ferredoxin oxidoreductase;Catalyzes the ferredoxin-dependent oxidative decarboxylation of arylpyruvates	indolepyruvate ferredoxin oxidoreductase	NA	tr|F7Y0H7|F7Y0H7_MESOW Pyruvate/ketoisovalerate oxidoreductase OS=Mesorhizobium opportunistum (strain LMG 24607 / HAMBI 3007 / WSM2075) GN=Mesop_0320 PE=4 SV=1 (54/54); tr|Q98CF1|Q98CF1_RHILO Mlr5175 protein OS=Rhizobium loti (strain MAFF303099) GN=mlr5175 PE=4 SV=1 (54/54); tr|G6YAA3|G6YAA3_9RHIZ Indolepyruvate ferredoxin oxidoreductase OS=Mesorhizobium amorphae CCNWGS0123 GN=MEA186_14377 PE=4 S…
GI:13474316	NC_002678	4109445	-0.203892	-0.206461	3.32e-05	2.81e-05	0.059741	0.0517183	2	21	14	17	0.0952381	0.823529	C	A	indolepyruvate ferredoxin oxidoreductase	NON_SYNONYMOUS_CODING	D/E	GAC/GAA	indolepyruvate ferredoxin oxidoreductase;Catalyzes the ferredoxin-dependent oxidative decarboxylation of arylpyruvates	indolepyruvate ferredoxin oxidoreductase	NA	tr|F7Y0H7|F7Y0H7_MESOW Pyruvate/ketoisovalerate oxidoreductase OS=Mesorhizobium opportunistum (strain LMG 24607 / HAMBI 3007 / WSM2075) GN=Mesop_0320 PE=4 SV=1 (54/54); tr|Q98CF1|Q98CF1_RHILO Mlr5175 protein OS=Rhizobium loti (strain MAFF303099) GN=mlr5175 PE=4 SV=1 (54/54); tr|G6YAA3|G6YAA3_9RHIZ Indolepyruvate ferredoxin oxidoreductase OS=Mesorhizobium amorphae CCNWGS0123 GN=MEA186_14377 PE=4 S…
GI:13474316	NC_002678	4109403	0.203892	0.206461	3.32e-05	2.81e-05	0.059741	0.0517183	19	21	3	17	0.904762	0.176471	G	C	indolepyruvate ferredoxin oxidoreductase	SYNONYMOUS_CODING	P/P	CCG/CCC	indolepyruvate ferredoxin oxidoreductase;Catalyzes the ferredoxin-dependent oxidative decarboxylation of arylpyruvates	indolepyruvate ferredoxin oxidoreductase	NA	tr|F7Y0H7|F7Y0H7_MESOW Pyruvate/ketoisovalerate oxidoreductase OS=Mesorhizobium opportunistum (strain LMG 24607 / HAMBI 3007 / WSM2075) GN=Mesop_0320 PE=4 SV=1 (54/54); tr|Q98CF1|Q98CF1_RHILO Mlr5175 protein OS=Rhizobium loti (strain MAFF303099) GN=mlr5175 PE=4 SV=1 (54/54); tr|G6YAA3|G6YAA3_9RHIZ Indolepyruvate ferredoxin oxidoreductase OS=Mesorhizobium amorphae CCNWGS0123 GN=MEA186_14377 PE=4 S…
GI:13474316	NC_002678	4109382	-0.203892	-0.206461	3.32e-05	2.81e-05	0.059741	0.0517183	2	21	14	17	0.0952381	0.823529	C	T	indolepyruvate ferredoxin oxidoreductase	SYNONYMOUS_CODING	R/R	CGC/CGT	indolepyruvate ferredoxin oxidoreductase;Catalyzes the ferredoxin-dependent oxidative decarboxylation of arylpyruvates	indolepyruvate ferredoxin oxidoreductase	NA	tr|F7Y0H7|F7Y0H7_MESOW Pyruvate/ketoisovalerate oxidoreductase OS=Mesorhizobium opportunistum (strain LMG 24607 / HAMBI 3007 / WSM2075) GN=Mesop_0320 PE=4 SV=1 (54/54); tr|Q98CF1|Q98CF1_RHILO Mlr5175 protein OS=Rhizobium loti (strain MAFF303099) GN=mlr5175 PE=4 SV=1 (54/54); tr|G6YAA3|G6YAA3_9RHIZ Indolepyruvate ferredoxin oxidoreductase OS=Mesorhizobium amorphae CCNWGS0123 GN=MEA186_14377 PE=4 S…
GI:13474316	NC_002678	4109382	-0.203892	-0.206461	3.32e-05	2.81e-05	0.059741	0.0517183	2	21	14	17	0.0952381	0.823529	C	A	indolepyruvate ferredoxin oxidoreductase	SYNONYMOUS_CODING	R/R	CGC/CGA	indolepyruvate ferredoxin oxidoreductase;Catalyzes the ferredoxin-dependent oxidative decarboxylation of arylpyruvates	indolepyruvate ferredoxin oxidoreductase	NA	tr|F7Y0H7|F7Y0H7_MESOW Pyruvate/ketoisovalerate oxidoreductase OS=Mesorhizobium opportunistum (strain LMG 24607 / HAMBI 3007 / WSM2075) GN=Mesop_0320 PE=4 SV=1 (54/54); tr|Q98CF1|Q98CF1_RHILO Mlr5175 protein OS=Rhizobium loti (strain MAFF303099) GN=mlr5175 PE=4 SV=1 (54/54); tr|G6YAA3|G6YAA3_9RHIZ Indolepyruvate ferredoxin oxidoreductase OS=Mesorhizobium amorphae CCNWGS0123 GN=MEA186_14377 PE=4 S…
GI:13476870	NC_002678	6825674	-0.266718	-0.261395	1.49e-05	2.87e-05	0.0575745	0.0521557	14	21	17	17	0.666667	1	A	G	imidazolonepropionase	NON_SYNONYMOUS_CODING	I/V	ATC/GTC	imidazolonepropionase;catalyzing the hydrolysis of 4-imidazolone-5-propionate to N-formimidoyl-L-glutamate, the third step in the histidine degradation pathway	imidazolonepropionase	sp|A6WYU9|HUTI_OCHA4 Imidazolonepropionase OS=Ochrobactrum anthropi (strain ATCC 49188 / DSM 6882 / NCTC 12168) GN=hutI PE=3 SV=1 (54/54); sp|Q983I1|HUTI_RHILO Imidazolonepropionase OS=Rhizobium loti (strain MAFF303099) GN=hutI PE=3 SV=1 (54/54); sp|Q8FVB5|HUTI_BRUSU Imidazolonepropionase OS=Brucella suis biovar 1 (strain 1330) GN=hutI PE=3 SV=1 (54/54); sp|Q8YD09|HUTIH_BRUME Bifunctional imidazo…	tr|M5F9F3|M5F9F3_9RHIZ Imidazolonepropionase OS=Mesorhizobium sp. STM 4661 GN=hutI PE=3 SV=1 (54/54); tr|F7Y2F4|F7Y2F4_MESOW Imidazolonepropionase OS=Mesorhizobium opportunistum (strain LMG 24607 / HAMBI 3007 / WSM2075) GN=hutI PE=3 SV=1 (54/54); tr|E8TIE1|E8TIE1_MESCW Imidazolonepropionase OS=Mesorhizobium ciceri bv. biserrulae (strain HAMBI 2942 / LMG 23838 / WSM1271) GN=hutI PE=3 SV=1 (52/54);…
GI:13474334	NC_002678	4131918	0.194602	0.198242	3.56e-05	2.99e-05	0.059741	0.0530585	19	21	5	17	0.904762	0.294118	G	A	malate dehydrogenase	SYNONYMOUS_CODING	R/R	CGC/CGT	malate dehydrogenase;	malate l-lactate dehydrogenase family protein	sp|Q1QWN5|COMC_CHRSD (2R)-3-sulfolactate dehydrogenase (NADP(+)) OS=Chromohalobacter salexigens (strain DSM 3043 / ATCC BAA-138 / NCIMB 13768) GN=comC PE=1 SV=1 (54/54); sp|P16142|MDH_METFV Malate/(S)-sulfolactate dehydrogenase OS=Methanothermus fervidus (strain ATCC 43054 / DSM 2088 / JCM 10308 / V24 S) GN=mdh PE=1 SV=2 (54/54); sp|O34736|YJMC_BACSU Uncharacterized oxidoreductase YjmC OS=Bacillu…	tr|M5EGN1|M5EGN1_9RHIZ Uncharacterized protein OS=Mesorhizobium metallidurans STM 2683 GN=MESS2_1080034 PE=4 SV=1 (54/54); tr|E8T9B9|E8T9B9_MESCW Malate/L-lactate dehydrogenase OS=Mesorhizobium ciceri bv. biserrulae (strain HAMBI 2942 / LMG 23838 / WSM1271) GN=Mesci_0321 PE=4 SV=1 (54/54); tr|Q98CD3|Q98CD3_RHILO Mll5197 protein OS=Rhizobium loti (strain MAFF303099) GN=mll5197 PE=4 SV=1 (53/54); t…
GI:57165212	NC_002678	1423362	-0.197525	-0.201629	3.56e-05	2.99e-05	0.059741	0.0530585	3	21	11	17	0.142857	0.647059	C	T	dehydrogenase	SYNONYMOUS_CODING	N/N	AAC/AAT	dehydrogenase;	aerobic-type carbon monoxide large subunit -like protein	sp|Q46814|XDHD_ECOLI Probable hypoxanthine oxidase XdhD OS=Escherichia coli (strain K12) GN=xdhD PE=3 SV=1 (54/54); sp|O32144|XDHD_BACSU Probable xanthine dehydrogenase subunit D OS=Bacillus subtilis (strain 168) GN=pucD PE=2 SV=1 (54/54); sp|P47990|XDH_CHICK Xanthine dehydrogenase/oxidase OS=Gallus gallus GN=XDH PE=1 SV=1 (54/54); sp|Q8XD64|XDHD_ECO57 Probable hypoxanthine oxidase XdhD OS=Escher…	tr|Q98K00|Q98K00_RHILO Probable dehydrogenase OS=Rhizobium loti (strain MAFF303099) GN=mlr1703 PE=4 SV=1 (54/54); tr|E8TDZ2|E8TDZ2_MESCW Aldehyde oxidase and xanthine dehydrogenase molybdopterin binding protein OS=Mesorhizobium ciceri bv. biserrulae (strain HAMBI 2942 / LMG 23838 / WSM1271) GN=Mesci_3038 PE=4 SV=1 (54/54); tr|F7YDJ6|F7YDJ6_MESOW Aldehyde oxidase and xanthine dehydrogenase molybdo…
GI:13472958	NC_002678	2744802	0.235809	0.230559	2.57e-05	3.19e-05	0.0575745	0.0534576	10	21	0	17	0.47619	0	C	T	transcriptional regulator	SYNONYMOUS_CODING	D/D	GAC/GAT	transcriptional regulator;	transcriptional regulator	sp|P30864|YAFC_ECOLI Uncharacterized HTH-type transcriptional regulator YafC OS=Escherichia coli (strain K12) GN=yafC PE=4 SV=1 (50/50); sp|P72131|PTXR_PSEAE HTH-type transcriptional regulator PtxR OS=Pseudomonas aeruginosa (strain ATCC 15692 / PAO1 / 1C / PRS 101 / LMG 12228) GN=ptxR PE=4 SV=1 (50/50); sp|P43011|Y1364_HAEIN Uncharacterized HTH-type transcriptional regulator HI_1364 OS=Haemophilu…	tr|L0KJB5|L0KJB5_MESAW Transcriptional regulator OS=Mesorhizobium australicum (strain LMG 24608 / HAMBI 3006 / WSM2073) GN=Mesau_01701 PE=4 SV=1 (50/50); tr|G6YKW5|G6YKW5_9RHIZ Transcriptional regulator OS=Mesorhizobium amorphae CCNWGS0123 GN=MEA186_33254 PE=4 SV=1 (50/50); tr|F7Y4A0|F7Y4A0_MESOW Transcriptional regulator, LysR family OS=Mesorhizobium opportunistum (strain LMG 24607 / HAMBI 3007 …
GI:13472958	NC_002678	2744841	0.235809	0.230559	2.57e-05	3.19e-05	0.0575745	0.0534576	10	21	0	17	0.47619	0	T	C	transcriptional regulator	SYNONYMOUS_CODING	Y/Y	TAT/TAC	transcriptional regulator;	transcriptional regulator	sp|P30864|YAFC_ECOLI Uncharacterized HTH-type transcriptional regulator YafC OS=Escherichia coli (strain K12) GN=yafC PE=4 SV=1 (50/50); sp|P72131|PTXR_PSEAE HTH-type transcriptional regulator PtxR OS=Pseudomonas aeruginosa (strain ATCC 15692 / PAO1 / 1C / PRS 101 / LMG 12228) GN=ptxR PE=4 SV=1 (50/50); sp|P43011|Y1364_HAEIN Uncharacterized HTH-type transcriptional regulator HI_1364 OS=Haemophilu…	tr|L0KJB5|L0KJB5_MESAW Transcriptional regulator OS=Mesorhizobium australicum (strain LMG 24608 / HAMBI 3006 / WSM2073) GN=Mesau_01701 PE=4 SV=1 (50/50); tr|G6YKW5|G6YKW5_9RHIZ Transcriptional regulator OS=Mesorhizobium amorphae CCNWGS0123 GN=MEA186_33254 PE=4 SV=1 (50/50); tr|F7Y4A0|F7Y4A0_MESOW Transcriptional regulator, LysR family OS=Mesorhizobium opportunistum (strain LMG 24607 / HAMBI 3007 …
GI:13472958	NC_002678	2744842	0.235809	0.230559	2.57e-05	3.19e-05	0.0575745	0.0534576	10	21	0	17	0.47619	0	C	A	transcriptional regulator	NON_SYNONYMOUS_CODING	L/M	CTG/ATG	transcriptional regulator;	transcriptional regulator	sp|P30864|YAFC_ECOLI Uncharacterized HTH-type transcriptional regulator YafC OS=Escherichia coli (strain K12) GN=yafC PE=4 SV=1 (50/50); sp|P72131|PTXR_PSEAE HTH-type transcriptional regulator PtxR OS=Pseudomonas aeruginosa (strain ATCC 15692 / PAO1 / 1C / PRS 101 / LMG 12228) GN=ptxR PE=4 SV=1 (50/50); sp|P43011|Y1364_HAEIN Uncharacterized HTH-type transcriptional regulator HI_1364 OS=Haemophilu…	tr|L0KJB5|L0KJB5_MESAW Transcriptional regulator OS=Mesorhizobium australicum (strain LMG 24608 / HAMBI 3006 / WSM2073) GN=Mesau_01701 PE=4 SV=1 (50/50); tr|G6YKW5|G6YKW5_9RHIZ Transcriptional regulator OS=Mesorhizobium amorphae CCNWGS0123 GN=MEA186_33254 PE=4 SV=1 (50/50); tr|F7Y4A0|F7Y4A0_MESOW Transcriptional regulator, LysR family OS=Mesorhizobium opportunistum (strain LMG 24607 / HAMBI 3007 …
GI:13472846	NC_002678	2620463	-0.205492	-0.210289	6.05e-05	3.2e-05	0.0812546	0.0534576	4	21	14	17	0.190476	0.823529	C	T	oligopeptide ABC transporter permease	SYNONYMOUS_CODING	V/V	GTC/GTT	oligopeptide ABC transporter permease;	abc-type dipeptide oligopeptide nickel transport permease component	sp|P33915|YEJE_ECOLI Inner membrane ABC transporter permease protein YejE OS=Escherichia coli (strain K12) GN=yejE PE=1 SV=1 (24/26); sp|P45287|SAPC_HAEIN Peptide transport system permease protein SapC OS=Haemophilus influenzae (strain ATCC 51907 / DSM 11121 / KW20 / Rd) GN=sapC PE=3 SV=1 (4/26); sp|P0A4P0|OPPC_LACLS Oligopeptide transport system permease protein OppC OS=Lactococcus lactis subsp.…	tr|G6Y4I7|G6Y4I7_9RHIZ Oligopeptide ABC transporter, permease protein OS=Mesorhizobium amorphae CCNWGS0123 GN=MEA186_04229 PE=3 SV=1 (51/51); tr|M5F222|M5F222_9RHIZ Oligopeptide ABC transporter, permease protein OS=Mesorhizobium sp. STM 4661 GN=MESS4_210025 PE=3 SV=1 (50/51); tr|M5EPJ9|M5EPJ9_9RHIZ Oligopeptide ABC transporter, permease protein OS=Mesorhizobium metallidurans STM 2683 GN=MESS2_300…
GI:13472820	NC_002678	2586811	0.202219	0.205131	4.19e-05	3.25e-05	0.0647879	0.0534576	20	21	10	17	0.952381	0.588235	A	G	AraC family transcriptional regulator	SYNONYMOUS_CODING	S/S	AGT/AGC	AraC family transcriptional regulator;	family transcriptional regulator	sp|P76241|YEAM_ECOLI Uncharacterized HTH-type transcriptional regulator YeaM OS=Escherichia coli (strain K12) GN=yeaM PE=4 SV=1 (46/46)	tr|M5FJA0|M5FJA0_9RHIZ Putative DNA-binding transcriptional regulator OS=Mesorhizobium sp. STM 4661 GN=yeaM PE=4 SV=1 (46/46); tr|E8TCM6|E8TCM6_MESCW Helix-turn-helix-domain containing protein AraC type OS=Mesorhizobium ciceri bv. biserrulae (strain HAMBI 2942 / LMG 23838 / WSM1271) GN=Mesci_1713 PE=4 SV=1 (45/46); tr|M5EMD6|M5EMD6_9RHIZ Putative DNA-binding transcriptional regulator OS=Mesorhizo…
GI:13473775	NC_002678	3565506	-0.258374	-0.252562	1.89e-05	3.25e-05	0.0575745	0.0534576	13	21	17	17	0.619048	1	T	A	tRNA uridine 5-carboxymethylaminomethyl modification protein GidA	NON_SYNONYMOUS_CODING	S/C	AGT/TGT	tRNA uridine 5-carboxymethylaminomethyl modification protein GidA;GidA; glucose-inhibited cell division protein A; involved in the 5-carboxymethylaminomethyl modification (mnm(5)s(2)U) of the wobble uridine base in some tRNAs	trna uridine 5-carboxymethylaminomethyl modification enzyme	sp|Q98DZ1|MNMG_RHILO tRNA uridine 5-carboxymethylaminomethyl modification enzyme MnmG OS=Rhizobium loti (strain MAFF303099) GN=mnmG PE=3 SV=1 (54/54); sp|Q8FY28|MNMG_BRUSU tRNA uridine 5-carboxymethylaminomethyl modification enzyme MnmG OS=Brucella suis biovar 1 (strain 1330) GN=mnmG PE=3 SV=1 (53/54); sp|A6WX77|MNMG_OCHA4 tRNA uridine 5-carboxymethylaminomethyl modification enzyme MnmG OS=Ochrob…	tr|E8TGV3|E8TGV3_MESCW tRNA uridine 5-carboxymethylaminomethyl modification enzyme MnmG OS=Mesorhizobium ciceri bv. biserrulae (strain HAMBI 2942 / LMG 23838 / WSM1271) GN=mnmG PE=3 SV=1 (54/54); tr|F7YA58|F7YA58_MESOW tRNA uridine 5-carboxymethylaminomethyl modification enzyme MnmG OS=Mesorhizobium opportunistum (strain LMG 24607 / HAMBI 3007 / WSM2075) GN=gidA PE=3 SV=1 (54/54); tr|M5EXF1|M5EXF…
GI:13473775	NC_002678	3565556	-0.258374	-0.252562	1.89e-05	3.25e-05	0.0575745	0.0534576	13	21	17	17	0.619048	1	T	C	tRNA uridine 5-carboxymethylaminomethyl modification protein GidA	NON_SYNONYMOUS_CODING	H/R	CAC/CGC	tRNA uridine 5-carboxymethylaminomethyl modification protein GidA;GidA; glucose-inhibited cell division protein A; involved in the 5-carboxymethylaminomethyl modification (mnm(5)s(2)U) of the wobble uridine base in some tRNAs	trna uridine 5-carboxymethylaminomethyl modification enzyme	sp|Q98DZ1|MNMG_RHILO tRNA uridine 5-carboxymethylaminomethyl modification enzyme MnmG OS=Rhizobium loti (strain MAFF303099) GN=mnmG PE=3 SV=1 (54/54); sp|Q8FY28|MNMG_BRUSU tRNA uridine 5-carboxymethylaminomethyl modification enzyme MnmG OS=Brucella suis biovar 1 (strain 1330) GN=mnmG PE=3 SV=1 (53/54); sp|A6WX77|MNMG_OCHA4 tRNA uridine 5-carboxymethylaminomethyl modification enzyme MnmG OS=Ochrob…	tr|E8TGV3|E8TGV3_MESCW tRNA uridine 5-carboxymethylaminomethyl modification enzyme MnmG OS=Mesorhizobium ciceri bv. biserrulae (strain HAMBI 2942 / LMG 23838 / WSM1271) GN=mnmG PE=3 SV=1 (54/54); tr|F7YA58|F7YA58_MESOW tRNA uridine 5-carboxymethylaminomethyl modification enzyme MnmG OS=Mesorhizobium opportunistum (strain LMG 24607 / HAMBI 3007 / WSM2075) GN=gidA PE=3 SV=1 (54/54); tr|M5EXF1|M5EXF…
GI:13476152	NC_002678	6114641	-0.204556	-0.208849	6.36e-05	3.29e-05	0.0812546	0.0534722	2	21	13	17	0.0952381	0.764706	G	A	aminopeptidase	SYNONYMOUS_CODING	V/V	GTC/GTT	aminopeptidase;	peptidase m29 aminopeptidase ii	sp|P23341|AMPT_THEAQ Aminopeptidase T OS=Thermus aquaticus PE=1 SV=1 (53/53); sp|P42778|AMPT_THET8 Aminopeptidase T OS=Thermus thermophilus (strain HB8 / ATCC 27634 / DSM 579) GN=TTHA1152 PE=1 SV=1 (53/53); sp|Q9X4A7|PEPS_STRTR Aminopeptidase PepS OS=Streptococcus thermophilus GN=pepS PE=1 SV=1 (53/53); sp|P39762|AMPS_BACSU Aminopeptidase AmpS OS=Bacillus subtilis (strain 168) GN=ampS PE=3 SV=3 (…	tr|F7YCZ2|F7YCZ2_MESOW Peptidase M29 aminopeptidase II OS=Mesorhizobium opportunistum (strain LMG 24607 / HAMBI 3007 / WSM2075) GN=Mesop_5689 PE=4 SV=1 (53/53); tr|G6YLD7|G6YLD7_9RHIZ Peptidase M29 aminopeptidase II OS=Mesorhizobium amorphae CCNWGS0123 GN=MEA186_34114 PE=4 SV=1 (53/53); tr|E8T945|E8T945_MESCW Peptidase M29 aminopeptidase II OS=Mesorhizobium ciceri bv. biserrulae (strain HAMBI 294…
GI:13474074	NC_002678	3867515	0.212868	0.216492	8.94e-05	3.9e-05	0.0848243	0.0620112	21	21	10	17	1	0.588235	T	C	hypothetical protein	NON_SYNONYMOUS_CODING	V/A	GTC/GCC	hypothetical protein;	NA	sp|P0AFS6|TQSA_SHIFL AI-2 transport protein TqsA OS=Shigella flexneri GN=tqsA PE=3 SV=1 (52/54); sp|P0AFS5|TQSA_ECOLI AI-2 transport protein TqsA OS=Escherichia coli (strain K12) GN=tqsA PE=1 SV=1 (52/54); sp|O32095|YUEF_BACSU UPF0118 membrane protein YueF OS=Bacillus subtilis (strain 168) GN=yueF PE=3 SV=1 (48/54); sp|P44646|Y338_HAEIN UPF0118 membrane protein HI_0338 OS=Haemophilus influenzae (…	tr|M5F1M6|M5F1M6_9RHIZ Uncharacterized protein OS=Mesorhizobium sp. STM 4661 GN=MESS4_120209 PE=4 SV=1 (54/54); tr|Q98D43|Q98D43_RHILO Mlr4869 protein OS=Rhizobium loti (strain MAFF303099) GN=mlr4869 PE=4 SV=1 (54/54); tr|L0KF19|L0KF19_MESAW Putative permease OS=Mesorhizobium australicum (strain LMG 24608 / HAMBI 3006 / WSM2073) GN=Mesau_00482 PE=4 SV=1 (53/54); tr|E8TDI5|E8TDI5_MESCW Uncharacter…
GI:13470835	NC_002678	503220	0.242847	0.23689	2.57e-05	3.93e-05	0.0575745	0.0620112	9	21	1	17	0.428571	0.0588235	G	A	hypothetical protein	SYNONYMOUS_CODING	S/S	AGC/AGT	hypothetical protein;	outer membrane protein assembly protein	sp|Q9K1H0|BAMA_NEIMB Outer membrane protein assembly factor BamA OS=Neisseria meningitidis serogroup B (strain MC58) GN=bamA PE=1 SV=1 (54/54); sp|C6V5K2|BAMA_NEORI Outer membrane protein assembly factor BamA OS=Neorickettsia risticii (strain Illinois) GN=bamA PE=3 SV=1 (43/54); sp|Q2NRL5|BAMA_SODGM Outer membrane protein assembly factor BamA OS=Sodalis glossinidius (strain morsitans) GN=bamA PE=…	tr|E8T9Z5|E8T9Z5_MESCW Outer membrane protein assembly factor BamA (Precursor) OS=Mesorhizobium ciceri bv. biserrulae (strain HAMBI 2942 / LMG 23838 / WSM1271) GN=bamA PE=3 SV=1 (54/54); tr|F7Y8F8|F7Y8F8_MESOW Outer membrane protein assembly factor BamA (Precursor) OS=Mesorhizobium opportunistum (strain LMG 24607 / HAMBI 3007 / WSM2075) GN=bamA PE=3 SV=1 (51/54); tr|M5ERT0|M5ERT0_9RHIZ Outer memb…
GI:13474243	NC_002678	4032447	-0.242847	-0.23689	2.57e-05	3.93e-05	0.0575745	0.0620112	12	21	16	17	0.571429	0.941176	C	G	two-component sensor histidine kinase	SYNONYMOUS_CODING	S/S	TCG/TCC	two-component sensor histidine kinase;	histidine kinase	NA	tr|M5EGR3|M5EGR3_9RHIZ Sensor protein OS=Mesorhizobium metallidurans STM 2683 GN=MESS2_1130044 PE=4 SV=1 (54/54); tr|M5F1D3|M5F1D3_9RHIZ Sensor protein OS=Mesorhizobium sp. STM 4661 GN=MESS4_120094 PE=4 SV=1 (52/54); tr|G6Y775|G6Y775_9RHIZ Two-component sensor histidine kinase OS=Mesorhizobium amorphae CCNWGS0123 GN=MEA186_08955 PE=4 SV=1 (43/54); tr|E8TBF1|E8TBF1_MESCW ATP-binding region ATPase …
GI:13473805	NC_002678	3596186	0.190816	0.196782	6.93e-05	4.32e-05	0.0812546	0.0674134	15	21	2	17	0.714286	0.117647	C	T	quinol oxidase subunit I	SYNONYMOUS_CODING	G/G	GGC/GGT	quinol oxidase subunit I;	cytochrome bd ubiquinol oxidase subunit i	sp|Q09049|CYDA_AZOVI Cytochrome d ubiquinol oxidase subunit 1 OS=Azotobacter vinelandii GN=cydA PE=1 SV=1 (54/54); sp|P94364|CYDA_BACSU Cytochrome d ubiquinol oxidase subunit 1 OS=Bacillus subtilis (strain 168) GN=cydA PE=3 SV=1 (54/54); sp|P0ABK0|CYDA_ECOL6 Cytochrome d ubiquinol oxidase subunit 1 OS=Escherichia coli O6:H1 (strain CFT073 / ATCC 700928 / UPEC) GN=cydA PE=3 SV=1 (52/54); sp|P26459…	tr|F7Y928|F7Y928_MESOW Cytochrome bd ubiquinol oxidase subunit I OS=Mesorhizobium opportunistum (strain LMG 24607 / HAMBI 3007 / WSM2075) GN=Mesop_0846 PE=4 SV=1 (54/54); tr|E8TGQ1|E8TGQ1_MESCW Cytochrome bd ubiquinol oxidase subunit I OS=Mesorhizobium ciceri bv. biserrulae (strain HAMBI 2942 / LMG 23838 / WSM1271) GN=Mesci_0819 PE=4 SV=1 (54/54); tr|M5F288|M5F288_9RHIZ Cytochrome bd ubiquinol ox…
GI:13471034	NC_002678	725325	0.206016	0.209833	0.000103355	4.44e-05	0.0897432	0.0676033	21	21	8	17	1	0.470588	G	A	DNA topoisomerase IV subunit B	SYNONYMOUS_CODING	K/K	AAG/AAA	DNA topoisomerase IV subunit B;decatenates newly replicated chromosomal DNA and relaxes positive and negative DNA supercoiling	dna topoisomerase iv subunit b	sp|O54479|PARE_CAUCR DNA topoisomerase 4 subunit B OS=Caulobacter crescentus (strain ATCC 19089 / CB15) GN=parE PE=3 SV=2 (54/54); sp|Q68XE1|PARE_RICTY DNA topoisomerase 4 subunit B OS=Rickettsia typhi (strain ATCC VR-144 / Wilmington) GN=parE PE=3 SV=1 (54/54); sp|Q1RK03|PARE_RICBR DNA topoisomerase 4 subunit B OS=Rickettsia bellii (strain RML369-C) GN=parE PE=3 SV=1 (54/54); sp|P94281|PARE_BARB…	tr|Q98LS4|Q98LS4_RHILO DNA topoisomerase OS=Rhizobium loti (strain MAFF303099) GN=mlr0901 PE=3 SV=1 (54/54); tr|F7Y5U0|F7Y5U0_MESOW DNA topoisomerase IV, B subunit OS=Mesorhizobium opportunistum (strain LMG 24607 / HAMBI 3007 / WSM2075) GN=Mesop_4062 PE=3 SV=1 (54/54); tr|E8TD54|E8TD54_MESCW DNA topoisomerase IV, B subunit OS=Mesorhizobium ciceri bv. biserrulae (strain HAMBI 2942 / LMG 23838 / WS…
GI:13471034	NC_002678	725322	-0.206016	-0.209833	0.000103355	4.44e-05	0.0897432	0.0676033	0	21	9	17	0	0.529412	A	C	DNA topoisomerase IV subunit B	NON_SYNONYMOUS_CODING	E/D	GAA/GAC	DNA topoisomerase IV subunit B;decatenates newly replicated chromosomal DNA and relaxes positive and negative DNA supercoiling	dna topoisomerase iv subunit b	sp|O54479|PARE_CAUCR DNA topoisomerase 4 subunit B OS=Caulobacter crescentus (strain ATCC 19089 / CB15) GN=parE PE=3 SV=2 (54/54); sp|Q68XE1|PARE_RICTY DNA topoisomerase 4 subunit B OS=Rickettsia typhi (strain ATCC VR-144 / Wilmington) GN=parE PE=3 SV=1 (54/54); sp|Q1RK03|PARE_RICBR DNA topoisomerase 4 subunit B OS=Rickettsia bellii (strain RML369-C) GN=parE PE=3 SV=1 (54/54); sp|P94281|PARE_BARB…	tr|Q98LS4|Q98LS4_RHILO DNA topoisomerase OS=Rhizobium loti (strain MAFF303099) GN=mlr0901 PE=3 SV=1 (54/54); tr|F7Y5U0|F7Y5U0_MESOW DNA topoisomerase IV, B subunit OS=Mesorhizobium opportunistum (strain LMG 24607 / HAMBI 3007 / WSM2075) GN=Mesop_4062 PE=3 SV=1 (54/54); tr|E8TD54|E8TD54_MESCW DNA topoisomerase IV, B subunit OS=Mesorhizobium ciceri bv. biserrulae (strain HAMBI 2942 / LMG 23838 / WS…
GI:13471034	NC_002678	725322	-0.206016	-0.209833	0.000103355	4.44e-05	0.0897432	0.0676033	0	21	9	17	0	0.529412	A	G	DNA topoisomerase IV subunit B	SYNONYMOUS_CODING	E/E	GAA/GAG	DNA topoisomerase IV subunit B;decatenates newly replicated chromosomal DNA and relaxes positive and negative DNA supercoiling	dna topoisomerase iv subunit b	sp|O54479|PARE_CAUCR DNA topoisomerase 4 subunit B OS=Caulobacter crescentus (strain ATCC 19089 / CB15) GN=parE PE=3 SV=2 (54/54); sp|Q68XE1|PARE_RICTY DNA topoisomerase 4 subunit B OS=Rickettsia typhi (strain ATCC VR-144 / Wilmington) GN=parE PE=3 SV=1 (54/54); sp|Q1RK03|PARE_RICBR DNA topoisomerase 4 subunit B OS=Rickettsia bellii (strain RML369-C) GN=parE PE=3 SV=1 (54/54); sp|P94281|PARE_BARB…	tr|Q98LS4|Q98LS4_RHILO DNA topoisomerase OS=Rhizobium loti (strain MAFF303099) GN=mlr0901 PE=3 SV=1 (54/54); tr|F7Y5U0|F7Y5U0_MESOW DNA topoisomerase IV, B subunit OS=Mesorhizobium opportunistum (strain LMG 24607 / HAMBI 3007 / WSM2075) GN=Mesop_4062 PE=3 SV=1 (54/54); tr|E8TD54|E8TD54_MESCW DNA topoisomerase IV, B subunit OS=Mesorhizobium ciceri bv. biserrulae (strain HAMBI 2942 / LMG 23838 / WS…
GI:13473106	NC_002678	2902648	-0.239172	-0.233291	1.66e-05	4.54e-05	0.0575745	0.0676033	11	21	16	17	0.52381	0.941176	A	G	ribose ABC transporter ATP-binding protein	SYNONYMOUS_CODING	Y/Y	TAT/TAC	ribose ABC transporter ATP-binding protein;	abc transporter	sp|Q3JHZ1|RBSA2_BURP1 Ribose import ATP-binding protein RbsA 2 OS=Burkholderia pseudomallei (strain 1710b) GN=rbsA2 PE=3 SV=1 (52/54); sp|Q1BWN5|RBSA1_BURCA Ribose import ATP-binding protein RbsA 1 OS=Burkholderia cenocepacia (strain AU 1054) GN=rbsA1 PE=3 SV=1 (52/54); sp|Q2T8T6|RBSA2_BURTA Ribose import ATP-binding protein RbsA 2 OS=Burkholderia thailandensis (strain E264 / ATCC 700388 / DSM 13…	tr|E8T8J1|E8T8J1_MESCW ABC transporter related protein OS=Mesorhizobium ciceri bv. biserrulae (strain HAMBI 2942 / LMG 23838 / WSM1271) GN=Mesci_1488 PE=3 SV=1 (52/54); tr|Q98FV7|Q98FV7_RHILO Ribose ABC transporter, ATP-binding protein OS=Rhizobium loti (strain MAFF303099) GN=mll3598 PE=3 SV=1 (52/54); tr|M5F4L2|M5F4L2_9RHIZ Fused D-ribose transporter subunits of ABC superfamily: ATP-binding comp…
GI:13476854	NC_002678	6811221	-0.202342	-0.204734	8.66e-05	4.62e-05	0.0848243	0.0676033	3	21	13	17	0.142857	0.764706	C	G	L-threonine 3-dehydrogenase	SYNONYMOUS_CODING	V/V	GTC/GTG	L-threonine 3-dehydrogenase;converts threonine and NAD to 1,2-amino-3-oxobutanoate and NADH; functions in threonine catabolism	l-threonine 3-dehydrogenase	sp|Q1MDT5|TDH_RHIL3 L-threonine 3-dehydrogenase OS=Rhizobium leguminosarum bv. viciae (strain 3841) GN=tdh PE=3 SV=1 (54/54); sp|B3PUI4|TDH_RHIE6 L-threonine 3-dehydrogenase OS=Rhizobium etli (strain CIAT 652) GN=tdh PE=3 SV=1 (54/54); sp|Q983J7|TDH_RHILO L-threonine 3-dehydrogenase OS=Rhizobium loti (strain MAFF303099) GN=tdh PE=3 SV=1 (54/54); sp|B9J738|TDH_AGRRK L-threonine 3-dehydrogenase OS=…	tr|E8TIF9|E8TIF9_MESCW L-threonine 3-dehydrogenase OS=Mesorhizobium ciceri bv. biserrulae (strain HAMBI 2942 / LMG 23838 / WSM1271) GN=tdh PE=3 SV=1 (54/54); tr|F7Y2S3|F7Y2S3_MESOW L-threonine 3-dehydrogenase OS=Mesorhizobium opportunistum (strain LMG 24607 / HAMBI 3007 / WSM2075) GN=tdh PE=3 SV=1 (54/54); tr|F7Y2H1|F7Y2H1_MESOW L-threonine 3-dehydrogenase OS=Mesorhizobium opportunistum (strain L…
GI:13476854	NC_002678	6811209	-0.202342	-0.204734	8.66e-05	4.62e-05	0.0848243	0.0676033	3	21	13	17	0.142857	0.764706	G	A	L-threonine 3-dehydrogenase	SYNONYMOUS_CODING	K/K	AAG/AAA	L-threonine 3-dehydrogenase;converts threonine and NAD to 1,2-amino-3-oxobutanoate and NADH; functions in threonine catabolism	l-threonine 3-dehydrogenase	sp|Q1MDT5|TDH_RHIL3 L-threonine 3-dehydrogenase OS=Rhizobium leguminosarum bv. viciae (strain 3841) GN=tdh PE=3 SV=1 (54/54); sp|B3PUI4|TDH_RHIE6 L-threonine 3-dehydrogenase OS=Rhizobium etli (strain CIAT 652) GN=tdh PE=3 SV=1 (54/54); sp|Q983J7|TDH_RHILO L-threonine 3-dehydrogenase OS=Rhizobium loti (strain MAFF303099) GN=tdh PE=3 SV=1 (54/54); sp|B9J738|TDH_AGRRK L-threonine 3-dehydrogenase OS=…	tr|E8TIF9|E8TIF9_MESCW L-threonine 3-dehydrogenase OS=Mesorhizobium ciceri bv. biserrulae (strain HAMBI 2942 / LMG 23838 / WSM1271) GN=tdh PE=3 SV=1 (54/54); tr|F7Y2S3|F7Y2S3_MESOW L-threonine 3-dehydrogenase OS=Mesorhizobium opportunistum (strain LMG 24607 / HAMBI 3007 / WSM2075) GN=tdh PE=3 SV=1 (54/54); tr|F7Y2H1|F7Y2H1_MESOW L-threonine 3-dehydrogenase OS=Mesorhizobium opportunistum (strain L…
GI:13476854	NC_002678	6811221	-0.202342	-0.204734	8.66e-05	4.62e-05	0.0848243	0.0676033	3	21	13	17	0.142857	0.764706	C	T	L-threonine 3-dehydrogenase	SYNONYMOUS_CODING	V/V	GTC/GTT	L-threonine 3-dehydrogenase;converts threonine and NAD to 1,2-amino-3-oxobutanoate and NADH; functions in threonine catabolism	l-threonine 3-dehydrogenase	sp|Q1MDT5|TDH_RHIL3 L-threonine 3-dehydrogenase OS=Rhizobium leguminosarum bv. viciae (strain 3841) GN=tdh PE=3 SV=1 (54/54); sp|B3PUI4|TDH_RHIE6 L-threonine 3-dehydrogenase OS=Rhizobium etli (strain CIAT 652) GN=tdh PE=3 SV=1 (54/54); sp|Q983J7|TDH_RHILO L-threonine 3-dehydrogenase OS=Rhizobium loti (strain MAFF303099) GN=tdh PE=3 SV=1 (54/54); sp|B9J738|TDH_AGRRK L-threonine 3-dehydrogenase OS=…	tr|E8TIF9|E8TIF9_MESCW L-threonine 3-dehydrogenase OS=Mesorhizobium ciceri bv. biserrulae (strain HAMBI 2942 / LMG 23838 / WSM1271) GN=tdh PE=3 SV=1 (54/54); tr|F7Y2S3|F7Y2S3_MESOW L-threonine 3-dehydrogenase OS=Mesorhizobium opportunistum (strain LMG 24607 / HAMBI 3007 / WSM2075) GN=tdh PE=3 SV=1 (54/54); tr|F7Y2H1|F7Y2H1_MESOW L-threonine 3-dehydrogenase OS=Mesorhizobium opportunistum (strain L…
GI:13473660	NC_002678	3445273	-0.208514	-0.212179	0.000122434	4.64e-05	0.0923053	0.0676033	0	21	6	17	0	0.352941	G	A	thioredoxin-related cycX 3' region protein, inner membrane protein	NON_SYNONYMOUS_CODING	A/V	GCG/GTG	thioredoxin-related cycX 3 region protein, inner membrane protein;	heme exporter protein d	sp|P45408|CCMD_RHILV Heme exporter protein D OS=Rhizobium leguminosarum bv. viciae GN=cycX PE=3 SV=1 (41/41)	tr|E8TIU0|E8TIU0_MESCW Heme exporter protein CcmD OS=Mesorhizobium ciceri bv. biserrulae (strain HAMBI 2942 / LMG 23838 / WSM1271) GN=Mesci_0972 PE=4 SV=1 (53/53); tr|M5EID1|M5EID1_9RHIZ Heme exporter protein CcmD OS=Mesorhizobium metallidurans STM 2683 GN=MESS2_1270084 PE=4 SV=1 (51/53); tr|Q98EA6|Q98EA6_RHILO Thioredoxin-related CycX 3' region protein inner membrane protein OS=Rhizobium loti (s…
GI:13476948	NC_002678	6916697	0.208514	0.212179	0.000122434	4.64e-05	0.0923053	0.0676033	21	21	11	17	1	0.647059	G	C	hypothetical protein	SYNONYMOUS_CODING	V/V	GTC/GTG	hypothetical protein;	domain-containing protein	NA	tr|Q983A2|Q983A2_RHILO Mll8419 protein OS=Rhizobium loti (strain MAFF303099) GN=mll8419 PE=4 SV=1 (54/54); tr|C4IQ57|C4IQ57_BRUAO Putative uncharacterized protein OS=Brucella abortus str. 2308 A GN=BAAA_1000814 PE=4 SV=1 (46/54); tr|A5VPV4|A5VPV4_BRUO2 Putative uncharacterized protein OS=Brucella ovis (strain ATCC 25840 / 63/290 / NCTC 10512) GN=BOV_0765 PE=4 SV=1 (46/54); tr|C0G5N6|C0G5N6_9RHIZ …
GI:13471350	NC_002678	1092313	0.206418	0.210174	2.79e-05	4.78e-05	0.0575745	0.0690644	21	21	12	17	1	0.705882	C	G	ABC transporter ATP-binding protein	NON_SYNONYMOUS_CODING	E/Q	GAG/CAG	ABC transporter ATP-binding protein;	atp-binding protein of abc transporter	sp|Q576E0|Y3423_BRUAB Putative ATP-binding protein BruAb2_1123 OS=Brucella abortus biovar 1 (strain 9-941) GN=BruAb2_1123 PE=3 SV=1 (54/54); sp|Q2YJB5|Y3647_BRUA2 Putative ATP-binding protein BAB2_1147 OS=Brucella abortus (strain 2308) GN=BAB2_1147 PE=3 SV=1 (54/54); sp|Q57855|Y412_METJA Uncharacterized ABC transporter ATP-binding protein MJ0412 OS=Methanocaldococcus jannaschii (strain ATCC 43067…	tr|Q98KW2|Q98KW2_RHILO ATP-binding protein of ABC transporter OS=Rhizobium loti (strain MAFF303099) GN=mll1293 PE=3 SV=1 (54/54); tr|G6YCL2|G6YCL2_9RHIZ ATP-binding protein of ABC transporter OS=Mesorhizobium amorphae CCNWGS0123 GN=MEA186_18487 PE=3 SV=1 (54/54); tr|F7Y139|F7Y139_MESOW ABC transporter related protein OS=Mesorhizobium opportunistum (strain LMG 24607 / HAMBI 3007 / WSM2075) GN=Meso…
GI:13471835	NC_002678	1596745	-0.20381	-0.207074	7.06e-05	5.18e-05	0.0812546	0.0733116	3	21	15	17	0.142857	0.882353	G	A	hypothetical protein	SYNONYMOUS_CODING	Y/Y	TAC/TAT	hypothetical protein;	family protein	sp|P0AA67|RHTA_ECOLI Inner membrane transporter RhtA OS=Escherichia coli (strain K12) GN=rhtA PE=1 SV=1 (50/50); sp|P0AA68|RHTA_ECOL6 Inner membrane transporter RhtA OS=Escherichia coli O6:H1 (strain CFT073 / ATCC 700928 / UPEC) GN=rhtA PE=3 SV=1 (50/50); sp|P0CL04|RHTA_SALTY Inner membrane transporter RhtA OS=Salmonella typhimurium (strain LT2 / SGSC1412 / ATCC 700720) GN=rhtA PE=3 SV=1 (50/50);…	tr|F7YBF5|F7YBF5_MESOW Uncharacterized protein (Precursor) OS=Mesorhizobium opportunistum (strain LMG 24607 / HAMBI 3007 / WSM2075) GN=Mesop_3251 PE=4 SV=1 (50/50); tr|G6Y7D7|G6Y7D7_9RHIZ Putative uncharacterized protein OS=Mesorhizobium amorphae CCNWGS0123 GN=MEA186_09265 PE=4 SV=1 (50/50); tr|Q98JH7|Q98JH7_RHILO Mll1936 protein OS=Rhizobium loti (strain MAFF303099) GN=mll1936 PE=4 SV=1 (50/50);…
GI:13473724	NC_002678	3502804	0.2053	0.207981	5.2e-05	5.2e-05	0.0743862	0.0733116	21	21	10	17	1	0.588235	A	G	hypothetical protein	SYNONYMOUS_CODING	N/N	AAT/AAC	hypothetical protein;	NA	NA	tr|L0KHG4|L0KHG4_MESAW Uncharacterized protein OS=Mesorhizobium australicum (strain LMG 24608 / HAMBI 3006 / WSM2073) GN=Mesau_01033 PE=4 SV=1 (52/52); tr|G6YB79|G6YB79_9RHIZ Putative uncharacterized protein OS=Mesorhizobium amorphae CCNWGS0123 GN=MEA186_16017 PE=4 SV=1 (48/52); tr|M5EI94|M5EI94_9RHIZ Uncharacterized protein OS=Mesorhizobium metallidurans STM 2683 GN=MESS2_1270034 PE=4 SV=1 (41/5…
GI:13471366	NC_002678	1104552	-0.238425	-0.233455	3.25e-05	5.37e-05	0.059741	0.0733116	13	21	17	17	0.619048	1	A	G	hypothetical protein	NON_SYNONYMOUS_CODING	K/R	AAA/AGA	hypothetical protein;	NA	NA	tr|Q98KU6|Q98KU6_RHILO Mlr1315 protein OS=Rhizobium loti (strain MAFF303099) GN=mlr1315 PE=4 SV=1 (53/53); tr|E8THA9|E8THA9_MESCW Uncharacterized protein OS=Mesorhizobium ciceri bv. biserrulae (strain HAMBI 2942 / LMG 23838 / WSM1271) GN=Mesci_3311 PE=4 SV=1 (53/53); tr|M5EUA5|M5EUA5_9RHIZ Uncharacterized protein OS=Mesorhizobium metallidurans STM 2683 GN=MESS2_610041 PE=4 SV=1 (50/53); tr|F7Y127…
GI:13472716	NC_002678	2493235	0.201806	0.205938	4.59e-05	5.41e-05	0.0682472	0.0733116	19	21	4	17	0.904762	0.235294	C	T	transcriptional regulator	SYNONYMOUS_CODING	A/A	GCC/GCT	transcriptional regulator;	family transcriptional regulator	sp|P03038|TETR1_ECOLX Tetracycline repressor protein class A from transposon 1721 OS=Escherichia coli GN=tetR PE=2 SV=2 (2/2)	tr|F7Y7W5|F7Y7W5_MESOW Transcriptional regulator, TetR family OS=Mesorhizobium opportunistum (strain LMG 24607 / HAMBI 3007 / WSM2075) GN=Mesop_1866 PE=4 SV=1 (54/54); tr|G6YKD0|G6YKD0_9RHIZ TetR family transcription regulator OS=Mesorhizobium amorphae CCNWGS0123 GN=MEA186_32325 PE=4 SV=1 (54/54); tr|L0KJY6|L0KJY6_MESAW Transcriptional regulator OS=Mesorhizobium australicum (strain LMG 24608 / HA…
GI:13472716	NC_002678	2493235	0.201806	0.205938	4.59e-05	5.41e-05	0.0682472	0.0733116	19	21	4	17	0.904762	0.235294	C	G	transcriptional regulator	SYNONYMOUS_CODING	A/A	GCC/GCG	transcriptional regulator;	family transcriptional regulator	sp|P03038|TETR1_ECOLX Tetracycline repressor protein class A from transposon 1721 OS=Escherichia coli GN=tetR PE=2 SV=2 (2/2)	tr|F7Y7W5|F7Y7W5_MESOW Transcriptional regulator, TetR family OS=Mesorhizobium opportunistum (strain LMG 24607 / HAMBI 3007 / WSM2075) GN=Mesop_1866 PE=4 SV=1 (54/54); tr|G6YKD0|G6YKD0_9RHIZ TetR family transcription regulator OS=Mesorhizobium amorphae CCNWGS0123 GN=MEA186_32325 PE=4 SV=1 (54/54); tr|L0KJY6|L0KJY6_MESAW Transcriptional regulator OS=Mesorhizobium australicum (strain LMG 24608 / HA…
GI:13473310	NC_002678	3102519	0.23825	0.233145	3.74e-05	5.48e-05	0.0615006	0.0733116	10	21	1	17	0.47619	0.0588235	A	G	thiamine transporter membrane protein	NON_SYNONYMOUS_CODING	V/A	GTC/GCC	thiamine transporter membrane protein;permease; with TbpA and ThiQ functions in transport of thiamine and thiamine pyrophosphate into the cell; repressed in presence of exogenous thiamine	thiamine transport system permease thip	sp|Q2YLW7|THIP_BRUA2 Thiamine transport system permease protein ThiP OS=Brucella abortus (strain 2308) GN=thiP PE=3 SV=1 (54/54); sp|P44985|THIP_HAEIN Thiamine transport system permease protein ThiP OS=Haemophilus influenzae (strain ATCC 51907 / DSM 11121 / KW20 / Rd) GN=thiP PE=3 SV=1 (54/54); sp|Q8FYV0|THIP_BRUSU Thiamine transport system permease protein ThiP OS=Brucella suis biovar 1 (strain …	tr|F7YGT8|F7YGT8_MESOW Thiamine ABC transporter, inner membrane subunit (Precursor) OS=Mesorhizobium opportunistum (strain LMG 24607 / HAMBI 3007 / WSM2075) GN=Mesop_1340 PE=3 SV=1 (54/54); tr|Q98FA4|Q98FA4_RHILO Transport system permease protein OS=Rhizobium loti (strain MAFF303099) GN=mll3865 PE=3 SV=1 (54/54); tr|E8TN31|E8TN31_MESCW Thiamine ABC transporter, inner membrane subunit OS=Mesorhizo…
GI:13472929	NC_002678	2716238	0.210132	0.214619	9.28e-05	5.51e-05	0.0863601	0.0733116	20	21	6	17	0.952381	0.352941	G	C	sugar ABC transporter ATP-binding protein	NON_SYNONYMOUS_CODING	D/E	GAC/GAG	sugar ABC transporter ATP-binding protein;	abc transporter atp-binding protein	sp|Q9YGA6|MALK_THELI Trehalose/maltose import ATP-binding protein MalK OS=Thermococcus litoralis GN=malK PE=1 SV=1 (51/53); sp|Q5LX21|UGPC_RUEPO sn-glycerol-3-phosphate import ATP-binding protein UgpC OS=Ruegeria pomeroyi (strain ATCC 700808 / DSM 15171 / DSS-3) GN=ugpC PE=3 SV=1 (50/53); sp|O32151|YURJ_BACSU Uncharacterized ABC transporter ATP-binding protein YurJ OS=Bacillus subtilis (strain 16…	tr|F7Y4C5|F7Y4C5_MESOW ABC transporter related protein OS=Mesorhizobium opportunistum (strain LMG 24607 / HAMBI 3007 / WSM2075) GN=Mesop_1697 PE=3 SV=1 (53/53); tr|E8TBL4|E8TBL4_MESCW ABC transporter related protein OS=Mesorhizobium ciceri bv. biserrulae (strain HAMBI 2942 / LMG 23838 / WSM1271) GN=Mesci_1653 PE=3 SV=1 (52/53); tr|L0KFP4|L0KFP4_MESAW ATPase component of ABC-type sugar transporter…
GI:13472929	NC_002678	2716238	0.210132	0.214619	9.28e-05	5.51e-05	0.0863601	0.0733116	20	21	6	17	0.952381	0.352941	G	A	sugar ABC transporter ATP-binding protein	SYNONYMOUS_CODING	D/D	GAC/GAT	sugar ABC transporter ATP-binding protein;	abc transporter atp-binding protein	sp|Q9YGA6|MALK_THELI Trehalose/maltose import ATP-binding protein MalK OS=Thermococcus litoralis GN=malK PE=1 SV=1 (51/53); sp|Q5LX21|UGPC_RUEPO sn-glycerol-3-phosphate import ATP-binding protein UgpC OS=Ruegeria pomeroyi (strain ATCC 700808 / DSM 15171 / DSS-3) GN=ugpC PE=3 SV=1 (50/53); sp|O32151|YURJ_BACSU Uncharacterized ABC transporter ATP-binding protein YurJ OS=Bacillus subtilis (strain 16…	tr|F7Y4C5|F7Y4C5_MESOW ABC transporter related protein OS=Mesorhizobium opportunistum (strain LMG 24607 / HAMBI 3007 / WSM2075) GN=Mesop_1697 PE=3 SV=1 (53/53); tr|E8TBL4|E8TBL4_MESCW ABC transporter related protein OS=Mesorhizobium ciceri bv. biserrulae (strain HAMBI 2942 / LMG 23838 / WSM1271) GN=Mesci_1653 PE=3 SV=1 (52/53); tr|L0KFP4|L0KFP4_MESAW ATPase component of ABC-type sugar transporter…
GI:13474007	NC_002678	3801587	-0.230352	-0.224909	2.81e-05	5.53e-05	0.0575745	0.0733116	12	21	17	17	0.571429	1	A	G	aldehyde dehydrogenase	SYNONYMOUS_CODING	Y/Y	TAT/TAC	aldehyde dehydrogenase;	aldehyde dehydrogenase	sp|O34660|ALDH4_BACSU Putative aldehyde dehydrogenase DhaS OS=Bacillus subtilis (strain 168) GN=dhaS PE=3 SV=1 (54/54); sp|Q8S528|AL2B7_ARATH Aldehyde dehydrogenase family 2 member B7, mitochondrial OS=Arabidopsis thaliana GN=ALDH2B7 PE=2 SV=2 (53/54); sp|Q9SU63|AL2B4_ARATH Aldehyde dehydrogenase family 2 member B4, mitochondrial OS=Arabidopsis thaliana GN=ALDH2B4 PE=2 SV=1 (52/54); sp|O74187|ALD…	tr|Q98DB0|Q98DB0_RHILO Aldehyde dehydrogenase OS=Rhizobium loti (strain MAFF303099) GN=mll4783 PE=3 SV=1 (54/54); tr|M5EIA8|M5EIA8_9RHIZ Aldehyde Dehydrogenase OS=Mesorhizobium metallidurans STM 2683 GN=MESS2_1190005 PE=3 SV=1 (52/54); tr|F7Y7P1|F7Y7P1_MESOW Aldehyde Dehydrogenase OS=Mesorhizobium opportunistum (strain LMG 24607 / HAMBI 3007 / WSM2075) GN=Mesop_0717 PE=3 SV=1 (50/54); tr|E8TEP2|E…
GI:13472123	NC_002678	1870028	-0.197371	-0.203141	0.000105896	5.79e-05	0.0897432	0.0733116	5	21	14	17	0.238095	0.823529	C	T	hypothetical protein	NON_SYNONYMOUS_CODING	R/K	AGG/AAG	hypothetical protein;	enolase superfamily enzyme related to l-alanine-dl-glutamate epimerase	sp|C5CZC3|DGOD_VARPS D-galactonate dehydratase OS=Variovorax paradoxus (strain S110) GN=dgoD PE=3 SV=1 (49/50); sp|A6TFZ4|DGOD_KLEP7 D-galactonate dehydratase OS=Klebsiella pneumoniae subsp. pneumoniae (strain ATCC 700721 / MGH 78578) GN=dgoD PE=3 SV=1 (49/50); sp|A8G7R4|DGOD_SERP5 D-galactonate dehydratase OS=Serratia proteamaculans (strain 568) GN=dgoD PE=3 SV=1 (37/50); sp|B2UCA8|DGOD_RALPJ D-…	tr|J0BDX2|J0BDX2_RHILV Enolase superfamily enzyme related to L-alanine-DL-glutamate epimerase OS=Rhizobium leguminosarum bv. viciae WSM1455 GN=Rleg5DRAFT_3639 PE=4 SV=1 (43/50); tr|F7XZQ5|F7XZQ5_MESOW Mandelate racemase/muconate lactonizing protein OS=Mesorhizobium opportunistum (strain LMG 24607 / HAMBI 3007 / WSM2075) GN=Mesop_2571 PE=4 SV=1 (41/50); tr|M5EWX1|M5EWX1_9RHIZ Mandelate racemase/mu…
GI:13472123	NC_002678	1870023	-0.197371	-0.203141	0.000105896	5.79e-05	0.0897432	0.0733116	5	21	14	17	0.238095	0.823529	T	A	hypothetical protein	NON_SYNONYMOUS_CODING	S/C	AGC/TGC	hypothetical protein;	enolase superfamily enzyme related to l-alanine-dl-glutamate epimerase	sp|C5CZC3|DGOD_VARPS D-galactonate dehydratase OS=Variovorax paradoxus (strain S110) GN=dgoD PE=3 SV=1 (49/50); sp|A6TFZ4|DGOD_KLEP7 D-galactonate dehydratase OS=Klebsiella pneumoniae subsp. pneumoniae (strain ATCC 700721 / MGH 78578) GN=dgoD PE=3 SV=1 (49/50); sp|A8G7R4|DGOD_SERP5 D-galactonate dehydratase OS=Serratia proteamaculans (strain 568) GN=dgoD PE=3 SV=1 (37/50); sp|B2UCA8|DGOD_RALPJ D-…	tr|J0BDX2|J0BDX2_RHILV Enolase superfamily enzyme related to L-alanine-DL-glutamate epimerase OS=Rhizobium leguminosarum bv. viciae WSM1455 GN=Rleg5DRAFT_3639 PE=4 SV=1 (43/50); tr|F7XZQ5|F7XZQ5_MESOW Mandelate racemase/muconate lactonizing protein OS=Mesorhizobium opportunistum (strain LMG 24607 / HAMBI 3007 / WSM2075) GN=Mesop_2571 PE=4 SV=1 (41/50); tr|M5EWX1|M5EWX1_9RHIZ Mandelate racemase/mu…
GI:13472123	NC_002678	1869972	0.197371	0.203141	0.000105896	5.79e-05	0.0897432	0.0733116	16	21	3	17	0.761905	0.176471	C	T	hypothetical protein	NON_SYNONYMOUS_CODING	E/K	GAA/AAA	hypothetical protein;	enolase superfamily enzyme related to l-alanine-dl-glutamate epimerase	sp|C5CZC3|DGOD_VARPS D-galactonate dehydratase OS=Variovorax paradoxus (strain S110) GN=dgoD PE=3 SV=1 (49/50); sp|A6TFZ4|DGOD_KLEP7 D-galactonate dehydratase OS=Klebsiella pneumoniae subsp. pneumoniae (strain ATCC 700721 / MGH 78578) GN=dgoD PE=3 SV=1 (49/50); sp|A8G7R4|DGOD_SERP5 D-galactonate dehydratase OS=Serratia proteamaculans (strain 568) GN=dgoD PE=3 SV=1 (37/50); sp|B2UCA8|DGOD_RALPJ D-…	tr|J0BDX2|J0BDX2_RHILV Enolase superfamily enzyme related to L-alanine-DL-glutamate epimerase OS=Rhizobium leguminosarum bv. viciae WSM1455 GN=Rleg5DRAFT_3639 PE=4 SV=1 (43/50); tr|F7XZQ5|F7XZQ5_MESOW Mandelate racemase/muconate lactonizing protein OS=Mesorhizobium opportunistum (strain LMG 24607 / HAMBI 3007 / WSM2075) GN=Mesop_2571 PE=4 SV=1 (41/50); tr|M5EWX1|M5EWX1_9RHIZ Mandelate racemase/mu…
GI:13472123	NC_002678	1870022	-0.197371	-0.203141	0.000105896	5.79e-05	0.0897432	0.0733116	5	21	14	17	0.238095	0.823529	C	G	hypothetical protein	NON_SYNONYMOUS_CODING	S/T	AGC/ACC	hypothetical protein;	enolase superfamily enzyme related to l-alanine-dl-glutamate epimerase	sp|C5CZC3|DGOD_VARPS D-galactonate dehydratase OS=Variovorax paradoxus (strain S110) GN=dgoD PE=3 SV=1 (49/50); sp|A6TFZ4|DGOD_KLEP7 D-galactonate dehydratase OS=Klebsiella pneumoniae subsp. pneumoniae (strain ATCC 700721 / MGH 78578) GN=dgoD PE=3 SV=1 (49/50); sp|A8G7R4|DGOD_SERP5 D-galactonate dehydratase OS=Serratia proteamaculans (strain 568) GN=dgoD PE=3 SV=1 (37/50); sp|B2UCA8|DGOD_RALPJ D-…	tr|J0BDX2|J0BDX2_RHILV Enolase superfamily enzyme related to L-alanine-DL-glutamate epimerase OS=Rhizobium leguminosarum bv. viciae WSM1455 GN=Rleg5DRAFT_3639 PE=4 SV=1 (43/50); tr|F7XZQ5|F7XZQ5_MESOW Mandelate racemase/muconate lactonizing protein OS=Mesorhizobium opportunistum (strain LMG 24607 / HAMBI 3007 / WSM2075) GN=Mesop_2571 PE=4 SV=1 (41/50); tr|M5EWX1|M5EWX1_9RHIZ Mandelate racemase/mu…
GI:13471145	NC_002678	870702	-0.195738	-0.199811	5e-05	5.9e-05	0.072218	0.0733116	2	21	12	17	0.0952381	0.705882	G	A	hypothetical protein	SYNONYMOUS_CODING	S/S	AGC/AGT	hypothetical protein;	NA	sp|Q8RHX2|KCE_FUSNN 3-keto-5-aminohexanoate cleavage enzyme OS=Fusobacterium nucleatum subsp. nucleatum (strain ATCC 25586 / CIP 101130 / JCM 8532 / LMG 13131) GN=kce PE=1 SV=1 (53/53); sp|E3PRK0|KCE_CLOSD 3-keto-5-aminohexanoate cleavage enzyme OS=Clostridium sticklandii (strain ATCC 12662 / DSM 519 / JCM 1433 / NCIB 10654) GN=kce PE=3 SV=1 (53/53); sp|B0VHH0|KCE_CLOAI 3-keto-5-aminohexanoate cl…	tr|F7YG74|F7YG74_MESOW Uncharacterized protein OS=Mesorhizobium opportunistum (strain LMG 24607 / HAMBI 3007 / WSM2075) GN=Mesop_4766 PE=4 SV=1 (41/53); tr|G6YJV0|G6YJV0_9RHIZ Putative uncharacterized protein OS=Mesorhizobium amorphae CCNWGS0123 GN=MEA186_31421 PE=4 SV=1 (41/53); tr|Q98NK0|Q98NK0_RHILO Mll0106 protein OS=Rhizobium loti (strain MAFF303099) GN=mll0106 PE=4 SV=1 (41/53); tr|L0KRS9|L…
GI:13471415	NC_002678	1157460	-0.189496	-0.193176	6.96e-05	5.9e-05	0.0812546	0.0733116	2	21	12	17	0.0952381	0.705882	C	T	precorrin-3B C17-methyltransferase	SYNONYMOUS_CODING	P/P	CCC/CCT	precorrin-3B C17-methyltransferase;catalyzes the formation of precorrin-4 from precorrin-3B and S-adenosyl-L-methionine	precorrin-3b c17-methyltransferase	sp|P66877|COBIJ_MYCTU Cobalamin biosynthesis protein CobIJ OS=Mycobacterium tuberculosis GN=cobIJ PE=3 SV=1 (54/54); sp|Q05590|CBIH_SALTY Cobalt-precorrin-3B C(17)-methyltransferase OS=Salmonella typhimurium (strain LT2 / SGSC1412 / ATCC 700720) GN=cbiH PE=1 SV=1 (54/54); sp|P66878|COBIJ_MYCBO Cobalamin biosynthesis protein CobIJ OS=Mycobacterium bovis (strain ATCC BAA-935 / AF2122/97) GN=cobIJ P…	tr|M5EUF1|M5EUF1_9RHIZ Precorrin-3B C(17)-methyltransferase OS=Mesorhizobium metallidurans STM 2683 GN=cobJ PE=4 SV=1 (54/54); tr|Q98KP7|Q98KP7_RHILO Precorrin 3 methylase OS=Rhizobium loti (strain MAFF303099) GN=mlr1381 PE=4 SV=1 (54/54); tr|F7YH92|F7YH92_MESOW Precorrin-3B C17-methyltransferase OS=Mesorhizobium opportunistum (strain LMG 24607 / HAMBI 3007 / WSM2075) GN=Mesop_3672 PE=4 SV=1 (49/…
GI:13471415	NC_002678	1157460	-0.189496	-0.193176	6.96e-05	5.9e-05	0.0812546	0.0733116	2	21	12	17	0.0952381	0.705882	C	G	precorrin-3B C17-methyltransferase	SYNONYMOUS_CODING	P/P	CCC/CCG	precorrin-3B C17-methyltransferase;catalyzes the formation of precorrin-4 from precorrin-3B and S-adenosyl-L-methionine	precorrin-3b c17-methyltransferase	sp|P66877|COBIJ_MYCTU Cobalamin biosynthesis protein CobIJ OS=Mycobacterium tuberculosis GN=cobIJ PE=3 SV=1 (54/54); sp|Q05590|CBIH_SALTY Cobalt-precorrin-3B C(17)-methyltransferase OS=Salmonella typhimurium (strain LT2 / SGSC1412 / ATCC 700720) GN=cbiH PE=1 SV=1 (54/54); sp|P66878|COBIJ_MYCBO Cobalamin biosynthesis protein CobIJ OS=Mycobacterium bovis (strain ATCC BAA-935 / AF2122/97) GN=cobIJ P…	tr|M5EUF1|M5EUF1_9RHIZ Precorrin-3B C(17)-methyltransferase OS=Mesorhizobium metallidurans STM 2683 GN=cobJ PE=4 SV=1 (54/54); tr|Q98KP7|Q98KP7_RHILO Precorrin 3 methylase OS=Rhizobium loti (strain MAFF303099) GN=mlr1381 PE=4 SV=1 (54/54); tr|F7YH92|F7YH92_MESOW Precorrin-3B C17-methyltransferase OS=Mesorhizobium opportunistum (strain LMG 24607 / HAMBI 3007 / WSM2075) GN=Mesop_3672 PE=4 SV=1 (49/…
GI:13471539	NC_002678	1282714	0.204456	0.209179	9.58e-05	5.9e-05	0.0876448	0.0733116	19	21	5	17	0.904762	0.294118	C	G	DNA repair protein RecN	SYNONYMOUS_CODING	T/T	ACG/ACC	DNA repair protein RecN;	dna repair protein	sp|Q1RHI2|RECN_RICBR DNA repair protein RecN OS=Rickettsia bellii (strain RML369-C) GN=recN PE=3 SV=1 (54/54); sp|Q92J40|RECN_RICCN DNA repair protein RecN OS=Rickettsia conorii (strain ATCC VR-613 / Malish 7) GN=recN PE=3 SV=1 (54/54); sp|Q9ZDY2|RECN_RICPR DNA repair protein RecN OS=Rickettsia prowazekii (strain Madrid E) GN=recN PE=3 SV=1 (54/54); sp|Q4UKJ1|RECN_RICFE DNA repair protein RecN OS…	tr|M5EU89|M5EU89_9RHIZ DNA repair protein RecN OS=Mesorhizobium metallidurans STM 2683 GN=MESS2_650007 PE=3 SV=1 (54/54); tr|L0KL36|L0KL36_MESAW DNA repair protein RecN OS=Mesorhizobium australicum (strain LMG 24608 / HAMBI 3006 / WSM2073) GN=Mesau_03430 PE=3 SV=1 (54/54); tr|M5FEK4|M5FEK4_9RHIZ DNA repair protein RecN OS=Mesorhizobium sp. STM 4661 GN=MESS4_710026 PE=3 SV=1 (46/54); tr|G6YGM6|G6Y…
GI:13471539	NC_002678	1282714	0.204456	0.209179	9.58e-05	5.9e-05	0.0876448	0.0733116	19	21	5	17	0.904762	0.294118	C	T	DNA repair protein RecN	SYNONYMOUS_CODING	T/T	ACG/ACA	DNA repair protein RecN;	dna repair protein	sp|Q1RHI2|RECN_RICBR DNA repair protein RecN OS=Rickettsia bellii (strain RML369-C) GN=recN PE=3 SV=1 (54/54); sp|Q92J40|RECN_RICCN DNA repair protein RecN OS=Rickettsia conorii (strain ATCC VR-613 / Malish 7) GN=recN PE=3 SV=1 (54/54); sp|Q9ZDY2|RECN_RICPR DNA repair protein RecN OS=Rickettsia prowazekii (strain Madrid E) GN=recN PE=3 SV=1 (54/54); sp|Q4UKJ1|RECN_RICFE DNA repair protein RecN OS…	tr|M5EU89|M5EU89_9RHIZ DNA repair protein RecN OS=Mesorhizobium metallidurans STM 2683 GN=MESS2_650007 PE=3 SV=1 (54/54); tr|L0KL36|L0KL36_MESAW DNA repair protein RecN OS=Mesorhizobium australicum (strain LMG 24608 / HAMBI 3006 / WSM2073) GN=Mesau_03430 PE=3 SV=1 (54/54); tr|M5FEK4|M5FEK4_9RHIZ DNA repair protein RecN OS=Mesorhizobium sp. STM 4661 GN=MESS4_710026 PE=3 SV=1 (46/54); tr|G6YGM6|G6Y…
GI:13473515	NC_002678	3312320	-0.193154	-0.19632	5.9e-05	5.9e-05	0.0799561	0.0733116	1	21	9	17	0.047619	0.529412	T	C	hypothetical protein	NON_SYNONYMOUS_CODING	I/V	ATT/GTT	hypothetical protein;	NA	NA	tr|G6Y6Z9|G6Y6Z9_9RHIZ Microcystin LR degradation protein MlrC OS=Mesorhizobium amorphae CCNWGS0123 GN=MEA186_08573 PE=4 SV=1 (50/50); tr|L0KGX6|L0KGX6_MESAW Uncharacterized protein OS=Mesorhizobium australicum (strain LMG 24608 / HAMBI 3006 / WSM2073) GN=Mesau_01174 PE=4 SV=1 (50/50); tr|Q98EP9|Q98EP9_RHILO Mll4144 protein OS=Rhizobium loti (strain MAFF303099) GN=mll4144 PE=4 SV=1 (50/50); tr|F7…
GI:13473515	NC_002678	3312318	-0.193154	-0.19632	5.9e-05	5.9e-05	0.0799561	0.0733116	1	21	9	17	0.047619	0.529412	A	G	hypothetical protein	SYNONYMOUS_CODING	I/I	ATT/ATC	hypothetical protein;	NA	NA	tr|G6Y6Z9|G6Y6Z9_9RHIZ Microcystin LR degradation protein MlrC OS=Mesorhizobium amorphae CCNWGS0123 GN=MEA186_08573 PE=4 SV=1 (50/50); tr|L0KGX6|L0KGX6_MESAW Uncharacterized protein OS=Mesorhizobium australicum (strain LMG 24608 / HAMBI 3006 / WSM2073) GN=Mesau_01174 PE=4 SV=1 (50/50); tr|Q98EP9|Q98EP9_RHILO Mll4144 protein OS=Rhizobium loti (strain MAFF303099) GN=mll4144 PE=4 SV=1 (50/50); tr|F7…
GI:13473797	NC_002678	3587625	0.214022	0.215501	0.000104837	5.9e-05	0.0897432	0.0733116	21	21	7	17	1	0.411765	C	G	hypothetical protein	SYNONYMOUS_CODING	L/L	CTG/CTC	hypothetical protein;	fad dependent oxidoreductase	NA	tr|L0KFF4|L0KFF4_MESAW Uncharacterized protein (Precursor) OS=Mesorhizobium australicum (strain LMG 24608 / HAMBI 3006 / WSM2073) GN=Mesau_00766 PE=4 SV=1 (53/53); tr|M5FEI3|M5FEI3_9RHIZ FAD dependent oxidoreductase OS=Mesorhizobium sp. STM 4661 GN=MESS4_170014 PE=4 SV=1 (53/53); tr|Q98DW9|Q98DW9_RHILO Mll4514 protein OS=Rhizobium loti (strain MAFF303099) GN=mll4514 PE=4 SV=1 (49/53); tr|M5EJH9|M…
GI:13473797	NC_002678	3587625	0.214022	0.215501	0.000104837	5.9e-05	0.0897432	0.0733116	21	21	7	17	1	0.411765	C	T	hypothetical protein	SYNONYMOUS_CODING	L/L	CTG/CTA	hypothetical protein;	fad dependent oxidoreductase	NA	tr|L0KFF4|L0KFF4_MESAW Uncharacterized protein (Precursor) OS=Mesorhizobium australicum (strain LMG 24608 / HAMBI 3006 / WSM2073) GN=Mesau_00766 PE=4 SV=1 (53/53); tr|M5FEI3|M5FEI3_9RHIZ FAD dependent oxidoreductase OS=Mesorhizobium sp. STM 4661 GN=MESS4_170014 PE=4 SV=1 (53/53); tr|Q98DW9|Q98DW9_RHILO Mll4514 protein OS=Rhizobium loti (strain MAFF303099) GN=mll4514 PE=4 SV=1 (49/53); tr|M5EJH9|M…
GI:13476126	NC_002678	6089900	0.19688	0.202854	8.07e-05	5.93e-05	0.0848243	0.0733116	15	21	2	17	0.714286	0.117647	C	T	multidrug efflux membrane fusion protein MexF	SYNONYMOUS_CODING	A/A	GCG/GCA	multidrug efflux membrane fusion protein MexF;	hydrophobe amphiphile efflux-1 family transporter	sp|Q8FWV9|BEPG_BRUSU Efflux pump membrane transporter BepG OS=Brucella suis biovar 1 (strain 1330) GN=bepG PE=1 SV=1 (54/54); sp|Q8G2M6|BEPE_BRUSU Efflux pump membrane transporter BepE OS=Brucella suis biovar 1 (strain 1330) GN=bepE PE=1 SV=1 (54/54); sp|O52248|TTGB_PSEPT Toluene efflux pump membrane transporter TtgB OS=Pseudomonas putida (strain DOT-T1E) GN=ttgB PE=2 SV=2 (43/54); sp|Q9KJC2|ARPB…	tr|E8T965|E8T965_MESCW Transporter, hydrophobe/amphiphile efflux-1 (HAE1) family OS=Mesorhizobium ciceri bv. biserrulae (strain HAMBI 2942 / LMG 23838 / WSM1271) GN=Mesci_5123 PE=4 SV=1 (53/54); tr|L0KTU6|L0KTU6_MESAW Hydrophobe/amphiphile efflux-1 (HAE1) family transporter OS=Mesorhizobium australicum (strain LMG 24608 / HAMBI 3006 / WSM2073) GN=Mesau_05199 PE=4 SV=1 (53/54); tr|Q986H1|Q986H1_RH…
GI:13476126	NC_002678	6089900	0.19688	0.202854	8.07e-05	5.93e-05	0.0848243	0.0733116	15	21	2	17	0.714286	0.117647	C	G	multidrug efflux membrane fusion protein MexF	SYNONYMOUS_CODING	A/A	GCG/GCC	multidrug efflux membrane fusion protein MexF;	hydrophobe amphiphile efflux-1 family transporter	sp|Q8FWV9|BEPG_BRUSU Efflux pump membrane transporter BepG OS=Brucella suis biovar 1 (strain 1330) GN=bepG PE=1 SV=1 (54/54); sp|Q8G2M6|BEPE_BRUSU Efflux pump membrane transporter BepE OS=Brucella suis biovar 1 (strain 1330) GN=bepE PE=1 SV=1 (54/54); sp|O52248|TTGB_PSEPT Toluene efflux pump membrane transporter TtgB OS=Pseudomonas putida (strain DOT-T1E) GN=ttgB PE=2 SV=2 (43/54); sp|Q9KJC2|ARPB…	tr|E8T965|E8T965_MESCW Transporter, hydrophobe/amphiphile efflux-1 (HAE1) family OS=Mesorhizobium ciceri bv. biserrulae (strain HAMBI 2942 / LMG 23838 / WSM1271) GN=Mesci_5123 PE=4 SV=1 (53/54); tr|L0KTU6|L0KTU6_MESAW Hydrophobe/amphiphile efflux-1 (HAE1) family transporter OS=Mesorhizobium australicum (strain LMG 24608 / HAMBI 3006 / WSM2073) GN=Mesau_05199 PE=4 SV=1 (53/54); tr|Q986H1|Q986H1_RH…
GI:13472846	NC_002678	2620451	-0.192338	-0.196648	0.000117167	6.35e-05	0.090543	0.0779313	4	21	12	17	0.190476	0.705882	C	G	oligopeptide ABC transporter permease	SYNONYMOUS_CODING	P/P	CCC/CCG	oligopeptide ABC transporter permease;	abc-type dipeptide oligopeptide nickel transport permease component	sp|P33915|YEJE_ECOLI Inner membrane ABC transporter permease protein YejE OS=Escherichia coli (strain K12) GN=yejE PE=1 SV=1 (24/26); sp|P45287|SAPC_HAEIN Peptide transport system permease protein SapC OS=Haemophilus influenzae (strain ATCC 51907 / DSM 11121 / KW20 / Rd) GN=sapC PE=3 SV=1 (4/26); sp|P0A4P0|OPPC_LACLS Oligopeptide transport system permease protein OppC OS=Lactococcus lactis subsp.…	tr|G6Y4I7|G6Y4I7_9RHIZ Oligopeptide ABC transporter, permease protein OS=Mesorhizobium amorphae CCNWGS0123 GN=MEA186_04229 PE=3 SV=1 (51/51); tr|M5F222|M5F222_9RHIZ Oligopeptide ABC transporter, permease protein OS=Mesorhizobium sp. STM 4661 GN=MESS4_210025 PE=3 SV=1 (50/51); tr|M5EPJ9|M5EPJ9_9RHIZ Oligopeptide ABC transporter, permease protein OS=Mesorhizobium metallidurans STM 2683 GN=MESS2_300…
GI:13474242	NC_002678	4028994	-0.260112	-0.254941	6.52e-05	6.52e-05	0.0812546	0.0785022	15	21	17	17	0.714286	1	C	T	hypothetical protein	NON_SYNONYMOUS_CODING	E/K	GAA/AAA	hypothetical protein;	NA	NA	tr|L0KC71|L0KC71_MESAW ATPase, YjeE family OS=Mesorhizobium australicum (strain LMG 24608 / HAMBI 3006 / WSM2073) GN=Mesau_00392 PE=4 SV=1 (54/54); tr|M5EXY4|M5EXY4_9RHIZ Uncharacterized protein OS=Mesorhizobium sp. STM 4661 GN=MESS4_120093 PE=4 SV=1 (50/54); tr|M5EI55|M5EI55_9RHIZ Uncharacterized protein OS=Mesorhizobium metallidurans STM 2683 GN=MESS2_1130043 PE=4 SV=1 (47/54); tr|G6Y774|G6Y774…
GI:13472985	NC_002678	2786094	-0.224442	-0.218605	2.16e-05	6.57e-05	0.0575745	0.0785022	9	21	17	17	0.428571	1	A	G	hypothetical protein	SYNONYMOUS_CODING	D/D	GAT/GAC	hypothetical protein;	phosphoribosyltransferase	sp|P31773|COMF_HAEIN Competence protein F OS=Haemophilus influenzae (strain ATCC 51907 / DSM 11121 / KW20 / Rd) GN=comF PE=3 SV=1 (54/54); sp|Q83J92|GNTX_SHIFL Protein GntX OS=Shigella flexneri GN=gntX PE=3 SV=1 (53/54); sp|P46846|GNTX_ECOLI Protein GntX OS=Escherichia coli (strain K12) GN=gntX PE=3 SV=2 (52/54); sp|Q8ZLI8|GNTX_SALTY Protein GntX OS=Salmonella typhimurium (strain LT2 / SGSC1412 /…	tr|M5F050|M5F050_9RHIZ Uncharacterized protein OS=Mesorhizobium metallidurans STM 2683 GN=MESS2_1510013 PE=4 SV=1 (54/54); tr|G6Y3K9|G6Y3K9_9RHIZ Phosphoribosyltransferase OS=Mesorhizobium amorphae CCNWGS0123 GN=MEA186_02527 PE=4 SV=1 (54/54); tr|M5F4J3|M5F4J3_9RHIZ Uncharacterized protein OS=Mesorhizobium sp. STM 4661 GN=MESS4_320009 PE=4 SV=1 (54/54); tr|E8TAK9|E8TAK9_MESCW Phosphoribosyltransf…
GI:13472985	NC_002678	2786043	0.224442	0.218605	2.16e-05	6.57e-05	0.0575745	0.0785022	12	21	0	17	0.571429	0	G	A	hypothetical protein	SYNONYMOUS_CODING	A/A	GCC/GCT	hypothetical protein;	phosphoribosyltransferase	sp|P31773|COMF_HAEIN Competence protein F OS=Haemophilus influenzae (strain ATCC 51907 / DSM 11121 / KW20 / Rd) GN=comF PE=3 SV=1 (54/54); sp|Q83J92|GNTX_SHIFL Protein GntX OS=Shigella flexneri GN=gntX PE=3 SV=1 (53/54); sp|P46846|GNTX_ECOLI Protein GntX OS=Escherichia coli (strain K12) GN=gntX PE=3 SV=2 (52/54); sp|Q8ZLI8|GNTX_SALTY Protein GntX OS=Salmonella typhimurium (strain LT2 / SGSC1412 /…	tr|M5F050|M5F050_9RHIZ Uncharacterized protein OS=Mesorhizobium metallidurans STM 2683 GN=MESS2_1510013 PE=4 SV=1 (54/54); tr|G6Y3K9|G6Y3K9_9RHIZ Phosphoribosyltransferase OS=Mesorhizobium amorphae CCNWGS0123 GN=MEA186_02527 PE=4 SV=1 (54/54); tr|M5F4J3|M5F4J3_9RHIZ Uncharacterized protein OS=Mesorhizobium sp. STM 4661 GN=MESS4_320009 PE=4 SV=1 (54/54); tr|E8TAK9|E8TAK9_MESCW Phosphoribosyltransf…
GI:13470835	NC_002678	503565	-0.233422	-0.23001	5.48e-05	6.6e-05	0.0763601	0.0785022	11	21	16	17	0.52381	0.941176	A	G	hypothetical protein	SYNONYMOUS_CODING	Y/Y	TAT/TAC	hypothetical protein;	outer membrane protein assembly protein	sp|Q9K1H0|BAMA_NEIMB Outer membrane protein assembly factor BamA OS=Neisseria meningitidis serogroup B (strain MC58) GN=bamA PE=1 SV=1 (54/54); sp|C6V5K2|BAMA_NEORI Outer membrane protein assembly factor BamA OS=Neorickettsia risticii (strain Illinois) GN=bamA PE=3 SV=1 (43/54); sp|Q2NRL5|BAMA_SODGM Outer membrane protein assembly factor BamA OS=Sodalis glossinidius (strain morsitans) GN=bamA PE=…	tr|E8T9Z5|E8T9Z5_MESCW Outer membrane protein assembly factor BamA (Precursor) OS=Mesorhizobium ciceri bv. biserrulae (strain HAMBI 2942 / LMG 23838 / WSM1271) GN=bamA PE=3 SV=1 (54/54); tr|F7Y8F8|F7Y8F8_MESOW Outer membrane protein assembly factor BamA (Precursor) OS=Mesorhizobium opportunistum (strain LMG 24607 / HAMBI 3007 / WSM2075) GN=bamA PE=3 SV=1 (51/54); tr|M5ERT0|M5ERT0_9RHIZ Outer memb…
GI:13474634	NC_002678	4463529	0.268224	0.262386	3.9e-05	6.86e-05	0.0620112	0.0803445	7	21	0	17	0.333333	0	C	T	polynucleotide phosphorylase	SYNONYMOUS_CODING	V/V	GTC/GTT	polynucleotide phosphorylase;	polynucleotide phosphorylase polyadenylase	sp|B3PXD7|PNP_RHIE6 Polyribonucleotide nucleotidyltransferase OS=Rhizobium etli (strain CIAT 652) GN=pnp PE=3 SV=2 (54/54); sp|B9JYL0|PNP_AGRVS Polyribonucleotide nucleotidyltransferase OS=Agrobacterium vitis (strain S4 / ATCC BAA-846) GN=pnp PE=3 SV=1 (54/54); sp|Q98BI3|PNP_RHILO Polyribonucleotide nucleotidyltransferase OS=Rhizobium loti (strain MAFF303099) GN=pnp PE=3 SV=1 (54/54); sp|A9CKQ7|P…	tr|M5FGZ0|M5FGZ0_9RHIZ Polyribonucleotide nucleotidyltransferase OS=Mesorhizobium sp. STM 4661 GN=pnp PE=3 SV=1 (54/54); tr|E8TLU2|E8TLU2_MESCW Polyribonucleotide nucleotidyltransferase OS=Mesorhizobium ciceri bv. biserrulae (strain HAMBI 2942 / LMG 23838 / WSM1271) GN=pnp PE=3 SV=1 (54/54); tr|F7YE53|F7YE53_MESOW Polyribonucleotide nucleotidyltransferase OS=Mesorhizobium opportunistum (strain LM…
GI:13474634	NC_002678	4463526	-0.268224	-0.262386	3.9e-05	6.86e-05	0.0620112	0.0803445	14	21	17	17	0.666667	1	C	G	polynucleotide phosphorylase	SYNONYMOUS_CODING	L/L	CTC/CTG	polynucleotide phosphorylase;	polynucleotide phosphorylase polyadenylase	sp|B3PXD7|PNP_RHIE6 Polyribonucleotide nucleotidyltransferase OS=Rhizobium etli (strain CIAT 652) GN=pnp PE=3 SV=2 (54/54); sp|B9JYL0|PNP_AGRVS Polyribonucleotide nucleotidyltransferase OS=Agrobacterium vitis (strain S4 / ATCC BAA-846) GN=pnp PE=3 SV=1 (54/54); sp|Q98BI3|PNP_RHILO Polyribonucleotide nucleotidyltransferase OS=Rhizobium loti (strain MAFF303099) GN=pnp PE=3 SV=1 (54/54); sp|A9CKQ7|P…	tr|M5FGZ0|M5FGZ0_9RHIZ Polyribonucleotide nucleotidyltransferase OS=Mesorhizobium sp. STM 4661 GN=pnp PE=3 SV=1 (54/54); tr|E8TLU2|E8TLU2_MESCW Polyribonucleotide nucleotidyltransferase OS=Mesorhizobium ciceri bv. biserrulae (strain HAMBI 2942 / LMG 23838 / WSM1271) GN=pnp PE=3 SV=1 (54/54); tr|F7YE53|F7YE53_MESOW Polyribonucleotide nucleotidyltransferase OS=Mesorhizobium opportunistum (strain LM…
GI:13471643	NC_002678	1403678	0.200549	0.202931	0.000118482	7.45e-05	0.0911036	0.0854063	19	21	4	17	0.904762	0.235294	C	T	hypothetical protein	SYNONYMOUS_CODING	F/F	TTC/TTT	hypothetical protein;	NA	sp|O68025|Y2142_RHOCB Putative HTH-type transcriptional regulator rrf2-like OS=Rhodobacter capsulatus (strain ATCC BAA-309 / NBRC 16581 / SB1003) GN=RCAP_rcc02142 PE=4 SV=1 (53/53); sp|Q0SXA4|NSRR_SHIF8 HTH-type transcriptional repressor NsrR OS=Shigella flexneri serotype 5b (strain 8401) GN=nsrR PE=3 SV=1 (51/53); sp|A1AJ83|NSRR_ECOK1 HTH-type transcriptional repressor NsrR OS=Escherichia coli O…	tr|G6YBG4|G6YBG4_9RHIZ BadM/Rrf2 family transcriptional regulator OS=Mesorhizobium amorphae CCNWGS0123 GN=MEA186_16442 PE=4 SV=1 (53/53); tr|F7YDL7|F7YDL7_MESOW Transcriptional regulator, BadM/Rrf2 family OS=Mesorhizobium opportunistum (strain LMG 24607 / HAMBI 3007 / WSM2075) GN=Mesop_3445 PE=4 SV=1 (53/53); tr|M5FF04|M5FF04_9RHIZ Putative HTH-type transcriptional regulator rrf2-like OS=Mesorhiz…
GI:13472992	NC_002678	2791460	0.202272	0.205788	0.00016735	7.57e-05	0.10025	0.0854063	21	21	12	17	1	0.705882	C	G	hypothetical protein	SYNONYMOUS_CODING	T/T	ACC/ACG	hypothetical protein;	peptidase c14 caspase catalytic subunit p20	NA	tr|Q98G71|Q98G71_RHILO Mlr3463 protein OS=Rhizobium loti (strain MAFF303099) GN=mlr3463 PE=4 SV=1 (48/48); tr|F7Y381|F7Y381_MESOW Peptidase C14 caspase catalytic subunit p20 (Precursor) OS=Mesorhizobium opportunistum (strain LMG 24607 / HAMBI 3007 / WSM2075) GN=Mesop_1643 PE=4 SV=1 (48/48); tr|A3TY96|A3TY96_9RHOB Putative uncharacterized protein OS=Oceanicola batsensis HTCC2597 GN=OB2597_13338 PE…
GI:13473562	NC_002678	3359769	0.202272	0.205788	0.00016735	7.57e-05	0.10025	0.0854063	21	21	12	17	1	0.705882	G	A	glucan 1,4-alpha-glucosidase	SYNONYMOUS_CODING	A/A	GCG/GCA	glucan 1,4-alpha-glucosidase;	glucan -alpha-glucosidase	sp|P29761|AMYG_CLOS0 Glucoamylase OS=Clostridium sp. (strain G0005) GN=cga PE=1 SV=1 (52/52)	tr|M5FFB1|M5FFB1_9RHIZ Glucan 1,4-alpha-glucosidase OS=Mesorhizobium sp. STM 4661 GN=MESS4_230061 PE=4 SV=1 (52/52); tr|L0KGU2|L0KGU2_MESAW Glucan 1,4-alpha-glucosidase OS=Mesorhizobium australicum (strain LMG 24608 / HAMBI 3006 / WSM2073) GN=Mesau_01130 PE=4 SV=1 (52/52); tr|F7YD52|F7YD52_MESOW Glucan 1,4-alpha-glucosidase OS=Mesorhizobium opportunistum (strain LMG 24607 / HAMBI 3007 / WSM2075) …
GI:13473562	NC_002678	3360125	0.202272	0.205788	0.00016735	7.57e-05	0.10025	0.0854063	21	21	12	17	1	0.705882	A	G	glucan 1,4-alpha-glucosidase	NON_SYNONYMOUS_CODING	E/G	GAG/GGG	glucan 1,4-alpha-glucosidase;	glucan -alpha-glucosidase	sp|P29761|AMYG_CLOS0 Glucoamylase OS=Clostridium sp. (strain G0005) GN=cga PE=1 SV=1 (52/52)	tr|M5FFB1|M5FFB1_9RHIZ Glucan 1,4-alpha-glucosidase OS=Mesorhizobium sp. STM 4661 GN=MESS4_230061 PE=4 SV=1 (52/52); tr|L0KGU2|L0KGU2_MESAW Glucan 1,4-alpha-glucosidase OS=Mesorhizobium australicum (strain LMG 24608 / HAMBI 3006 / WSM2073) GN=Mesau_01130 PE=4 SV=1 (52/52); tr|F7YD52|F7YD52_MESOW Glucan 1,4-alpha-glucosidase OS=Mesorhizobium opportunistum (strain LMG 24607 / HAMBI 3007 / WSM2075) …
GI:13474379	NC_002678	4184036	0.205626	0.209837	7.57e-05	7.57e-05	0.0812546	0.0854063	21	21	12	17	1	0.705882	C	G	exopolysaccharide production repressor ExoX protein	NON_SYNONYMOUS_CODING	L/V	CTT/GTT	exopolysaccharide production repressor ExoX protein;	NA	sp|P14185|EXOX_RHISN Exopolysaccharide production repressor protein OS=Rhizobium sp. (strain NGR234) GN=exoX PE=4 SV=1 (41/42); sp|Q02730|EXOX_RHIME Exopolysaccharide production repressor protein OS=Rhizobium meliloti (strain 1021) GN=exoX PE=4 SV=1 (1/42)	tr|M5EXF7|M5EXF7_9RHIZ Exopolysaccharide production repressor ExoX OS=Mesorhizobium sp. STM 4661 GN=MESS4_110090 PE=4 SV=1 (52/52); tr|Q98C88|Q98C88_RHILO Exopolysaccharide production repressor ExoX OS=Rhizobium loti (strain MAFF303099) GN=mlr5253 PE=4 SV=1 (52/52); tr|L0KBR8|L0KBR8_MESAW Uncharacterized protein (Precursor) OS=Mesorhizobium australicum (strain LMG 24608 / HAMBI 3006 / WSM2073) GN…
GI:13474379	NC_002678	4184036	0.205626	0.209837	7.57e-05	7.57e-05	0.0812546	0.0854063	21	21	12	17	1	0.705882	C	A	exopolysaccharide production repressor ExoX protein	NON_SYNONYMOUS_CODING	L/I	CTT/ATT	exopolysaccharide production repressor ExoX protein;	NA	sp|P14185|EXOX_RHISN Exopolysaccharide production repressor protein OS=Rhizobium sp. (strain NGR234) GN=exoX PE=4 SV=1 (41/42); sp|Q02730|EXOX_RHIME Exopolysaccharide production repressor protein OS=Rhizobium meliloti (strain 1021) GN=exoX PE=4 SV=1 (1/42)	tr|M5EXF7|M5EXF7_9RHIZ Exopolysaccharide production repressor ExoX OS=Mesorhizobium sp. STM 4661 GN=MESS4_110090 PE=4 SV=1 (52/52); tr|Q98C88|Q98C88_RHILO Exopolysaccharide production repressor ExoX OS=Rhizobium loti (strain MAFF303099) GN=mlr5253 PE=4 SV=1 (52/52); tr|L0KBR8|L0KBR8_MESAW Uncharacterized protein (Precursor) OS=Mesorhizobium australicum (strain LMG 24608 / HAMBI 3006 / WSM2073) GN…
GI:13474379	NC_002678	4184036	0.205626	0.209837	7.57e-05	7.57e-05	0.0812546	0.0854063	21	21	12	17	1	0.705882	C	T	exopolysaccharide production repressor ExoX protein	NON_SYNONYMOUS_CODING	L/F	CTT/TTT	exopolysaccharide production repressor ExoX protein;	NA	sp|P14185|EXOX_RHISN Exopolysaccharide production repressor protein OS=Rhizobium sp. (strain NGR234) GN=exoX PE=4 SV=1 (41/42); sp|Q02730|EXOX_RHIME Exopolysaccharide production repressor protein OS=Rhizobium meliloti (strain 1021) GN=exoX PE=4 SV=1 (1/42)	tr|M5EXF7|M5EXF7_9RHIZ Exopolysaccharide production repressor ExoX OS=Mesorhizobium sp. STM 4661 GN=MESS4_110090 PE=4 SV=1 (52/52); tr|Q98C88|Q98C88_RHILO Exopolysaccharide production repressor ExoX OS=Rhizobium loti (strain MAFF303099) GN=mlr5253 PE=4 SV=1 (52/52); tr|L0KBR8|L0KBR8_MESAW Uncharacterized protein (Precursor) OS=Mesorhizobium australicum (strain LMG 24608 / HAMBI 3006 / WSM2073) GN…
GI:13476302	NC_002678	6271242	-0.200359	-0.203932	7.82e-05	7.82e-05	0.0833508	0.0875787	1	21	11	17	0.047619	0.647059	G	A	glycogen phosphorylase	SYNONYMOUS_CODING	E/E	GAG/GAA	glycogen phosphorylase;	glycogen starch alpha-glucan phosphorylase	sp|P0AC86|PHSG_ECOLI Glycogen phosphorylase OS=Escherichia coli (strain K12) GN=glgP PE=3 SV=1 (54/54); sp|P0AC87|PHSG_SHIFL Glycogen phosphorylase OS=Shigella flexneri GN=glgP PE=3 SV=1 (54/54); sp|P09811|PYGL_RAT Glycogen phosphorylase, liver form OS=Rattus norvegicus GN=Pygl PE=1 SV=5 (54/54); sp|P11216|PYGB_HUMAN Glycogen phosphorylase, brain form OS=Homo sapiens GN=PYGB PE=1 SV=5 (51/54); sp…	tr|Q985P5|Q985P5_RHILO Phosphorylase OS=Rhizobium loti (strain MAFF303099) GN=mlr7586 PE=3 SV=1 (54/54); tr|G6YKE3|G6YKE3_9RHIZ Phosphorylase OS=Mesorhizobium amorphae CCNWGS0123 GN=MEA186_32390 PE=3 SV=1 (54/54); tr|F7Y9T1|F7Y9T1_MESOW Phosphorylase OS=Mesorhizobium opportunistum (strain LMG 24607 / HAMBI 3007 / WSM2075) GN=Mesop_5454 PE=3 SV=1 (54/54); tr|M5EJB9|M5EJB9_9RHIZ Phosphorylase OS=Me…
GI:13472722	NC_002678	2498443	0.181835	0.185227	0.000112912	7.92e-05	0.0897432	0.0880965	19	21	8	17	0.904762	0.470588	G	T	sarcosine oxidase subunit alpha	SYNONYMOUS_CODING	A/A	GCC/GCA	sarcosine oxidase subunit alpha;	sarcosine alpha subunit heterotetrameric form	sp|Q46337|SOXA_CORS1 Sarcosine oxidase subunit alpha OS=Corynebacterium sp. (strain P-1) GN=soxA PE=3 SV=1 (54/54); sp|O87386|SOXA_RHIME Sarcosine oxidase subunit alpha OS=Rhizobium meliloti (strain 1021) GN=soxA PE=3 SV=2 (54/54)	tr|Q98GZ1|Q98GZ1_RHILO Sarcosine oxidase alpha subunit OS=Rhizobium loti (strain MAFF303099) GN=mll3108 PE=3 SV=1 (54/54); tr|E8TDS7|E8TDS7_MESCW Sarcosine oxidase, alpha subunit family protein OS=Mesorhizobium ciceri bv. biserrulae (strain HAMBI 2942 / LMG 23838 / WSM1271) GN=Mesci_1816 PE=3 SV=1 (54/54); tr|L0KG79|L0KG79_MESAW Sarcosine oxidase, alpha subunit family, heterotetrameric form (Prec…
GI:13488480	NC_002682	104874	-0.191575	-0.197259	0.000110654	8.22e-05	0.0897432	0.0907146	6	21	14	17	0.285714	0.823529	A	C	SpoVR family protein	SYNONYMOUS_CODING	R/R	CGT/CGG	SpoVR family protein;	NA	sp|P29013|YCGB_ECOLI Uncharacterized protein YcgB OS=Escherichia coli (strain K12) GN=ycgB PE=4 SV=2 (54/54); sp|P37875|SP5R_BACSU Stage V sporulation protein R OS=Bacillus subtilis (strain 168) GN=spoVR PE=4 SV=1 (54/54)	tr|M5EL37|M5EL37_9RHIZ Uncharacterized protein OS=Mesorhizobium metallidurans STM 2683 GN=MESS2_1480103 PE=4 SV=1 (54/54); tr|G6Y4F7|G6Y4F7_9RHIZ SpoVR family protein OS=Mesorhizobium amorphae CCNWGS0123 GN=MEA186_04079 PE=4 SV=1 (54/54); tr|F7Y1Y4|F7Y1Y4_MESOW SpoVR family protein OS=Mesorhizobium opportunistum (strain LMG 24607 / HAMBI 3007 / WSM2075) GN=Mesop_1558 PE=4 SV=1 (54/54); tr|L0KIZ1|…
GI:13488480	NC_002682	104874	-0.191575	-0.197259	0.000110654	8.22e-05	0.0897432	0.0907146	6	21	14	17	0.285714	0.823529	A	G	SpoVR family protein	SYNONYMOUS_CODING	R/R	CGT/CGC	SpoVR family protein;	NA	sp|P29013|YCGB_ECOLI Uncharacterized protein YcgB OS=Escherichia coli (strain K12) GN=ycgB PE=4 SV=2 (54/54); sp|P37875|SP5R_BACSU Stage V sporulation protein R OS=Bacillus subtilis (strain 168) GN=spoVR PE=4 SV=1 (54/54)	tr|M5EL37|M5EL37_9RHIZ Uncharacterized protein OS=Mesorhizobium metallidurans STM 2683 GN=MESS2_1480103 PE=4 SV=1 (54/54); tr|G6Y4F7|G6Y4F7_9RHIZ SpoVR family protein OS=Mesorhizobium amorphae CCNWGS0123 GN=MEA186_04079 PE=4 SV=1 (54/54); tr|F7Y1Y4|F7Y1Y4_MESOW SpoVR family protein OS=Mesorhizobium opportunistum (strain LMG 24607 / HAMBI 3007 / WSM2075) GN=Mesop_1558 PE=4 SV=1 (54/54); tr|L0KIZ1|…
GI:57165212	NC_002678	1423581	-0.219961	-0.213713	3.53e-05	8.34e-05	0.059741	0.0913922	10	21	15	17	0.47619	0.882353	C	G	dehydrogenase	SYNONYMOUS_CODING	T/T	ACC/ACG	dehydrogenase;	aerobic-type carbon monoxide large subunit -like protein	sp|Q46814|XDHD_ECOLI Probable hypoxanthine oxidase XdhD OS=Escherichia coli (strain K12) GN=xdhD PE=3 SV=1 (54/54); sp|O32144|XDHD_BACSU Probable xanthine dehydrogenase subunit D OS=Bacillus subtilis (strain 168) GN=pucD PE=2 SV=1 (54/54); sp|P47990|XDH_CHICK Xanthine dehydrogenase/oxidase OS=Gallus gallus GN=XDH PE=1 SV=1 (54/54); sp|Q8XD64|XDHD_ECO57 Probable hypoxanthine oxidase XdhD OS=Escher…	tr|Q98K00|Q98K00_RHILO Probable dehydrogenase OS=Rhizobium loti (strain MAFF303099) GN=mlr1703 PE=4 SV=1 (54/54); tr|E8TDZ2|E8TDZ2_MESCW Aldehyde oxidase and xanthine dehydrogenase molybdopterin binding protein OS=Mesorhizobium ciceri bv. biserrulae (strain HAMBI 2942 / LMG 23838 / WSM1271) GN=Mesci_3038 PE=4 SV=1 (54/54); tr|F7YDJ6|F7YDJ6_MESOW Aldehyde oxidase and xanthine dehydrogenase molybdo…
GI:13470725	NC_002678	375337	0.235267	0.230161	4.19e-05	8.58e-05	0.0647879	0.0926888	8	21	0	17	0.380952	0	C	T	phosphatidylcholine synthase	SYNONYMOUS_CODING	K/K	AAG/AAA	phosphatidylcholine synthase;	phosphatidylcholine synthase	sp|Q9KJY8|PCS_RHIME Phosphatidylcholine synthase OS=Rhizobium meliloti (strain 1021) GN=pcs PE=1 SV=1 (54/54); sp|Q98MN3|PCS_RHILO Phosphatidylcholine synthase OS=Rhizobium loti (strain MAFF303099) GN=pcs PE=3 SV=1 (54/54)	tr|L0KR45|L0KR45_MESAW Phosphatidylserine synthase (Precursor) OS=Mesorhizobium australicum (strain LMG 24608 / HAMBI 3006 / WSM2073) GN=Mesau_04128 PE=4 SV=1 (54/54); tr|E8T8T8|E8T8T8_MESCW Phosphatidylcholine synthase (Precursor) OS=Mesorhizobium ciceri bv. biserrulae (strain HAMBI 2942 / LMG 23838 / WSM1271) GN=Mesci_3870 PE=4 SV=1 (54/54); tr|G6Y3A2|G6Y3A2_9RHIZ Phosphatidylcholine synthase O…
GI:13474335	NC_002678	4133008	0.219987	0.214195	5.9e-05	8.69e-05	0.0799561	0.0926888	9	21	1	17	0.428571	0.0588235	G	C	ABC transporter permease	SYNONYMOUS_CODING	P/P	CCC/CCG	ABC transporter permease;	polar amino acid abc inner membrane subunit	sp|P35114|OCCM_RHIRD Octopine transport system permease protein OccM OS=Rhizobium radiobacter GN=occM PE=2 SV=2 (54/54); sp|P72296|OCCM_RHIML Octopine transport system permease protein OccM OS=Rhizobium meliloti GN=occM PE=3 SV=1 (54/54); sp|P0AEU4|HISM_ECOL6 Histidine transport system permease protein HisM OS=Escherichia coli O6:H1 (strain CFT073 / ATCC 700928 / UPEC) GN=hisM PE=3 SV=1 (53/54); …	tr|E8T9B8|E8T9B8_MESCW Polar amino acid ABC transporter, inner membrane subunit OS=Mesorhizobium ciceri bv. biserrulae (strain HAMBI 2942 / LMG 23838 / WSM1271) GN=Mesci_0320 PE=3 SV=1 (54/54); tr|G6Y9L1|G6Y9L1_9RHIZ Polar amino acid ABC transporter inner membrane subunit (Fragment) OS=Mesorhizobium amorphae CCNWGS0123 GN=MEA186_13167 PE=3 SV=1 (54/54); tr|F7Y0F9|F7Y0F9_MESOW Polar amino acid ABC…
GI:13474660	NC_002678	4489307	0.23887	0.233028	2.57e-05	8.69e-05	0.0575745	0.0926888	10	21	0	17	0.47619	0	G	T	exporter protein, cpaC	SYNONYMOUS_CODING	S/S	TCG/TCT	exporter protein, cpaC;	type ii and iii secretion system protein	sp|P55702|Y4XJ_RHISN Uncharacterized protein y4xJ OS=Rhizobium sp. (strain NGR234) GN=NGR_a00790 PE=3 SV=1 (54/54); sp|P03668|VG430_BPPF3 Putative assembly protein ORF430 OS=Pseudomonas phage Pf3 PE=4 SV=1 (1/54)	tr|M5EFZ7|M5EFZ7_9RHIZ Type II and III secretion system protein OS=Mesorhizobium metallidurans STM 2683 GN=MESS2_1030057 PE=4 SV=1 (54/54); tr|L0KSA6|L0KSA6_MESAW Flp pilus assembly protein, secretin CpaC (Precursor) OS=Mesorhizobium australicum (strain LMG 24608 / HAMBI 3006 / WSM2073) GN=Mesau_06069 PE=4 SV=1 (54/54); tr|E8TLR6|E8TLR6_MESCW Type II and III secretion system protein OS=Mesorhizob…
GI:13474660	NC_002678	4489307	0.23887	0.233028	2.57e-05	8.69e-05	0.0575745	0.0926888	10	21	0	17	0.47619	0	G	C	exporter protein, cpaC	SYNONYMOUS_CODING	S/S	TCG/TCC	exporter protein, cpaC;	type ii and iii secretion system protein	sp|P55702|Y4XJ_RHISN Uncharacterized protein y4xJ OS=Rhizobium sp. (strain NGR234) GN=NGR_a00790 PE=3 SV=1 (54/54); sp|P03668|VG430_BPPF3 Putative assembly protein ORF430 OS=Pseudomonas phage Pf3 PE=4 SV=1 (1/54)	tr|M5EFZ7|M5EFZ7_9RHIZ Type II and III secretion system protein OS=Mesorhizobium metallidurans STM 2683 GN=MESS2_1030057 PE=4 SV=1 (54/54); tr|L0KSA6|L0KSA6_MESAW Flp pilus assembly protein, secretin CpaC (Precursor) OS=Mesorhizobium australicum (strain LMG 24608 / HAMBI 3006 / WSM2073) GN=Mesau_06069 PE=4 SV=1 (54/54); tr|E8TLR6|E8TLR6_MESCW Type II and III secretion system protein OS=Mesorhizob…
GI:13471534	NC_002678	1276421	0.263731	0.25795	3.9e-05	8.94e-05	0.0620112	0.0926888	7	21	0	17	0.333333	0	C	T	aminopeptidase	SYNONYMOUS_CODING	G/G	GGC/GGT	aminopeptidase;	peptidase m24	sp|B0Y3V7|AMPP1_ASPFC Probable Xaa-Pro aminopeptidase P OS=Neosartorya fumigata (strain CEA10 / CBS 144.89 / FGSC A1163) GN=ampp PE=3 SV=1 (54/54); sp|A1DF27|AMPP1_NEOFI Probable Xaa-Pro aminopeptidase P OS=Neosartorya fischeri (strain ATCC 1020 / DSM 3700 / FGSC A1164 / NRRL 181) GN=ampp PE=3 SV=1 (54/54); sp|Q4WUD3|AMPP1_ASPFU Probable Xaa-Pro aminopeptidase P OS=Neosartorya fumigata (strain AT…	tr|F7YFW6|F7YFW6_MESOW Peptidase M24 OS=Mesorhizobium opportunistum (strain LMG 24607 / HAMBI 3007 / WSM2075) GN=Mesop_3555 PE=4 SV=1 (54/54); tr|G6YGN1|G6YGN1_9RHIZ Peptidase M24 OS=Mesorhizobium amorphae CCNWGS0123 GN=MEA186_25709 PE=4 SV=1 (53/54); tr|Q98KC8|Q98KC8_RHILO Aminopeptidase P OS=Rhizobium loti (strain MAFF303099) GN=mlr1535 PE=4 SV=1 (53/54); tr|L0KKE2|L0KKE2_MESAW Xaa-Pro aminopep…
GI:13471534	NC_002678	1276421	0.263731	0.25795	3.9e-05	8.94e-05	0.0620112	0.0926888	7	21	0	17	0.333333	0	C	G	aminopeptidase	SYNONYMOUS_CODING	G/G	GGC/GGG	aminopeptidase;	peptidase m24	sp|B0Y3V7|AMPP1_ASPFC Probable Xaa-Pro aminopeptidase P OS=Neosartorya fumigata (strain CEA10 / CBS 144.89 / FGSC A1163) GN=ampp PE=3 SV=1 (54/54); sp|A1DF27|AMPP1_NEOFI Probable Xaa-Pro aminopeptidase P OS=Neosartorya fischeri (strain ATCC 1020 / DSM 3700 / FGSC A1164 / NRRL 181) GN=ampp PE=3 SV=1 (54/54); sp|Q4WUD3|AMPP1_ASPFU Probable Xaa-Pro aminopeptidase P OS=Neosartorya fumigata (strain AT…	tr|F7YFW6|F7YFW6_MESOW Peptidase M24 OS=Mesorhizobium opportunistum (strain LMG 24607 / HAMBI 3007 / WSM2075) GN=Mesop_3555 PE=4 SV=1 (54/54); tr|G6YGN1|G6YGN1_9RHIZ Peptidase M24 OS=Mesorhizobium amorphae CCNWGS0123 GN=MEA186_25709 PE=4 SV=1 (53/54); tr|Q98KC8|Q98KC8_RHILO Aminopeptidase P OS=Rhizobium loti (strain MAFF303099) GN=mlr1535 PE=4 SV=1 (53/54); tr|L0KKE2|L0KKE2_MESAW Xaa-Pro aminopep…
GI:13470623	NC_002678	275356	0.202489	0.205366	4.64e-05	9.06e-05	0.0682472	0.0926888	21	21	11	17	1	0.647059	G	A	arylesterase	SYNONYMOUS_CODING	V/V	GTG/GTA	arylesterase;	arylesterase	NA	tr|E8TND5|E8TND5_MESCW Lipolytic protein G-D-S-L family OS=Mesorhizobium ciceri bv. biserrulae (strain HAMBI 2942 / LMG 23838 / WSM1271) GN=Mesci_3698 PE=4 SV=1 (54/54); tr|G6Y9P7|G6Y9P7_9RHIZ G-D-S-L family lipolytic protein OS=Mesorhizobium amorphae CCNWGS0123 GN=MEA186_13347 PE=4 SV=1 (52/54); tr|L0KR87|L0KR87_MESAW Lysophospholipase L1-like esterase OS=Mesorhizobium australicum (strain LMG 24…
GI:13470939	NC_002678	609034	0.205027	0.209185	0.000122434	9.06e-05	0.0923053	0.0926888	21	21	11	17	1	0.647059	C	T	hypothetical protein	SYNONYMOUS_CODING	A/A	GCC/GCT	hypothetical protein;	NA	sp|P44280|Y1637_HAEIN Uncharacterized protein HI_1637 OS=Haemophilus influenzae (strain ATCC 51907 / DSM 11121 / KW20 / Rd) GN=HI_1637 PE=4 SV=1 (54/54); sp|P76046|YCJX_ECOLI Uncharacterized protein YcjX OS=Escherichia coli (strain K12) GN=ycjX PE=1 SV=1 (54/54)	tr|M5FD82|M5FD82_9RHIZ Uncharacterized protein OS=Mesorhizobium sp. STM 4661 GN=MESS4_640108 PE=4 SV=1 (54/54); tr|F7Y740|F7Y740_MESOW Uncharacterized protein OS=Mesorhizobium opportunistum (strain LMG 24607 / HAMBI 3007 / WSM2075) GN=Mesop_4156 PE=4 SV=1 (54/54); tr|E8TC07|E8TC07_MESCW Uncharacterized protein OS=Mesorhizobium ciceri bv. biserrulae (strain HAMBI 2942 / LMG 23838 / WSM1271) GN=Mes…
GI:13470939	NC_002678	609034	0.205027	0.209185	0.000122434	9.06e-05	0.0923053	0.0926888	21	21	11	17	1	0.647059	C	A	hypothetical protein	SYNONYMOUS_CODING	A/A	GCC/GCA	hypothetical protein;	NA	sp|P44280|Y1637_HAEIN Uncharacterized protein HI_1637 OS=Haemophilus influenzae (strain ATCC 51907 / DSM 11121 / KW20 / Rd) GN=HI_1637 PE=4 SV=1 (54/54); sp|P76046|YCJX_ECOLI Uncharacterized protein YcjX OS=Escherichia coli (strain K12) GN=ycjX PE=1 SV=1 (54/54)	tr|M5FD82|M5FD82_9RHIZ Uncharacterized protein OS=Mesorhizobium sp. STM 4661 GN=MESS4_640108 PE=4 SV=1 (54/54); tr|F7Y740|F7Y740_MESOW Uncharacterized protein OS=Mesorhizobium opportunistum (strain LMG 24607 / HAMBI 3007 / WSM2075) GN=Mesop_4156 PE=4 SV=1 (54/54); tr|E8TC07|E8TC07_MESCW Uncharacterized protein OS=Mesorhizobium ciceri bv. biserrulae (strain HAMBI 2942 / LMG 23838 / WSM1271) GN=Mes…
GI:13471483	NC_002678	1221265	0.258947	0.25379	9.06e-05	9.06e-05	0.0848243	0.0926888	6	21	0	17	0.285714	0	G	T	thymidylate synthase	NON_SYNONYMOUS_CODING	R/S	CGC/AGC	thymidylate synthase;ThyA; catalyzes formation of dTMP and 7,8-dihydrofolate from 5,10-methylenetetrahydrofolate and dUMP; involved in deoxyribonucleotide biosynthesis; there are 2 copies in some Bacilli, one of which appears to be phage-derived	thymidylate synthase	sp|Q98KH9|TYSY_RHILO Thymidylate synthase OS=Rhizobium loti (strain MAFF303099) GN=thyA PE=3 SV=1 (54/54); sp|C0RE38|TYSY_BRUMB Thymidylate synthase OS=Brucella melitensis biotype 2 (strain ATCC 23457) GN=thyA PE=3 SV=1 (51/54); sp|B9JXQ5|TYSY_AGRVS Thymidylate synthase OS=Agrobacterium vitis (strain S4 / ATCC BAA-846) GN=thyA PE=3 SV=1 (51/54); sp|A6WZV4|TYSY_OCHA4 Thymidylate synthase OS=Ochrob…	tr|L0KP38|L0KP38_MESAW Thymidylate synthase OS=Mesorhizobium australicum (strain LMG 24608 / HAMBI 3006 / WSM2073) GN=thyA PE=3 SV=1 (54/54); tr|M5FLL4|M5FLL4_9RHIZ Thymidylate synthase OS=Mesorhizobium sp. STM 4661 GN=thyA PE=3 SV=1 (54/54); tr|F7YG17|F7YG17_MESOW Thymidylate synthase OS=Mesorhizobium opportunistum (strain LMG 24607 / HAMBI 3007 / WSM2075) GN=thyA PE=3 SV=1 (54/54); tr|G6YGS1|G6…
GI:13472558	NC_002678	2331567	0.258947	0.25379	9.06e-05	9.06e-05	0.0848243	0.0926888	6	21	0	17	0.285714	0	C	G	transcriptional regulator	SYNONYMOUS_CODING	S/S	TCC/TCG	transcriptional regulator;	transcriptional regulator	NA	tr|Q98HF5|Q98HF5_RHILO Transcriptional regulator OS=Rhizobium loti (strain MAFF303099) GN=mlr2892 PE=4 SV=1 (49/49); tr|K4KFL1|K4KFL1_SIMAS TetR family transcriptional regulator OS=Simiduia agarivorans (strain DSM 21679 / JCM 13881 / BCRC 17597 / SA1) GN=M5M_03265 PE=4 SV=1 (49/49); tr|L0KGM0|L0KGM0_MESAW Transcriptional regulator OS=Mesorhizobium australicum (strain LMG 24608 / HAMBI 3006 / WSM2…
GI:13472564	NC_002678	2336876	-0.20656	-0.2091	0.000164452	9.06e-05	0.10025	0.0926888	0	21	6	17	0	0.352941	G	A	flagellar biosynthesis protein FlhB	SYNONYMOUS_CODING	I/I	ATC/ATT	flagellar biosynthesis protein FlhB;membrane protein responsible for substrate specificity switching from rod/hook-type export to filament-type export	flagellar biosynthetic protein	sp|P35538|FLHB_BACSU Flagellar biosynthetic protein FlhB OS=Bacillus subtilis (strain 168) GN=flhB PE=3 SV=2 (51/51); sp|P76299|FLHB_ECOLI Flagellar biosynthetic protein FlhB OS=Escherichia coli (strain K12) GN=flhB PE=1 SV=1 (51/51); sp|P40727|FLHB_SALTY Flagellar biosynthetic protein FlhB OS=Salmonella typhimurium (strain LT2 / SGSC1412 / ATCC 700720) GN=flhB PE=1 SV=1 (51/51); sp|O54243|FLHB_R…	tr|H0HNX7|H0HNX7_9RHIZ Flagellar biosynthesis protein FlhB OS=Mesorhizobium alhagi CCNWXJ12-2 GN=flhB PE=4 SV=1 (51/51); tr|Q98HE9|Q98HE9_RHILO Flagellar biosynthetic protein FlhB OS=Rhizobium loti (strain MAFF303099) GN=mll2899 PE=4 SV=1 (51/51); tr|F7YAA3|F7YAA3_MESOW Flagellar biosynthetic protein FlhB OS=Mesorhizobium opportunistum (strain LMG 24607 / HAMBI 3007 / WSM2075) GN=Mesop_2022 PE=4 …
GI:13473192	NC_002678	2988403	0.205898	0.209352	0.000164452	9.06e-05	0.10025	0.0926888	21	21	11	17	1	0.647059	G	T	sensory transduction histidine kinase	SYNONYMOUS_CODING	I/I	ATC/ATA	sensory transduction histidine kinase;	signal transduction histidine kinase	NA	tr|F7Y0L0|F7Y0L0_MESOW CHASE domain protein (Precursor) OS=Mesorhizobium opportunistum (strain LMG 24607 / HAMBI 3007 / WSM2075) GN=Mesop_1447 PE=4 SV=1 (53/53); tr|E8T8C9|E8T8C9_MESCW CHASE domain protein (Precursor) OS=Mesorhizobium ciceri bv. biserrulae (strain HAMBI 2942 / LMG 23838 / WSM1271) GN=Mesci_1425 PE=4 SV=1 (51/53); tr|M5F3P4|M5F3P4_9RHIZ CHASE domain protein OS=Mesorhizobium sp. ST…
GI:13472929	NC_002678	2716210	-0.202872	-0.207125	0.00015887	9.47e-05	0.10025	0.0956966	1	21	10	17	0.047619	0.588235	T	G	sugar ABC transporter ATP-binding protein	SYNONYMOUS_CODING	R/R	AGG/CGG	sugar ABC transporter ATP-binding protein;	abc transporter atp-binding protein	sp|Q9YGA6|MALK_THELI Trehalose/maltose import ATP-binding protein MalK OS=Thermococcus litoralis GN=malK PE=1 SV=1 (51/53); sp|Q5LX21|UGPC_RUEPO sn-glycerol-3-phosphate import ATP-binding protein UgpC OS=Ruegeria pomeroyi (strain ATCC 700808 / DSM 15171 / DSS-3) GN=ugpC PE=3 SV=1 (50/53); sp|O32151|YURJ_BACSU Uncharacterized ABC transporter ATP-binding protein YurJ OS=Bacillus subtilis (strain 16…	tr|F7Y4C5|F7Y4C5_MESOW ABC transporter related protein OS=Mesorhizobium opportunistum (strain LMG 24607 / HAMBI 3007 / WSM2075) GN=Mesop_1697 PE=3 SV=1 (53/53); tr|E8TBL4|E8TBL4_MESCW ABC transporter related protein OS=Mesorhizobium ciceri bv. biserrulae (strain HAMBI 2942 / LMG 23838 / WSM1271) GN=Mesci_1653 PE=3 SV=1 (52/53); tr|L0KFP4|L0KFP4_MESAW ATPase component of ABC-type sugar transporter…
GI:13472929	NC_002678	2716211	-0.202872	-0.207125	0.00015887	9.47e-05	0.10025	0.0956966	1	21	10	17	0.047619	0.588235	G	C	sugar ABC transporter ATP-binding protein	SYNONYMOUS_CODING	L/L	CTC/CTG	sugar ABC transporter ATP-binding protein;	abc transporter atp-binding protein	sp|Q9YGA6|MALK_THELI Trehalose/maltose import ATP-binding protein MalK OS=Thermococcus litoralis GN=malK PE=1 SV=1 (51/53); sp|Q5LX21|UGPC_RUEPO sn-glycerol-3-phosphate import ATP-binding protein UgpC OS=Ruegeria pomeroyi (strain ATCC 700808 / DSM 15171 / DSS-3) GN=ugpC PE=3 SV=1 (50/53); sp|O32151|YURJ_BACSU Uncharacterized ABC transporter ATP-binding protein YurJ OS=Bacillus subtilis (strain 16…	tr|F7Y4C5|F7Y4C5_MESOW ABC transporter related protein OS=Mesorhizobium opportunistum (strain LMG 24607 / HAMBI 3007 / WSM2075) GN=Mesop_1697 PE=3 SV=1 (53/53); tr|E8TBL4|E8TBL4_MESCW ABC transporter related protein OS=Mesorhizobium ciceri bv. biserrulae (strain HAMBI 2942 / LMG 23838 / WSM1271) GN=Mesci_1653 PE=3 SV=1 (52/53); tr|L0KFP4|L0KFP4_MESAW ATPase component of ABC-type sugar transporter…
GI:13471369	NC_002678	1106029	0.198411	0.200162	0.000112086	9.58e-05	0.0897432	0.0961817	19	21	5	17	0.904762	0.294118	G	A	magnesium transporter	SYNONYMOUS_CODING	T/T	ACC/ACT	magnesium transporter;	magnesium transporter	sp|Q5SMG8|MGTE_THET8 Magnesium transporter MgtE OS=Thermus thermophilus (strain HB8 / ATCC 27634 / DSM 579) GN=TTHA1060 PE=1 SV=1 (54/54); sp|O34442|MGTE_BACSU Magnesium transporter MgtE OS=Bacillus subtilis (strain 168) GN=mgtE PE=3 SV=1 (54/54); sp|Q830V1|MGTE_ENTFA Magnesium transporter MgtE OS=Enterococcus faecalis (strain ATCC 700802 / V583) GN=mgtE PE=1 SV=1 (54/54)	tr|Q98KU3|Q98KU3_RHILO Magnesium transporter OS=Rhizobium loti (strain MAFF303099) GN=mll1318 PE=4 SV=1 (54/54); tr|M5FDY0|M5FDY0_9RHIZ Magnesium transporter OS=Mesorhizobium sp. STM 4661 GN=MESS4_680119 PE=4 SV=1 (54/54); tr|E8THA6|E8THA6_MESCW Magnesium transporter OS=Mesorhizobium ciceri bv. biserrulae (strain HAMBI 2942 / LMG 23838 / WSM1271) GN=Mesci_3308 PE=4 SV=1 (52/54); tr|L0KPC6|L0KPC6_…
GI:13471369	NC_002678	1106029	0.198411	0.200162	0.000112086	9.58e-05	0.0897432	0.0961817	19	21	5	17	0.904762	0.294118	G	C	magnesium transporter	SYNONYMOUS_CODING	T/T	ACC/ACG	magnesium transporter;	magnesium transporter	sp|Q5SMG8|MGTE_THET8 Magnesium transporter MgtE OS=Thermus thermophilus (strain HB8 / ATCC 27634 / DSM 579) GN=TTHA1060 PE=1 SV=1 (54/54); sp|O34442|MGTE_BACSU Magnesium transporter MgtE OS=Bacillus subtilis (strain 168) GN=mgtE PE=3 SV=1 (54/54); sp|Q830V1|MGTE_ENTFA Magnesium transporter MgtE OS=Enterococcus faecalis (strain ATCC 700802 / V583) GN=mgtE PE=1 SV=1 (54/54)	tr|Q98KU3|Q98KU3_RHILO Magnesium transporter OS=Rhizobium loti (strain MAFF303099) GN=mll1318 PE=4 SV=1 (54/54); tr|M5FDY0|M5FDY0_9RHIZ Magnesium transporter OS=Mesorhizobium sp. STM 4661 GN=MESS4_680119 PE=4 SV=1 (54/54); tr|E8THA6|E8THA6_MESCW Magnesium transporter OS=Mesorhizobium ciceri bv. biserrulae (strain HAMBI 2942 / LMG 23838 / WSM1271) GN=Mesci_3308 PE=4 SV=1 (52/54); tr|L0KPC6|L0KPC6_…
GI:13471958	NC_002678	1716898	-0.198379	-0.193844	5.42e-05	0.00010086	0.0763601	0.0995252	8	21	14	17	0.380952	0.823529	C	T	hypothetical protein	NON_SYNONYMOUS_CODING	P/S	CCG/TCG	hypothetical protein;	phosphoglycerate dehydrogenase-like oxidoreductase	sp|O88712|CTBP1_MOUSE C-terminal-binding protein 1 OS=Mus musculus GN=Ctbp1 PE=1 SV=2 (33/50); sp|Q13363|CTBP1_HUMAN C-terminal-binding protein 1 OS=Homo sapiens GN=CTBP1 PE=1 SV=2 (23/50); sp|P30799|DDH_ZYMMO 2-hydroxyacid dehydrogenase homolog OS=Zymomonas mobilis subsp. mobilis (strain ATCC 31821 / ZM4 / CP4) GN=ddh PE=3 SV=3 (21/50); sp|Q9YHU0|CTBP1_XENLA C-terminal-binding protein 1 OS=Xenop…	tr|M5EWJ6|M5EWJ6_9RHIZ D-isomer specific 2-hydroxyacid dehydrogenase NAD-binding OS=Mesorhizobium metallidurans STM 2683 GN=MESS2_730204 PE=4 SV=1 (52/52); tr|F7Y9H0|F7Y9H0_MESOW D-isomer specific 2-hydroxyacid dehydrogenase NAD-binding protein OS=Mesorhizobium opportunistum (strain LMG 24607 / HAMBI 3007 / WSM2075) GN=Mesop_3165 PE=4 SV=1 (52/52); tr|E8T9U6|E8T9U6_MESCW D-isomer specific 2-hydro…
GI:13471958	NC_002678	1716898	-0.198379	-0.193844	5.42e-05	0.00010086	0.0763601	0.0995252	8	21	14	17	0.380952	0.823529	C	G	hypothetical protein	NON_SYNONYMOUS_CODING	P/A	CCG/GCG	hypothetical protein;	phosphoglycerate dehydrogenase-like oxidoreductase	sp|O88712|CTBP1_MOUSE C-terminal-binding protein 1 OS=Mus musculus GN=Ctbp1 PE=1 SV=2 (33/50); sp|Q13363|CTBP1_HUMAN C-terminal-binding protein 1 OS=Homo sapiens GN=CTBP1 PE=1 SV=2 (23/50); sp|P30799|DDH_ZYMMO 2-hydroxyacid dehydrogenase homolog OS=Zymomonas mobilis subsp. mobilis (strain ATCC 31821 / ZM4 / CP4) GN=ddh PE=3 SV=3 (21/50); sp|Q9YHU0|CTBP1_XENLA C-terminal-binding protein 1 OS=Xenop…	tr|M5EWJ6|M5EWJ6_9RHIZ D-isomer specific 2-hydroxyacid dehydrogenase NAD-binding OS=Mesorhizobium metallidurans STM 2683 GN=MESS2_730204 PE=4 SV=1 (52/52); tr|F7Y9H0|F7Y9H0_MESOW D-isomer specific 2-hydroxyacid dehydrogenase NAD-binding protein OS=Mesorhizobium opportunistum (strain LMG 24607 / HAMBI 3007 / WSM2075) GN=Mesop_3165 PE=4 SV=1 (52/52); tr|E8T9U6|E8T9U6_MESCW D-isomer specific 2-hydro…
GI:13474007	NC_002678	3801357	-0.184004	-0.191085	0.000184753	0.000101744	0.10713	0.0995252	7	21	16	17	0.333333	0.941176	G	T	aldehyde dehydrogenase	NON_SYNONYMOUS_CODING	P/Q	CCG/CAG	aldehyde dehydrogenase;	aldehyde dehydrogenase	sp|O34660|ALDH4_BACSU Putative aldehyde dehydrogenase DhaS OS=Bacillus subtilis (strain 168) GN=dhaS PE=3 SV=1 (54/54); sp|Q8S528|AL2B7_ARATH Aldehyde dehydrogenase family 2 member B7, mitochondrial OS=Arabidopsis thaliana GN=ALDH2B7 PE=2 SV=2 (53/54); sp|Q9SU63|AL2B4_ARATH Aldehyde dehydrogenase family 2 member B4, mitochondrial OS=Arabidopsis thaliana GN=ALDH2B4 PE=2 SV=1 (52/54); sp|O74187|ALD…	tr|Q98DB0|Q98DB0_RHILO Aldehyde dehydrogenase OS=Rhizobium loti (strain MAFF303099) GN=mll4783 PE=3 SV=1 (54/54); tr|M5EIA8|M5EIA8_9RHIZ Aldehyde Dehydrogenase OS=Mesorhizobium metallidurans STM 2683 GN=MESS2_1190005 PE=3 SV=1 (52/54); tr|F7Y7P1|F7Y7P1_MESOW Aldehyde Dehydrogenase OS=Mesorhizobium opportunistum (strain LMG 24607 / HAMBI 3007 / WSM2075) GN=Mesop_0717 PE=3 SV=1 (50/54); tr|E8TEP2|E…
GI:13475776	NC_002678	5705164	0.206531	0.200196	4.59e-05	0.000101744	0.0682472	0.0995252	12	21	3	17	0.571429	0.176471	T	C	transcriptional regulator	SYNONYMOUS_CODING	E/E	GAA/GAG	transcriptional regulator;	family transcriptional regulator	sp|P0ACQ5|OXYR_ECOL6 Hydrogen peroxide-inducible genes activator OS=Escherichia coli O6:H1 (strain CFT073 / ATCC 700928 / UPEC) GN=oxyR PE=3 SV=1 (51/51); sp|Q9X725|OXYR_ERWCH Hydrogen peroxide-inducible genes activator OS=Erwinia chrysanthemi GN=oxyR PE=3 SV=1 (51/51); sp|P0ACQ4|OXYR_ECOLI Hydrogen peroxide-inducible genes activator OS=Escherichia coli (strain K12) GN=oxyR PE=1 SV=1 (51/51); sp|…	tr|M5EW51|M5EW51_9RHIZ Transcriptional regulator OS=Mesorhizobium metallidurans STM 2683 GN=MESS2_750026 PE=4 SV=1 (51/51); tr|G6YH03|G6YH03_9RHIZ Transcriptional regulator OS=Mesorhizobium amorphae CCNWGS0123 GN=MEA186_26331 PE=4 SV=1 (51/51); tr|Q987S1|Q987S1_RHILO Transcriptional regulator OS=Rhizobium loti (strain MAFF303099) GN=mll6938 PE=4 SV=1 (43/51); tr|M5F6X1|M5F6X1_9RHIZ Transcriptiona…
GI:13475776	NC_002678	5705158	0.206531	0.200196	4.59e-05	0.000101744	0.0682472	0.0995252	12	21	3	17	0.571429	0.176471	T	C	transcriptional regulator	SYNONYMOUS_CODING	K/K	AAA/AAG	transcriptional regulator;	family transcriptional regulator	sp|P0ACQ5|OXYR_ECOL6 Hydrogen peroxide-inducible genes activator OS=Escherichia coli O6:H1 (strain CFT073 / ATCC 700928 / UPEC) GN=oxyR PE=3 SV=1 (51/51); sp|Q9X725|OXYR_ERWCH Hydrogen peroxide-inducible genes activator OS=Erwinia chrysanthemi GN=oxyR PE=3 SV=1 (51/51); sp|P0ACQ4|OXYR_ECOLI Hydrogen peroxide-inducible genes activator OS=Escherichia coli (strain K12) GN=oxyR PE=1 SV=1 (51/51); sp|…	tr|M5EW51|M5EW51_9RHIZ Transcriptional regulator OS=Mesorhizobium metallidurans STM 2683 GN=MESS2_750026 PE=4 SV=1 (51/51); tr|G6YH03|G6YH03_9RHIZ Transcriptional regulator OS=Mesorhizobium amorphae CCNWGS0123 GN=MEA186_26331 PE=4 SV=1 (51/51); tr|Q987S1|Q987S1_RHILO Transcriptional regulator OS=Rhizobium loti (strain MAFF303099) GN=mll6938 PE=4 SV=1 (43/51); tr|M5F6X1|M5F6X1_9RHIZ Transcriptiona…
GI:13470719	NC_002678	367306	0.227804	0.222639	8.43e-05	0.000103355	0.0848243	0.0998367	8	21	1	17	0.380952	0.0588235	C	T	ribosomal protein S12 methylthiotransferase	SYNONYMOUS_CODING	D/D	GAC/GAT	ribosomal protein S12 methylthiotransferase;catalyzes the methylthiolation of an aspartic acid residue of the S12 protein of the 30S ribosomal subunit	ribosomal protein s12 methylthiotransferase	sp|B2SB89|RIMO_BRUA1 Ribosomal protein S12 methylthiotransferase RimO OS=Brucella abortus (strain S19) GN=rimO PE=3 SV=1 (54/54); sp|Q8FW94|RIMO_BRUSU Ribosomal protein S12 methylthiotransferase RimO OS=Brucella suis biovar 1 (strain 1330) GN=rimO PE=3 SV=1 (54/54); sp|Q2YKI5|RIMO_BRUA2 Ribosomal protein S12 methylthiotransferase RimO OS=Brucella abortus (strain 2308) GN=rimO PE=3 SV=1 (54/54); s…	tr|L0KP75|L0KP75_MESAW Ribosomal protein S12 methylthiotransferase RimO OS=Mesorhizobium australicum (strain LMG 24608 / HAMBI 3006 / WSM2073) GN=rimO PE=3 SV=1 (54/54); tr|F7YCN2|F7YCN2_MESOW Ribosomal protein S12 methylthiotransferase RimO OS=Mesorhizobium opportunistum (strain LMG 24607 / HAMBI 3007 / WSM2075) GN=rimO PE=3 SV=1 (54/54); tr|E8T8T1|E8T8T1_MESCW Ribosomal protein S12 methylthiotr…
GI:13476302	NC_002678	6271053	0.182218	0.185015	0.000125991	0.000103355	0.0934612	0.0998367	20	21	9	17	0.952381	0.529412	G	C	glycogen phosphorylase	SYNONYMOUS_CODING	A/A	GCG/GCC	glycogen phosphorylase;	glycogen starch alpha-glucan phosphorylase	sp|P0AC86|PHSG_ECOLI Glycogen phosphorylase OS=Escherichia coli (strain K12) GN=glgP PE=3 SV=1 (54/54); sp|P0AC87|PHSG_SHIFL Glycogen phosphorylase OS=Shigella flexneri GN=glgP PE=3 SV=1 (54/54); sp|P09811|PYGL_RAT Glycogen phosphorylase, liver form OS=Rattus norvegicus GN=Pygl PE=1 SV=5 (54/54); sp|P11216|PYGB_HUMAN Glycogen phosphorylase, brain form OS=Homo sapiens GN=PYGB PE=1 SV=5 (51/54); sp…	tr|Q985P5|Q985P5_RHILO Phosphorylase OS=Rhizobium loti (strain MAFF303099) GN=mlr7586 PE=3 SV=1 (54/54); tr|G6YKE3|G6YKE3_9RHIZ Phosphorylase OS=Mesorhizobium amorphae CCNWGS0123 GN=MEA186_32390 PE=3 SV=1 (54/54); tr|F7Y9T1|F7Y9T1_MESOW Phosphorylase OS=Mesorhizobium opportunistum (strain LMG 24607 / HAMBI 3007 / WSM2075) GN=Mesop_5454 PE=3 SV=1 (54/54); tr|M5EJB9|M5EJB9_9RHIZ Phosphorylase OS=Me…

## Sheet: meta-data
Column	Explanation
Gene_ID	Gene identifier: denovo indicates genes not in M. loti, GI:XXXXX indicates gene reference in M. loti
CHROM	replicon that reference gene is present on
POS	position in replicon that reference gene begins
ODni.diff	Difference between strains with reference allele versus strains with non-reference allele in their mean growth in the presence of nickel
ODni.res.diff	Difference between strains with reference allele versus strains with non-reference allele in their mean growth in the presence of nickel, corrected for average STRUCTURE assignments
ODni.p.wilcox	p-value of Wilcoxon test
ODni.res.p.wilcox	p-value of Wilcoxon test, data corrected for average STRUCTURE assignments
ODni.q.wilcox	q-value of Wilcoxon test using Benjamini-Hochberg (1995) false discovery rate correction
ODni.res.q.wilcox	q-value of Wilcoxon test using Benjamini-Hochberg (1995) false discovery rate correction, data corrected for average STRUCTURE assignments
S.ref_allele	number of serpentine strains with reference allele
S.tot	total number of serpentine strains
N.ref_allele	number of non-serpentine strains with reference allele
N.tot	total number of non-serpentine strains
S.AF	serpentine allele frequency
N.AF	non-serpentine allele frequency
Reference	Reference allele
Change	Alternate allele
Gene_name	Name of gene in M. loti genome
Effect	Type of effect SNP has on sequence
old_AA.new_AA	Reference amino acid / Alternate amino acid
Old_codon.New_codon	Reference codon / Alternate codon
annot.ref	gene annotation in M. loti reference genome
annot.blast2go	gene annotation using BLAST2GO
annot.sprot	gene annotation using SwissProt
annot.trembl	gene annotation using TrEMBL
