# Supplementary material for: Association mapping reveals novel serpentine adaptation gene clusters in a population of symbiotic Mesorhizobium
Source: ISME J. 2016 Jul 15;11(1):248–62. doi: 10.1038/ismej.2016.88 (PMC5315480; doi:10.1038/ismej.2016.88)
Supplement: Supplementary Table 6 [file ismej201688x10.xlsx]

## Sheet: Data
Cluster	Gene_ID	Sig	GBK Annotation	SP Annotation	TR Annotation
A	denovo000006		NA	NA	tr|L0KFD9|L0KFD9_MESAW Uncharacterized protein OS=Mesorhizobium australicum (strain LMG 24608 / HAMBI 3006 / WSM2073) GN=Mesau_00611 PE=4 SV=1 (34/26); tr|F7Y302|F7Y302_MESOW Uncharacterized protein OS=Mesorhizobium opportunistum (strain LMG 24607 / HAMBI 3007 / WSM2075) GN=Mesop_0474 PE=4 SV=1 (34/26); tr|Q2BRH5|Q2BRH5_NEPCE Putative uncharacterized protein OS=Neptuniibacter caesariensis GN=MED9…
A	denovo000007	FDR10	NA	sp|P26839|VATA_STAAU Virginiamycin A acetyltransferase OS=Staphylococcus aureus GN=vat PE=1 SV=2 (20/21); sp|P26840|MATA_LYSSH Probable macrolide acetyltransferase (Fragment) OS=Lysinibacillus sphaericus PE=3 SV=1 (13/21); sp|P50870|VATD_ENTFC Streptogramin A acetyltransferase OS=Enterococcus faecium GN=vatD PE=1 SV=1 (11/21); sp|P07464|THGA_ECOLI Galactoside O-acetyltransferase OS=Escherichia co…	tr|Q98DH5|Q98DH5_RHILO Chloramphenicol acetyltransferase OS=Rhizobium loti (strain MAFF303099) GN=mll4701 PE=4 SV=1 (25/24); tr|G7TH16|G7TH16_9XANT Acetyltransferase, CysE-LacA-LpxA-NodL family OS=Xanthomonas oryzae pv. oryzicola BLS256 GN=XOC_3867 PE=4 SV=1 (23/24); tr|Q5SEK2|Q5SEK2_9XANT Putative acetyltransferase OS=Xanthomonas oryzae pv. oryzicola GN=wxocF PE=4 SV=1 (23/24); tr|Q98IP6|Q98IP6_…
A	denovo000008		NA	NA	tr|H2EIC4|H2EIC4_9CAUD Putative endolysin OS=Brucella phage Pr GN=Phi_Pr_ORF_29 PE=4 SV=1 (7/7); tr|K2NPN5|K2NPN5_9RHIZ Uncharacterized protein OS=Nitratireductor indicus C115 GN=NA8A_24019 PE=4 SV=1 (7/7); tr|K2N9B8|K2N9B8_9RHIZ Uncharacterized protein OS=Nitratireductor indicus C115 GN=NA8A_00035 PE=4 SV=1 (7/7); tr|H2EI67|H2EI67_9CAUD Putative endolysin OS=Brucella phage Tb GN=Phi_Tb_ORF_30 PE…
A	denovo000010		NA	NA	tr|D1A4K3|D1A4K3_THECD Acyltransferase 3 OS=Thermomonospora curvata (strain ATCC 19995 / DSM 43183 / JCM 3096 / NCIMB 10081) GN=Tcur_0643 PE=4 SV=1 (7/7); tr|Q11L36|Q11L36_MESSB Acyltransferase 3 OS=Mesorhizobium sp. (strain BNC1) GN=Meso_0485 PE=4 SV=1 (7/7); tr|Q47P83|Q47P83_THEFY Putative uncharacterized protein OS=Thermobifida fusca (strain YX) GN=Tfu_1701 PE=4 SV=1 (7/7); tr|R9F776|R9F776_TH…
A	denovo000013	FDR10	NA	sp|O53471|Y2025_MYCTU Probable cation efflux system protein Rv2025c/MT2084 OS=Mycobacterium tuberculosis GN=Rv2025c PE=2 SV=1 (40/27)	tr|M5EW32|M5EW32_9RHIZ Cation diffusion facilitator family transporter OS=Mesorhizobium metallidurans STM 2683 GN=MESS2_730064 PE=4 SV=1 (40/27); tr|K8PKQ5|K8PKQ5_9BRAD Cation diffusion facilitator family transporter OS=Afipia broomeae ATCC 49717 GN=HMPREF9695_01253 PE=4 SV=1 (38/27); tr|N6U880|N6U880_9RHIZ Putative transmembrane efflux protein OS=Rhizobium freirei PRF 81 GN=RHSP_75429 PE=4 SV=1 …
A	denovo000014	B33	NA	NA	tr|A6UL22|A6UL22_SINMW High-affinity nickel-transporter OS=Sinorhizobium medicae (strain WSM419) GN=Smed_5609 PE=4 SV=1 (47/33); tr|F7XE56|F7XE56_SINMM ABC transporter permease OS=Sinorhizobium meliloti (strain SM11) GN=SM11_pC0758 PE=4 SV=1 (42/33); tr|K0PQT6|K0PQT6_RHIML ABC transporter permease OS=Sinorhizobium meliloti Rm41 GN=BN406_04627 PE=4 SV=1 (35/33); tr|G9AHM8|G9AHM8_RHIFH High-affinit…
A	denovo000020		NA	NA	tr|E8TP77|E8TP77_MESCW Uncharacterized protein OS=Mesorhizobium ciceri bv. biserrulae (strain HAMBI 2942 / LMG 23838 / WSM1271) GN=Mesci_6111 PE=4 SV=1 (95/44); tr|E8TFH2|E8TFH2_MESCW Uncharacterized protein OS=Mesorhizobium ciceri bv. biserrulae (strain HAMBI 2942 / LMG 23838 / WSM1271) GN=Mesci_5538 PE=4 SV=1 (94/44); tr|F7Y9P0|F7Y9P0_MESOW Uncharacterized protein OS=Mesorhizobium opportunistum…
A	denovo000026		NA	sp|Q1B8V9|POTA_MYCSS Spermidine/putrescine import ATP-binding protein PotA OS=Mycobacterium sp. (strain MCS) GN=potA PE=3 SV=1 (55/53); sp|Q1AS06|POTA_RUBXD Spermidine/putrescine import ATP-binding protein PotA OS=Rubrobacter xylanophilus (strain DSM 9941 / NBRC 16129) GN=potA PE=3 SV=1 (53/53); sp|A0LUE6|POTA_ACIC1 Spermidine/putrescine import ATP-binding protein PotA OS=Acidothermus cellulolyti…	tr|E8TJY0|E8TJY0_MESCW Spermidine/putrescine ABC transporter ATPase subunit OS=Mesorhizobium ciceri bv. biserrulae (strain HAMBI 2942 / LMG 23838 / WSM1271) GN=Mesci_1073 PE=3 SV=1 (45/53); tr|L0KF28|L0KF28_MESAW ABC-type spermidine/putrescine transport system, ATPase component OS=Mesorhizobium australicum (strain LMG 24608 / HAMBI 3006 / WSM2073) GN=Mesau_01137 PE=3 SV=1 (45/53); tr|M5EJY6|M5EJY…
A	denovo000035		NA	NA	tr|E6VPS9|E6VPS9_RHOPX Putative uncharacterized protein OS=Rhodopseudomonas palustris (strain DX-1) GN=Rpdx1_0876 PE=4 SV=1 (19/20); tr|K2P1C1|K2P1C1_9RHIZ Uncharacterized protein OS=Nitratireductor indicus C115 GN=NA8A_16648 PE=4 SV=1 (12/20); tr|F9YAP6|F9YAP6_KETVW Single-stranded DNA-specific exonuclease OS=Ketogulonicigenium vulgare (strain WSH-001) GN=KVU_PA0028 PE=4 SV=1 (10/20); tr|B6JAA4|…
A	denovo000080	FDR10	NA	NA	tr|E8TFI5|E8TFI5_MESCW Zinc finger, C2H2-like protein OS=Mesorhizobium ciceri bv. biserrulae (strain HAMBI 2942 / LMG 23838 / WSM1271) GN=Mesci_5551 PE=4 SV=1 (43/28); tr|L0KS18|L0KS18_MESAW Uncharacterized protein OS=Mesorhizobium australicum (strain LMG 24608 / HAMBI 3006 / WSM2073) GN=Mesau_05602 PE=4 SV=1 (43/28); tr|F7Y1H8|F7Y1H8_MESOW Uncharacterized protein OS=Mesorhizobium opportunistum (…
A	denovo000081		NA	sp|A4VNI2|Y2887_PSEU5 Uncharacterized protein PST_2887 OS=Pseudomonas stutzeri (strain A1501) GN=PST_2887 PE=4 SV=1 (41/37); sp|D5UU90|Y2998_TSUPD Uncharacterized protein Tpau_2998 OS=Tsukamurella paurometabola (strain ATCC 8368 / DSM 20162 / JCM 10117 / NBRC 16120 / NCTC 13040) GN=Tpau_2998 PE=4 SV=1 (25/37); sp|B2J384|SYK_NOSP7 Lysine--tRNA ligase OS=Nostoc punctiforme (strain ATCC 29133 / PCC …	tr|H0I0N4|H0I0N4_9RHIZ Putative uncharacterized protein OS=Mesorhizobium alhagi CCNWXJ12-2 GN=MAXJ12_30107 PE=4 SV=1 (101/49); tr|H0HUZ8|H0HUZ8_9RHIZ Putative uncharacterized protein OS=Mesorhizobium alhagi CCNWXJ12-2 GN=MAXJ12_20007 PE=4 SV=1 (77/49); tr|Q987Y0|Q987Y0_RHILO Mll6859 protein OS=Rhizobium loti (strain MAFF303099) GN=mll6859 PE=4 SV=1 (72/49); tr|E8TP53|E8TP53_MESCW Uncharacterized …
A	denovo000095		NA	NA	tr|L0KL69|L0KL69_MESAW Site-specific recombinase XerC OS=Mesorhizobium australicum (strain LMG 24608 / HAMBI 3006 / WSM2073) GN=Mesau_02373 PE=4 SV=1 (12/12); tr|M5ANS8|M5ANS8_RHILI Integrase family protein OS=Rhizobium loti PE=4 SV=1 (12/12); tr|M5EXD2|M5EXD2_9RHIZ Integrase family protein OS=Mesorhizobium metallidurans STM 2683 GN=MESS2_770025 PE=4 SV=1 (12/12); tr|E8TL67|E8TL67_MESCW Integrase…
A	denovo000144		NA	NA	tr|Q98HL1|Q98HL1_RHILO Msl2823 protein OS=Rhizobium loti (strain MAFF303099) GN=msl2823 PE=4 SV=1 (22/22)
A	denovo000145		NA	NA	tr|Q98NS8|Q98NS8_RHILO Mlr0003 protein OS=Rhizobium loti (strain MAFF303099) GN=mlr0003 PE=4 SV=1 (40/40); tr|M5ETW2|M5ETW2_9RHIZ Uncharacterized protein OS=Mesorhizobium metallidurans STM 2683 GN=MESS2_530017 PE=4 SV=1 (40/40); tr|M5FAJ7|M5FAJ7_9RHIZ Uncharacterized protein OS=Mesorhizobium sp. STM 4661 GN=MESS4_660086 PE=4 SV=1 (40/40); tr|L0KN05|L0KN05_MESAW Protein involved in cellulose biosy…
A	denovo000146		NA	NA	tr|Q89GP6|Q89GP6_BRAJA Blr6299 protein OS=Bradyrhizobium japonicum (strain USDA 110) GN=blr6299 PE=4 SV=1 (41/41); tr|M5FD26|M5FD26_9RHIZ Uncharacterized protein OS=Mesorhizobium sp. STM 4661 GN=MESS4_660089 PE=4 SV=1 (41/41); tr|M5ETM2|M5ETM2_9RHIZ Uncharacterized protein OS=Mesorhizobium metallidurans STM 2683 GN=MESS2_530019 PE=4 SV=1 (41/41); tr|K8PD31|K8PD31_9BRAD Uncharacterized protein OS=…
A	denovo000147		NA	NA	tr|M7YWB6|M7YWB6_9RHIZ Glycoside hydrolase family protein OS=Methylobacterium mesophilicum SR1.6/6 GN=MmSR116_0954 PE=4 SV=1 (41/41); tr|M5FD54|M5FD54_9RHIZ Putative Glycoside hydrolase family 5 OS=Mesorhizobium sp. STM 4661 GN=MESS4_660090 PE=4 SV=1 (41/41); tr|K8PA35|K8PA35_9BRAD Uncharacterized protein OS=Afipia broomeae ATCC 49717 GN=HMPREF9695_01423 PE=4 SV=1 (41/41); tr|M5F645|M5F645_9RHIZ …
A	denovo000148		NA	sp|P64247|ASNH_MYCTU Putative asparagine synthetase [glutamine-hydrolyzing] OS=Mycobacterium tuberculosis GN=asnB PE=3 SV=1 (40/40); sp|P54420|ASNB_BACSU Asparagine synthetase [glutamine-hydrolyzing] 1 OS=Bacillus subtilis (strain 168) GN=asnB PE=1 SV=2 (40/40); sp|O05272|ASNO_BACSU Asparagine synthetase [glutamine-hydrolyzing] 3 OS=Bacillus subtilis (strain 168) GN=asnO PE=1 SV=3 (40/40); sp|P64…	tr|G2FDV3|G2FDV3_9GAMM Asparagine synthetase OS=endosymbiont of Tevnia jerichonana (vent Tica) GN=asnB2 PE=4 SV=1 (40/40); tr|F8F7Q6|F8F7Q6_PAEMK Asparagine synthetase OS=Paenibacillus mucilaginosus (strain KNP414) GN=KNP414_00951 PE=4 SV=1 (40/40); tr|M5ESY6|M5ESY6_9RHIZ Asparagine synthetase OS=Mesorhizobium metallidurans STM 2683 GN=asnB PE=4 SV=1 (40/40); tr|H6N945|H6N945_9BACL Asparagine syn…
A	denovo000149		NA	sp|Q53U18|NEOD_STRFR 2-deoxystreptamine N-acetyl-D-glucosaminyltransferase OS=Streptomyces fradiae GN=neoD PE=1 SV=1 (34/37); sp|O05313|GLGA_MYCTU Capsular glucan synthase OS=Mycobacterium tuberculosis GN=glgA PE=1 SV=1 (9/37); sp|Q47KS6|MSHA_THEFY D-inositol 3-phosphate glycosyltransferase OS=Thermobifida fusca (strain YX) GN=mshA PE=3 SV=1 (2/37); sp|Q65CC1|KANF_STRKN 2-deoxystreptamine glucosy…	tr|M5FAK2|M5FAK2_9RHIZ Uncharacterized protein OS=Mesorhizobium sp. STM 4661 GN=MESS4_660091 PE=4 SV=1 (41/41); tr|Q89GN9|Q89GN9_BRAJA Bll6306 protein OS=Bradyrhizobium japonicum (strain USDA 110) GN=bll6306 PE=4 SV=1 (41/41); tr|M5ETY3|M5ETY3_9RHIZ Uncharacterized protein OS=Mesorhizobium metallidurans STM 2683 GN=MESS2_530022 PE=4 SV=1 (41/41); tr|E0TI79|E0TI79_PARBH Putative glycosyl transfera…
A	denovo000150		NA	NA	tr|M5FDQ2|M5FDQ2_9RHIZ Uncharacterized protein OS=Mesorhizobium sp. STM 4661 GN=MESS4_660092 PE=4 SV=1 (41/41); tr|K8PA30|K8PA30_9BRAD Uncharacterized protein OS=Afipia broomeae ATCC 49717 GN=HMPREF9695_01418 PE=4 SV=1 (41/41); tr|M5ERD6|M5ERD6_9RHIZ Uncharacterized protein OS=Mesorhizobium metallidurans STM 2683 GN=MESS2_530023 PE=4 SV=1 (41/41); tr|J8SK85|J8SK85_BACCE Uncharacterized protein OS…
A	denovo000538		NA	sp|P23926|ANR_PSEAE Transcriptional activator protein anr OS=Pseudomonas aeruginosa (strain ATCC 15692 / PAO1 / 1C / PRS 101 / LMG 12228) GN=anr PE=4 SV=1 (76/47); sp|P47200|FNRA_PSEST Transcriptional activator protein FnrA OS=Pseudomonas stutzeri GN=fnrA PE=4 SV=1 (75/47); sp|P46148|ETRA_SHEON Electron transport regulator A OS=Shewanella oneidensis (strain MR-1) GN=etrA PE=3 SV=2 (49/47); sp|A5F…	tr|E8TP82|E8TP82_MESCW Cyclic nucleotide-binding protein OS=Mesorhizobium ciceri bv. biserrulae (strain HAMBI 2942 / LMG 23838 / WSM1271) GN=Mesci_6116 PE=4 SV=1 (92/48); tr|L0KI20|L0KI20_MESAW cAMP-binding protein OS=Mesorhizobium australicum (strain LMG 24608 / HAMBI 3006 / WSM2073) GN=Mesau_02555 PE=4 SV=1 (92/48); tr|E8TPE2|E8TPE2_MESCW Cyclic nucleotide-binding protein OS=Mesorhizobium cicer…
A	denovo000643		NA	NA	tr|M5FHB3|M5FHB3_9RHIZ Uncharacterized protein OS=Mesorhizobium sp. STM 4661 GN=MESS4_790026 PE=4 SV=1 (47/34); tr|M5EN79|M5EN79_9RHIZ Uncharacterized protein OS=Mesorhizobium metallidurans STM 2683 GN=MESS2_1600005 PE=4 SV=1 (47/34); tr|Q984E4|Q984E4_RHILO Msl8039 protein OS=Rhizobium loti (strain MAFF303099) GN=msl8039 PE=4 SV=1 (46/34); tr|G6YD66|G6YD66_9RHIZ Putative uncharacterized protein O…
A	denovo000769	FDR10	NA	NA	tr|E8TP80|E8TP80_MESCW Uncharacterized protein OS=Mesorhizobium ciceri bv. biserrulae (strain HAMBI 2942 / LMG 23838 / WSM1271) GN=Mesci_6114 PE=4 SV=1 (55/36); tr|F7Y9P3|F7Y9P3_MESOW Uncharacterized protein OS=Mesorhizobium opportunistum (strain LMG 24607 / HAMBI 3007 / WSM2075) GN=Mesop_4339 PE=4 SV=1 (55/36); tr|F7YB86|F7YB86_MESOW Uncharacterized protein OS=Mesorhizobium opportunistum (strain…
A	denovo000772	FDR10	NA	NA	tr|E8TP79|E8TP79_MESCW Uncharacterized protein OS=Mesorhizobium ciceri bv. biserrulae (strain HAMBI 2942 / LMG 23838 / WSM1271) GN=Mesci_6113 PE=4 SV=1 (75/39); tr|F7Y1G4|F7Y1G4_MESOW Uncharacterized protein OS=Mesorhizobium opportunistum (strain LMG 24607 / HAMBI 3007 / WSM2075) GN=Mesop_6119 PE=4 SV=1 (73/39); tr|L0KS06|L0KS06_MESAW Uncharacterized protein OS=Mesorhizobium australicum (strain L…
A	denovo000781		NA	NA	tr|L0KDN1|L0KDN1_MESAW Uncharacterized protein OS=Mesorhizobium australicum (strain LMG 24608 / HAMBI 3006 / WSM2073) GN=Mesau_00923 PE=4 SV=1 (42/41); tr|E8TP56|E8TP56_MESCW Uncharacterized protein OS=Mesorhizobium ciceri bv. biserrulae (strain HAMBI 2942 / LMG 23838 / WSM1271) GN=Mesci_6089 PE=4 SV=1 (42/41); tr|I3X8U6|I3X8U6_RHIFR Uncharacterized protein OS=Sinorhizobium fredii USDA 257 GN=USD…
A	denovo000812		NA	NA	tr|F7Y6B6|F7Y6B6_MESOW Putative transcriptional regulator, Crp/Fnr family OS=Mesorhizobium opportunistum (strain LMG 24607 / HAMBI 3007 / WSM2075) GN=Mesop_6475 PE=4 SV=1 (93/49); tr|L0KRU7|L0KRU7_MESAW cAMP-binding protein OS=Mesorhizobium australicum (strain LMG 24608 / HAMBI 3006 / WSM2073) GN=Mesau_05950 PE=4 SV=1 (93/49); tr|E8TJQ4|E8TJQ4_MESCW Uncharacterized protein OS=Mesorhizobium ciceri…
A	denovo001128		NA	sp|P52214|TRXB_MYCTU Thioredoxin reductase OS=Mycobacterium tuberculosis GN=trxB PE=1 SV=2 (39/40); sp|P46843|TRXB_MYCLE Bifunctional thioredoxin reductase/thioredoxin OS=Mycobacterium leprae (strain TN) GN=trxB/A PE=3 SV=1 (39/40); sp|Q928B5|TRXB_LISIN Thioredoxin reductase OS=Listeria innocua serovar 6a (strain CLIP 11262) GN=trxB PE=3 SV=1 (36/40); sp|Q6GB66|TRXB_STAAS Thioredoxin reductase OS…	tr|I5CL03|I5CL03_9BURK FAD-dependent pyridine nucleotide-disulfide oxidoreductase OS=Burkholderia terrae BS001 GN=WQE_33346 PE=4 SV=1 (43/43); tr|J3BKP1|J3BKP1_9RHIZ Thioredoxin reductase OS=Rhizobium sp. CF122 GN=PMI09_03217 PE=4 SV=1 (43/43); tr|J2D2I9|J2D2I9_9RHIZ Thioredoxin reductase (Precursor) OS=Rhizobium sp. AP16 GN=PMI03_02936 PE=4 SV=1 (40/43); tr|B6A4F6|B6A4F6_RHILW FAD-dependent pyri…
A	denovo001129		NA	NA	tr|Q2K198|Q2K198_RHIEC Probable transcriptional regulator protein, TetR family OS=Rhizobium etli (strain CFN 42 / ATCC 51251) GN=RHE_PC00053 PE=4 SV=1 (44/43); tr|S5S2Y9|S5S2Y9_RHIET TetR family transcriptional regulator protein OS=Rhizobium etli bv. mimosae str. Mim1 GN=REMIM1_PB00053 PE=4 SV=1 (44/43); tr|I5CL04|I5CL04_9BURK Transcriptional regulator protein OS=Burkholderia terrae BS001 GN=WQE_…
A	denovo001131		NA	NA	tr|L0LI67|L0LI67_RHITR Transcriptional regulator, TetR family OS=Rhizobium tropici CIAT 899 GN=RTCIAT899_CH01855 PE=4 SV=1 (44/42); tr|B6A4F5|B6A4F5_RHILW Transcriptional regulator, TetR family OS=Rhizobium leguminosarum bv. trifolii (strain WSM2304) GN=Rleg2_6530 PE=4 SV=1 (41/42); tr|J2MYD4|J2MYD4_9PSED Transcriptional regulator, TetR family OS=Pseudomonas chlororaphis subsp. aureofaciens 30-84…
A	denovo001136		NA	NA	tr|E8TPB8|E8TPB8_MESCW Uncharacterized protein OS=Mesorhizobium ciceri bv. biserrulae (strain HAMBI 2942 / LMG 23838 / WSM1271) GN=Mesci_6156 PE=4 SV=1 (43/42); tr|E8TP81|E8TP81_MESCW Uncharacterized protein OS=Mesorhizobium ciceri bv. biserrulae (strain HAMBI 2942 / LMG 23838 / WSM1271) GN=Mesci_6115 PE=4 SV=1 (43/42)
A	denovo001138		NA	NA	tr|E8TNU3|E8TNU3_MESCW Uncharacterized protein OS=Mesorhizobium ciceri bv. biserrulae (strain HAMBI 2942 / LMG 23838 / WSM1271) GN=Mesci_6397 PE=4 SV=1 (42/42); tr|Q98MR8|Q98MR8_RHILO Msr0466 protein OS=Rhizobium loti (strain MAFF303099) GN=msr0466 PE=4 SV=1 (41/42); tr|M5EIZ7|M5EIZ7_9RHIZ Uncharacterized protein OS=Mesorhizobium metallidurans STM 2683 GN=MESS2_1230016 PE=4 SV=1 (40/42)
A	denovo001247		NA	sp|Q9Z3Q0|CYA3_RHIME Putative adenylate cyclase 3 OS=Rhizobium meliloti (strain 1021) GN=cya3 PE=3 SV=2 (14/14)	tr|Q98JC9|Q98JC9_RHILO Adenylate cyclase OS=Rhizobium loti (strain MAFF303099) GN=mll2000 PE=4 SV=1 (15/15); tr|G6YL07|G6YL07_9RHIZ Adenylate cyclase OS=Mesorhizobium amorphae CCNWGS0123 GN=MEA186_33464 PE=4 SV=1 (15/15); tr|C3KN34|C3KN34_RHISN Probable adenylate class-3/4/guanylyl cyclase OS=Rhizobium sp. (strain NGR234) GN=NGR_b01410 PE=4 SV=1 (13/15); tr|K0PZN3|K0PZN3_9RHIZ Putative adenylate …
A	denovo001257	FDR10	NA	sp|P55360|Y4AM_RHISN Uncharacterized HTH-type transcriptional regulator y4aM OS=Rhizobium sp. (strain NGR234) GN=NGR_a00350 PE=4 SV=1 (33/18); sp|A6U5H5|Y045_SINMW Uncharacterized HTH-type transcriptional regulator Smed_0045 OS=Sinorhizobium medicae (strain WSM419) GN=Smed_0045 PE=4 SV=1 (27/18); sp|P55681|Y4WC_RHISN Uncharacterized HTH-type transcriptional regulator y4wC OS=Rhizobium sp. (strain…	tr|M5EVP3|M5EVP3_9RHIZ Uncharacterized HTH-type transcriptional regulator Smed_0045 OS=Mesorhizobium metallidurans STM 2683 GN=MESS2_820014 PE=4 SV=1 (49/24); tr|Q989V6|Q989V6_RHILO Mlr6265 protein OS=Rhizobium loti (strain MAFF303099) GN=mlr6265 PE=4 SV=1 (48/24); tr|N6V112|N6V112_9RHIZ Putative transcriptional regulator, XRE family OS=Rhizobium freirei PRF 81 GN=RHSP_68095 PE=4 SV=1 (36/24); tr…
A	denovo001390		NA	sp|Q52873|TRA5_RHIME Transposase for insertion sequence element ISRM5 OS=Rhizobium meliloti (strain 1021) GN=R02224 PE=3 SV=1 (77/42); sp|P19775|TRA6_STAAU Transposase for insertion sequence element IS256 in transposon Tn4001 OS=Staphylococcus aureus GN=tnp PE=3 SV=1 (54/42); sp|P59787|TRA6_ENTFA Transposase for insertion sequence element IS256 in transposon Tn4001 OS=Enterococcus faecalis (strai…	tr|M4MJE7|M4MJE7_RHIML TRm5 transposase OS=Sinorhizobium meliloti 2011 GN=SM2011_a0995 PE=4 SV=1 (72/42); tr|F7XAA5|F7XAA5_SINMM Transposase for insertion sequence element ISRm5 OS=Sinorhizobium meliloti (strain SM11) GN=SM11_chr3155 PE=4 SV=1 (71/42); tr|Q1WLL7|Q1WLL7_SINMM ISRm5 transposase OS=Sinorhizobium meliloti (strain SM11) PE=4 SV=1 (70/42); tr|J5PM83|J5PM83_9RHIZ ISRm5 transposase OS=Rh…
A	denovo001449		NA	NA	tr|M5EVS3|M5EVS3_9RHIZ Lytic transglycosylase catalytic OS=Mesorhizobium metallidurans STM 2683 GN=MESS2_850013 PE=4 SV=1 (15/14); tr|B1ZGK3|B1ZGK3_METPB Lytic transglycosylase catalytic (Precursor) OS=Methylobacterium populi (strain ATCC BAA-705 / NCIMB 13946 / BJ001) GN=Mpop_3082 PE=4 SV=1 (15/14); tr|D4Z2K6|D4Z2K6_SPHJU Putative lytic transglycosylase OS=Sphingobium japonicum (strain NBRC 1012…
A	denovo001450		NA	NA	tr|A1AYA9|A1AYA9_PARDP Uncharacterized protein (Precursor) OS=Paracoccus denitrificans (strain Pd 1222) GN=Pden_0136 PE=4 SV=1 (13/13); tr|H0HY45|H0HY45_9RHIZ Conjugal transfer protein TraF OS=Mesorhizobium alhagi CCNWXJ12-2 GN=MAXJ12_25618 PE=4 SV=1 (2/13); tr|M5FB02|M5FB02_9RHIZ Conjugal transfer protein (Modular protein) OS=Mesorhizobium metallidurans STM 2683 GN=MESS2_850015 PE=4 SV=1 (1/13)
A	denovo001451		NA	NA	tr|M5EVT2|M5EVT2_9RHIZ Uncharacterized protein OS=Mesorhizobium metallidurans STM 2683 GN=MESS2_850023 PE=4 SV=1 (19/19); tr|K8PGH1|K8PGH1_9BRAD Uncharacterized protein OS=Afipia broomeae ATCC 49717 GN=HMPREF9695_03896 PE=4 SV=1 (19/19); tr|T0GG03|T0GG03_9SPHN Transcriptional regulator OS=Sphingobium quisquiliarum P25 GN=L288_19410 PE=4 SV=1 (19/19); tr|A7IJQ3|A7IJQ3_XANP2 Putative transcriptiona…
A	denovo001452		NA	NA	tr|F8BHG3|F8BHG3_OLICM Uncharacterized protein OS=Oligotropha carboxidovorans (strain OM4) GN=OCA4_c03080 PE=4 SV=1 (18/17); tr|F8BU34|F8BU34_OLICO Uncharacterized protein OS=Oligotropha carboxidovorans (strain ATCC 49405 / DSM 1227 / OM5) GN=OCA5_c03090 PE=4 SV=1 (18/17); tr|H0RRY0|H0RRY0_9BRAD Uncharacterized protein OS=Bradyrhizobium sp. ORS 285 GN=BRAO285_1230043 PE=4 SV=1 (17/17); tr|B6J9U2|…
A	denovo001455	FDR10	NA	NA	tr|H0I0P3|H0I0P3_9RHIZ Putative uncharacterized protein (Fragment) OS=Mesorhizobium alhagi CCNWXJ12-2 GN=MAXJ12_30152 PE=4 SV=1 (35/30); tr|J2IXH3|J2IXH3_9RHIZ Uncharacterized protein OS=Rhizobium sp. CF080 GN=PMI07_03785 PE=4 SV=1 (35/30); tr|Q11IY1|Q11IY1_MESSB Uncharacterized protein OS=Mesorhizobium sp. (strain BNC1) GN=Meso_1248 PE=4 SV=1 (35/30); tr|M5JVC1|M5JVC1_9RHIZ Uncharacterized prote…
A	denovo001456		NA	NA	NA
A	denovo001525		NA	NA	tr|B2HL31|B2HL31_MYCMM Conserved hypothetical secreted protein OS=Mycobacterium marinum (strain ATCC BAA-535 / M) GN=MMAR_3593 PE=4 SV=1 (37/31); tr|A3Q236|A3Q236_MYCSJ Putative uncharacterized protein (Precursor) OS=Mycobacterium sp. (strain JLS) GN=Mjls_3435 PE=4 SV=1 (30/31); tr|A3SR08|A3SR08_9RHOB Putative uncharacterized protein OS=Roseovarius nubinhibens ISM GN=ISM_10601 PE=4 SV=1 (28/31); …
A	denovo001609		NA	sp|O34984|YODQ_BACSU Uncharacterized metallohydrolase YodQ OS=Bacillus subtilis (strain 168) GN=yodQ PE=3 SV=1 (28/28); sp|C6DI82|ARGE_PECCP Acetylornithine deacetylase OS=Pectobacterium carotovorum subsp. carotovorum (strain PC1) GN=argE PE=3 SV=1 (26/28); sp|O68873|ARGE_MYXXA Acetylornithine deacetylase OS=Myxococcus xanthus GN=argE PE=1 SV=1 (24/28); sp|A7ZUH5|ARGE_ECO24 Acetylornithine deacet…	tr|N6UXA6|N6UXA6_9RHIZ Peptidase M20 OS=Rhizobium freirei PRF 81 GN=RHSP_52835 PE=4 SV=1 (28/28); tr|I5BRV9|I5BRV9_9RHIZ Acetylornithine deacetylase OS=Nitratireductor aquibiodomus RA22 GN=A33O_20415 PE=4 SV=1 (28/28); tr|K2LR68|K2LR68_9RHIZ Acetylornithine deacetylase OS=Nitratireductor pacificus pht-3B GN=NA2_03157 PE=4 SV=1 (28/28); tr|Q1GM77|Q1GM77_RUEST Acetylornithine deacetylase OS=Ruegeri…
A	denovo001610		NA	sp|P0AF21|NAGC_ECOL6 N-acetylglucosamine repressor OS=Escherichia coli O6:H1 (strain CFT073 / ATCC 700928 / UPEC) GN=nagC PE=3 SV=1 (28/28); sp|P94490|XYLR_BACSU Xylose repressor OS=Bacillus subtilis (strain 168) GN=xylR PE=3 SV=3 (28/28); sp|P16557|XYLR_BACPZ Xylose repressor OS=Bacillus subtilis subsp. spizizenii (strain ATCC 23059 / NRRL B-14472 / W23) GN=xylR PE=3 SV=1 (28/28); sp|P0AF20|NAGC…	tr|Q28U15|Q28U15_JANSC ROK OS=Jannaschia sp. (strain CCS1) GN=Jann_0880 PE=4 SV=1 (28/28); tr|I5BRV8|I5BRV8_9RHIZ Uncharacterized protein OS=Nitratireductor aquibiodomus RA22 GN=A33O_20410 PE=4 SV=1 (28/28); tr|N6V2R1|N6V2R1_9RHIZ ROK family protein OS=Rhizobium freirei PRF 81 GN=RHSP_52834 PE=4 SV=1 (28/28); tr|K2MHK9|K2MHK9_9RHIZ Uncharacterized protein OS=Nitratireductor pacificus pht-3B GN=NA…
A	denovo001750		NA	NA	tr|L0KJE1|L0KJE1_MESAW Uncharacterized protein OS=Mesorhizobium australicum (strain LMG 24608 / HAMBI 3006 / WSM2073) GN=Mesau_02729 PE=4 SV=1 (50/38); tr|E8TP52|E8TP52_MESCW Uncharacterized protein OS=Mesorhizobium ciceri bv. biserrulae (strain HAMBI 2942 / LMG 23838 / WSM1271) GN=Mesci_6083 PE=4 SV=1 (50/38); tr|E8TPB4|E8TPB4_MESCW Uncharacterized protein OS=Mesorhizobium ciceri bv. biserrulae …
A	denovo001758		NA	NA	tr|F7Y6B6|F7Y6B6_MESOW Putative transcriptional regulator, Crp/Fnr family OS=Mesorhizobium opportunistum (strain LMG 24607 / HAMBI 3007 / WSM2075) GN=Mesop_6475 PE=4 SV=1 (36/29); tr|L0KRU7|L0KRU7_MESAW cAMP-binding protein OS=Mesorhizobium australicum (strain LMG 24608 / HAMBI 3006 / WSM2073) GN=Mesau_05950 PE=4 SV=1 (36/29); tr|E8TJQ4|E8TJQ4_MESCW Uncharacterized protein OS=Mesorhizobium ciceri…
A	denovo001888		NA	NA	tr|M5FH93|M5FH93_9RHIZ Uncharacterized protein OS=Mesorhizobium sp. STM 4661 GN=MESS4_790001 PE=4 SV=1 (18/12); tr|G6YFE2|G6YFE2_9RHIZ Putative uncharacterized protein OS=Mesorhizobium amorphae CCNWGS0123 GN=MEA186_23456 PE=4 SV=1 (18/12)
A	denovo001922		NA	sp|Q02540|COPR_PSEUB Transcriptional activator protein CopR OS=Pseudomonas syringae pv. tomato GN=copR PE=1 SV=1 (10/10); sp|Q11156|REGX3_MYCTU Sensory transduction protein regX3 OS=Mycobacterium tuberculosis GN=regX3 PE=1 SV=1 (3/10); sp|O07130|REGX3_MYCBO Sensory transduction protein regX3 OS=Mycobacterium bovis (strain ATCC BAA-935 / AF2122/97) GN=regX3 PE=3 SV=2 (3/10)	tr|E8TP78|E8TP78_MESCW Response regulator receiver OS=Mesorhizobium ciceri bv. biserrulae (strain HAMBI 2942 / LMG 23838 / WSM1271) GN=Mesci_6112 PE=4 SV=1 (17/14); tr|E8TPQ9|E8TPQ9_MESCW Response regulator receiver OS=Mesorhizobium ciceri bv. biserrulae (strain HAMBI 2942 / LMG 23838 / WSM1271) GN=Mesci_6308 PE=4 SV=1 (16/14); tr|L0KLJ9|L0KLJ9_MESAW Response regulator with CheY-like receiver, AA…
A	denovo001955		NA	NA	tr|T0HSM5|T0HSM5_9SPHN Uncharacterized protein OS=Sphingobium sp. HDIP04 GN=L286_17415 PE=4 SV=1 (16/15); tr|K2PME8|K2PME8_9RHIZ Uncharacterized protein OS=Nitratireductor indicus C115 GN=NA8A_11955 PE=4 SV=1 (16/15); tr|C8WDU2|C8WDU2_ZYMMN Uncharacterized protein OS=Zymomonas mobilis subsp. mobilis (strain NCIB 11163) GN=Za10_1337 PE=4 SV=1 (16/15); tr|M5EY46|M5EY46_9RHIZ Uncharacterized protein…
A	denovo001957		NA	NA	tr|D6V4E3|D6V4E3_9BRAD Putative uncharacterized protein OS=Afipia sp. 1NLS2 GN=AfiDRAFT_0810 PE=4 SV=1 (12/12); tr|G4RDR8|G4RDR8_PELHB Uncharacterized protein OS=Pelagibacterium halotolerans (strain JCM 15775 / CGMCC 1.7692 / B2) GN=KKY_2848 PE=4 SV=1 (11/12); tr|Q11AG1|Q11AG1_MESSB Uncharacterized protein OS=Mesorhizobium sp. (strain BNC1) GN=Meso_4595 PE=4 SV=1 (11/12); tr|M5EVV2|M5EVV2_9RHIZ U…
A	denovo002016		NA	NA	tr|A8U4C1|A8U4C1_9PROT Putative uncharacterized protein OS=alpha proteobacterium BAL199 GN=BAL199_08138 PE=4 SV=1 (13/12); tr|H0FUF3|H0FUF3_RHIML Putative uncharacterized protein OS=Sinorhizobium meliloti CCNWSX0020 GN=SM0020_03965 PE=4 SV=1 (13/12); tr|J6DHS4|J6DHS4_9RHIZ Uncharacterized protein OS=Rhizobium sp. CCGE 510 GN=RCCGE510_30856 PE=4 SV=1 (13/12); tr|A8TTB6|A8TTB6_9PROT Putative unchar…
A	denovo002018		NA	NA	tr|A3WR49|A3WR49_9BRAD Transposase OS=Nitrobacter sp. Nb-311A GN=NB311A_03019 PE=4 SV=1 (11/9); tr|H0I421|H0I421_9RHIZ Transposase IS4 family protein OS=Mesorhizobium alhagi CCNWXJ12-2 GN=MAXJ12_36211 PE=4 SV=1 (11/9); tr|M5B2N7|M5B2N7_RHILI Putative transposase OS=Rhizobium loti PE=4 SV=1 (11/9); tr|E3I561|E3I561_RHOVT Transposase IS4 family protein OS=Rhodomicrobium vannielii (strain ATCC 17100…
A	denovo002047		NA	sp|Q52873|TRA5_RHIME Transposase for insertion sequence element ISRM5 OS=Rhizobium meliloti (strain 1021) GN=R02224 PE=3 SV=1 (2/2); sp|P60231|TRA1_MYCBO Transposase for insertion sequence element IS1081 OS=Mycobacterium bovis (strain ATCC BAA-935 / AF2122/97) GN=Mb1076 PE=3 SV=1 (2/2); sp|P60230|TRA1_MYCTU Transposase for insertion sequence element IS1081 OS=Mycobacterium tuberculosis GN=Rv1199c…	tr|M4IG54|M4IG54_RHIML Transposase-like protein OS=Sinorhizobium meliloti GR4 GN=C770_GR4pB047 PE=4 SV=1 (6/7); tr|M4IKK4|M4IKK4_RHIML Transposase-like protein OS=Sinorhizobium meliloti GR4 GN=C770_GR4pB075 PE=4 SV=1 (6/7); tr|I2E1E8|I2E1E8_RHIML Mutator family transposase OS=Rhizobium meliloti GN=pHRC017_0129 PE=4 SV=1 (6/7); tr|M5B2L7|M5B2L7_RHILI Probable transposase OS=Rhizobium loti PE=4 SV=…
A	denovo002133		NA	NA	tr|L0KJI1|L0KJI1_MESAW Uncharacterized protein OS=Mesorhizobium australicum (strain LMG 24608 / HAMBI 3006 / WSM2073) GN=Mesau_02777 PE=4 SV=1 (28/22); tr|K2Q9F4|K2Q9F4_9RHIZ Uncharacterized protein OS=Agrobacterium albertimagni AOL15 GN=QWE_20753 PE=4 SV=1 (17/22)
A	denovo002170		NA	sp|P46843|TRXB_MYCLE Bifunctional thioredoxin reductase/thioredoxin OS=Mycobacterium leprae (strain TN) GN=trxB/A PE=3 SV=1 (3/4); sp|P52214|TRXB_MYCTU Thioredoxin reductase OS=Mycobacterium tuberculosis GN=trxB PE=1 SV=2 (2/4); sp|O22229|TRXB3_ARATH NADPH-dependent thioredoxin reductase 3 OS=Arabidopsis thaliana GN=NTRC PE=1 SV=2 (1/4); sp|Q928B5|TRXB_LISIN Thioredoxin reductase OS=Listeria inno…	tr|I5CL03|I5CL03_9BURK FAD-dependent pyridine nucleotide-disulfide oxidoreductase OS=Burkholderia terrae BS001 GN=WQE_33346 PE=4 SV=1 (6/5); tr|J3BKP1|J3BKP1_9RHIZ Thioredoxin reductase OS=Rhizobium sp. CF122 GN=PMI09_03217 PE=4 SV=1 (6/5); tr|B6A4F6|B6A4F6_RHILW FAD-dependent pyridine nucleotide-disulphide oxidoreductase OS=Rhizobium leguminosarum bv. trifolii (strain WSM2304) GN=Rleg2_6531 PE=4…
A	denovo002181		NA	sp|P29940|YCB7_PSEDE PEMT/PEM2 methyltransferase family protein OS=Pseudomonas denitrificans PE=3 SV=1 (1/1)	tr|S0I9U2|S0I9U2_PSEAI Uncharacterized protein OS=Pseudomonas aeruginosa MSH-10 GN=L346_03161 PE=4 SV=1 (3/3); tr|K1CT10|K1CT10_PSEAI Uncharacterized protein OS=Pseudomonas aeruginosa ATCC 25324 GN=PABE173_4376 PE=4 SV=1 (3/3); tr|J3CN65|J3CN65_9RHIZ Uncharacterized protein (Precursor) OS=Rhizobium sp. CF080 GN=PMI07_00989 PE=4 SV=1 (3/3); tr|G4LSG3|G4LSG3_PSEAI Uncharacterized protein OS=Pseudom…
A	denovo002192		NA	sp|P55368|Y4BA_RHISN Uncharacterized protein y4bA/y4pH OS=Rhizobium sp. (strain NGR234) GN=NGR_a00280 PE=4 SV=1 (1/1)	tr|J7QH23|J7QH23_METSZ Recombinase OS=Methylocystis sp. (strain SC2) GN=BN69_1885 PE=4 SV=1 (11/11); tr|D5QPN1|D5QPN1_METTR Recombinase OS=Methylosinus trichosporium OB3b GN=MettrDRAFT_1757 PE=4 SV=1 (11/11); tr|A6WZ75|A6WZ75_OCHA4 Resolvase domain protein OS=Ochrobactrum anthropi (strain ATCC 49188 / DSM 6882 / NCTC 12168) GN=Oant_1563 PE=4 SV=1 (11/11); tr|Q11G64|Q11G64_MESSB Recombinase OS=Mes…
A	denovo002193	FDR10	NA	NA	tr|H4F942|H4F942_9RHIZ Uncharacterized protein (Precursor) OS=Rhizobium sp. PDO1-076 GN=PDO_2308 PE=4 SV=1 (25/19); tr|K2R115|K2R115_9RHIZ Uncharacterized protein OS=Agrobacterium albertimagni AOL15 GN=QWE_03120 PE=4 SV=1 (25/19); tr|M3J3K7|M3J3K7_9RHIZ Uncharacterized protein OS=Ochrobactrum sp. CDB2 GN=WYI_12413 PE=4 SV=1 (25/19); tr|K5D7C6|K5D7C6_RHILU Uncharacterized protein OS=Rhizobium lupi…
A	denovo002194		NA	NA	tr|C6B757|C6B757_RHILS Transcriptional regulator, XRE family OS=Rhizobium leguminosarum bv. trifolii (strain WSM1325) GN=Rleg_6881 PE=4 SV=1 (12/12); tr|J0CPJ6|J0CPJ6_RHILT Uncharacterized protein OS=Rhizobium leguminosarum bv. trifolii WSM2297 GN=Rleg4DRAFT_7139 PE=4 SV=1 (12/12); tr|D7A565|D7A565_STAND Transcriptional regulator, XRE family OS=Starkeya novella (strain ATCC 8093 / DSM 506 / CCM 1…
A	denovo002219	FDR10	NA	sp|P12552|Y9K_BPP4 Uncharacterized protein ORF88 OS=Enterobacteria phage P4 PE=4 SV=1 (11/9)	tr|Q20XU3|Q20XU3_RHOPB Phage transcriptional regulator, AlpA OS=Rhodopseudomonas palustris (strain BisB18) GN=RPC_4521 PE=4 SV=1 (24/23); tr|F7YAU5|F7YAU5_MESOW Phage transcriptional regulator, AlpA OS=Mesorhizobium opportunistum (strain LMG 24607 / HAMBI 3007 / WSM2075) GN=Mesop_5508 PE=4 SV=1 (18/23); tr|L0KKQ7|L0KKQ7_MESAW Putative transcriptional regulator OS=Mesorhizobium australicum (strain…
A	denovo002286		NA	sp|P55324|ROSA_RHIRD Transcriptional regulatory protein rosAr OS=Rhizobium radiobacter GN=rosAR PE=3 SV=1 (9/8); sp|Q04152|ROS_RHIRD Transcriptional regulatory protein ros OS=Rhizobium radiobacter GN=ros PE=1 SV=1 (9/8); sp|P55323|MUCR_RHIME Transcriptional regulatory protein MucR OS=Rhizobium meliloti (strain 1021) GN=mucR PE=1 SV=1 (8/8); sp|O33682|Y4338_RHIME Putative MucR family transcription…	tr|Q982G4|Q982G4_RHILO Transcriptional regulator OS=Rhizobium loti (strain MAFF303099) GN=mll9087 PE=4 SV=1 (15/18); tr|L0KTG1|L0KTG1_MESAW Putative transcriptional regulator OS=Mesorhizobium australicum (strain LMG 24608 / HAMBI 3006 / WSM2073) GN=Mesau_05692 PE=4 SV=1 (10/18); tr|M5EYG0|M5EYG0_9RHIZ Putative mucR family transcriptional regulatory protein y4pD OS=Mesorhizobium metallidurans STM …
A	denovo002417		NA	NA	tr|G4RDR4|G4RDR4_PELHB Uncharacterized protein OS=Pelagibacterium halotolerans (strain JCM 15775 / CGMCC 1.7692 / B2) GN=KKY_2844 PE=4 SV=1 (10/11); tr|F2J1A3|F2J1A3_POLGS Uncharacterized protein OS=Polymorphum gilvum (strain LMG 25793 / CGMCC 1.9160 / SL003B-26A1) GN=SL003B_0313 PE=4 SV=1 (10/11); tr|A7IJR5|A7IJR5_XANP2 Uncharacterized protein OS=Xanthobacter autotrophicus (strain ATCC BAA-1158 …
A	denovo002418		NA	NA	tr|B6A582|B6A582_RHILW Uncharacterized protein OS=Rhizobium leguminosarum bv. trifolii (strain WSM2304) GN=Rleg2_6188 PE=4 SV=1 (10/10); tr|M5EYM3|M5EYM3_9RHIZ Uncharacterized protein OS=Mesorhizobium metallidurans STM 2683 GN=MESS2_860021 PE=4 SV=1 (10/10); tr|G4RDR5|G4RDR5_PELHB Uncharacterized protein OS=Pelagibacterium halotolerans (strain JCM 15775 / CGMCC 1.7692 / B2) GN=KKY_2845 PE=4 SV=1 …
A	denovo002419		NA	NA	tr|F3SBR4|F3SBR4_9PROT Putative uncharacterized protein OS=Gluconacetobacter sp. SXCC-1 GN=SXCC_03495 PE=4 SV=1 (4/4); tr|D5QE39|D5QE39_GLUHA Putative uncharacterized protein OS=Gluconacetobacter hansenii ATCC 23769 GN=GXY_07010 PE=4 SV=1 (4/4); tr|T0KB13|T0KB13_9SPHN Uncharacterized protein OS=Sphingobium ummariense RL-3 GN=M529_02360 PE=4 SV=1 (4/4); tr|M5EYV7|M5EYV7_9RHIZ ParB domain protein n…
A	denovo002421		NA	NA	tr|K5D1S7|K5D1S7_RHILU Type I secretion system ATPase, PrtD OS=Rhizobium lupini HPC(L) GN=C241_11473 PE=4 SV=1 (7/7)
A	denovo002573	FDR10	NA	NA	tr|D5QR30|D5QR30_METTR Putative uncharacterized protein OS=Methylosinus trichosporium OB3b GN=MettrDRAFT_2256 PE=4 SV=1 (13/13); tr|H4F942|H4F942_9RHIZ Uncharacterized protein (Precursor) OS=Rhizobium sp. PDO1-076 GN=PDO_2308 PE=4 SV=1 (13/13); tr|D5QW22|D5QW22_METTR Putative uncharacterized protein OS=Methylosinus trichosporium OB3b GN=MettrDRAFT_3998 PE=4 SV=1 (13/13); tr|D5QTY5|D5QTY5_METTR Pu…
A	denovo002844		NA	NA	tr|A3WXP2|A3WXP2_9BRAD ISGsu2, transposase OS=Nitrobacter sp. Nb-311A GN=NB311A_13071 PE=4 SV=1 (8/10); tr|A3WR49|A3WR49_9BRAD Transposase OS=Nitrobacter sp. Nb-311A GN=NB311A_03019 PE=4 SV=1 (8/10); tr|H0I421|H0I421_9RHIZ Transposase IS4 family protein OS=Mesorhizobium alhagi CCNWXJ12-2 GN=MAXJ12_36211 PE=4 SV=1 (8/10); tr|E3I561|E3I561_RHOVT Transposase IS4 family protein OS=Rhodomicrobium vann…
A	denovo002931		NA	sp|P55323|MUCR_RHIME Transcriptional regulatory protein MucR OS=Rhizobium meliloti (strain 1021) GN=mucR PE=1 SV=1 (2/2); sp|P55324|ROSA_RHIRD Transcriptional regulatory protein rosAr OS=Rhizobium radiobacter GN=rosAR PE=3 SV=1 (2/2); sp|Q52741|ROSR_RHIEC Transcriptional regulatory protein RosR OS=Rhizobium etli (strain CFN 42 / ATCC 51251) GN=rosR PE=3 SV=1 (2/2); sp|Q04152|ROS_RHIRD Transcripti…	tr|M5FCG7|M5FCG7_9RHIZ Transcriptional regulatory protein rosAr OS=Mesorhizobium sp. STM 4661 GN=rosAR PE=4 SV=1 (5/5); tr|Q981M2|Q981M2_RHILO Transcriptional regulatory protein OS=Rhizobium loti (strain MAFF303099) GN=mll9315 PE=4 SV=1 (5/5); tr|Q98LH0|Q98LH0_RHILO Transcriptional regulatory protein, nodulation competitiveness determinant OS=Rhizobium loti (strain MAFF303099) GN=mlr1025 PE=4 SV=…
A	denovo003119	B33	NA	NA	tr|B3T0V6|B3T0V6_9ZZZZ Putative ethanolamine utilisation protein EutQ OS=uncultured marine microorganism HF4000_007D16 GN=ALOHA_HF4000007D16ctg1g24 PE=4 SV=1 (18/18); tr|M4X1N3|M4X1N3_PSEDE Ethanolamine utilization protein EutQ OS=Pseudomonas denitrificans ATCC 13867 GN=H681_22330 PE=4 SV=1 (18/18); tr|L1I2Z9|L1I2Z9_PSEUO Ethanolamine utilization protein eutQ OS=Pseudomonas sp. (strain M1) GN=eut…
A	denovo003120		NA	sp|P37906|PUUB_ECOLI Gamma-glutamylputrescine oxidoreductase OS=Escherichia coli (strain K12) GN=puuB PE=1 SV=2 (4/4); sp|Q9Z3S3|ORDL_RHIME Probable oxidoreductase OrdL OS=Rhizobium meliloti (strain 1021) GN=ordL PE=4 SV=2 (3/4); sp|P44732|ORDL_HAEIN Probable oxidoreductase OrdL OS=Haemophilus influenzae (strain ATCC 51907 / DSM 11121 / KW20 / Rd) GN=ordL PE=4 SV=1 (3/4)	tr|I5CSC4|I5CSC4_9BURK Aminophosphonate oxidoreductase OS=Burkholderia terrae BS001 GN=WQE_20491 PE=4 SV=1 (4/4); tr|J2SCL6|J2SCL6_9BURK Putative aminophosphonate oxidoreductase OS=Burkholderia sp. BT03 GN=PMI06_00990 PE=4 SV=1 (3/4); tr|L1HTM2|L1HTM2_PSEUO Aminophosphonate oxidoreductase OS=Pseudomonas sp. (strain M1) GN=PM1_03990 PE=4 SV=1 (3/4); tr|A0KBL4|A0KBL4_BURCH FAD dependent oxidoreduct…
A	denovo003123	FDR10	NA	sp|O94492|YC7B_SCHPO Uncharacterized aminotransferase C417.11c OS=Schizosaccharomyces pombe (strain 972 / ATCC 24843) GN=SPCC417.11c PE=3 SV=2 (17/17); sp|H8WR05|BFAT_VARPD Beta-phenylalanine transaminase OS=Variovorax paradoxus PE=1 SV=1 (17/17); sp|A4IRG2|GSA2_GEOTN Glutamate-1-semialdehyde 2,1-aminomutase 2 OS=Geobacillus thermodenitrificans (strain NG80-2) GN=hemL2 PE=3 SV=1 (16/17); sp|Q30RJ…	tr|I4MGN8|I4MGN8_9BURK Class III aminotransferase OS=Hydrogenophaga sp. PBC GN=Q5W_4741 PE=3 SV=1 (17/17); tr|K2JH41|K2JH41_9PROT Class III aminotransferase OS=Oceanibaculum indicum P24 GN=P24_12212 PE=3 SV=1 (17/17); tr|A8TMX0|A8TMX0_9PROT Aminotransferase class-III OS=alpha proteobacterium BAL199 GN=BAL199_03799 PE=3 SV=1 (17/17); tr|B1G3Y1|B1G3Y1_9BURK Aminotransferase class-III OS=Burkholderi…
A	denovo003124		NA	sp|P0ACM3|YDFH_ECO57 Uncharacterized HTH-type transcriptional regulator YdfH OS=Escherichia coli O157:H7 GN=ydfH PE=4 SV=1 (9/9); sp|P0ACM2|YDFH_ECOLI Uncharacterized HTH-type transcriptional regulator YdfH OS=Escherichia coli (strain K12) GN=ydfH PE=1 SV=1 (9/9); sp|Q8FHD1|YDFH_ECOL6 Uncharacterized HTH-type transcriptional regulator YdfH OS=Escherichia coli O6:H1 (strain CFT073 / ATCC 700928 / …	tr|M4XNN3|M4XNN3_PSEDE Transcriptional regulator OS=Pseudomonas denitrificans ATCC 13867 GN=H681_24840 PE=4 SV=1 (10/10); tr|L1KAS7|L1KAS7_9RHOB Transcriptional regulator, GntR family OS=Rhodobacter sp. AKP1 GN=D516_1514 PE=4 SV=1 (10/10); tr|Q3IVE0|Q3IVE0_RHOS4 Transcriptional regulator, GntR family OS=Rhodobacter sphaeroides (strain ATCC 17023 / 2.4.1 / NCIB 8253 / DSM 158) GN=RHOS4_39260 PE=4 …
A	denovo003125		NA	NA	tr|A6X2W1|A6X2W1_OCHA4 Thioesterase superfamily protein OS=Ochrobactrum anthropi (strain ATCC 49188 / DSM 6882 / NCTC 12168) GN=Oant_2857 PE=4 SV=1 (14/12); tr|C4WLL5|C4WLL5_9RHIZ Thioesterase superfamily protein OS=Ochrobactrum intermedium LMG 3301 GN=OINT_2000125 PE=4 SV=1 (14/12); tr|E8TF89|E8TF89_MESCW Thioesterase superfamily protein OS=Mesorhizobium ciceri bv. biserrulae (strain HAMBI 2942 …
A	denovo003131	FDR10	NA	sp|P35112|NOCR_AGRT7 Regulatory protein NocR OS=Agrobacterium tumefaciens (strain T37) GN=nocR PE=4 SV=1 (16/15); sp|P0A4T4|OCCR_AGRT4 Octopine catabolism/uptake operon regulatory protein OccR OS=Agrobacterium tumefaciens (strain Ach5) GN=occR PE=4 SV=1 (16/15); sp|Q00678|NOCR_AGRT5 Regulatory protein NocR OS=Agrobacterium tumefaciens (strain C58 / ATCC 33970) GN=nocR PE=4 SV=1 (16/15); sp|P03030…	tr|M5FL24|M5FL24_9RHIZ Transcriptional regulator, LysR family OS=Mesorhizobium sp. STM 4661 GN=MESS4_590092 PE=4 SV=1 (16/15); tr|M5ETU4|M5ETU4_9RHIZ Transcriptional regulator, LysR family OS=Mesorhizobium metallidurans STM 2683 GN=MESS2_560043 PE=4 SV=1 (16/15); tr|I5BWX0|I5BWX0_9RHIZ LysR family transcriptional regulator OS=Nitratireductor aquibiodomus RA22 GN=A33O_13253 PE=4 SV=1 (16/15); tr|D…
A	denovo003132		NA	sp|P33590|NIKA_ECOLI Nickel-binding periplasmic protein OS=Escherichia coli (strain K12) GN=nikA PE=1 SV=1 (9/7); sp|P33950|HBPA_HAEIN Heme-binding protein A OS=Haemophilus influenzae (strain ATCC 51907 / DSM 11121 / KW20 / Rd) GN=hbpA PE=1 SV=2 (9/7); sp|P76128|DDPA_ECOLI Probable D,D-dipeptide-binding periplasmic protein DdpA OS=Escherichia coli (strain K12) GN=ddpA PE=2 SV=1 (8/7); sp|P24141|O…	tr|M5ERJ1|M5ERJ1_9RHIZ Nickel transporter subunit periplasmic-binding component of ABC superfamily OS=Mesorhizobium metallidurans STM 2683 GN=nikA PE=4 SV=1 (9/7); tr|K0PQU1|K0PQU1_RHIML ABC transporter periplasmic protein OS=Sinorhizobium meliloti Rm41 GN=BN406_04632 PE=4 SV=1 (9/7); tr|A6UL31|A6UL31_SINMW Extracellular solute-binding protein family 5 (Precursor) OS=Sinorhizobium medicae (strain…
A	denovo003134		NA	sp|Q0TJM0|GSIA_ECOL5 Glutathione import ATP-binding protein GsiA OS=Escherichia coli O6:K15:H31 (strain 536 / UPEC) GN=gsiA PE=3 SV=2 (12/12); sp|Q8FJL0|GSIA_ECOL6 Glutathione import ATP-binding protein GsiA OS=Escherichia coli O6:H1 (strain CFT073 / ATCC 700928 / UPEC) GN=gsiA PE=3 SV=2 (10/12); sp|P63395|Y1281_MYCTU Uncharacterized ABC transporter ATP-binding protein Rv1281c/MT1318 OS=Mycobacte…	tr|G4R7E2|G4R7E2_PELHB Oligopeptide transport ATP-binding protein OppD OS=Pelagibacterium halotolerans (strain JCM 15775 / CGMCC 1.7692 / B2) GN=KKY_1252 PE=3 SV=1 (7/12); tr|N6YFK1|N6YFK1_9RHOO Oligopeptide/dipeptide ABC transporter ATPase OS=Thauera sp. 27 GN=B447_10593 PE=3 SV=1 (6/12); tr|M0CZ77|M0CZ77_9EURY Dipeptide ABC transporter ATP-binding protein OS=Halosimplex carlsbadense 2-9-1 GN=C4…
A	denovo003135	FDR10	NA	sp|Q323W5|GSIA_SHIBS Glutathione import ATP-binding protein GsiA OS=Shigella boydii serotype 4 (strain Sb227) GN=gsiA PE=3 SV=2 (12/14); sp|Q0TJM0|GSIA_ECOL5 Glutathione import ATP-binding protein GsiA OS=Escherichia coli O6:K15:H31 (strain 536 / UPEC) GN=gsiA PE=3 SV=2 (11/14); sp|Q1RE96|GSIA_ECOUT Glutathione import ATP-binding protein GsiA OS=Escherichia coli (strain UTI89 / UPEC) GN=gsiA PE=3…	tr|C0N972|C0N972_9GAMM Nickel import ATP-binding protein NikD, putative OS=Methylophaga thiooxydans DMS010 GN=MDMS009_2890 PE=3 SV=1 (9/15); tr|F5T047|F5T047_9GAMM ABC-type dipeptide/oligopeptide/nickel transport system, ATPase component OS=Methylophaga aminisulfidivorans MP GN=MAMP_01998 PE=3 SV=1 (9/15); tr|G4CVA3|G4CVA3_9ACTO Oligopeptide/dipeptide ABC superfamily ATP binding cassette transpor…
A	denovo003240	B33	NA	NA	tr|J7QH23|J7QH23_METSZ Recombinase OS=Methylocystis sp. (strain SC2) GN=BN69_1885 PE=4 SV=1 (18/18); tr|H0TNV3|H0TNV3_9BRAD Uncharacterized protein OS=Bradyrhizobium sp. STM 3843 GN=BRAS3843_260019 PE=4 SV=1 (18/18); tr|M5EYL2|M5EYL2_9RHIZ Uncharacterized protein OS=Mesorhizobium metallidurans STM 2683 GN=MESS2_810029 PE=4 SV=1 (18/18); tr|Q11G64|Q11G64_MESSB Recombinase OS=Mesorhizobium sp. (str…
A	denovo003241	FDR10	NA	NA	tr|J2WT58|J2WT58_9PSED Uncharacterized protein (Precursor) OS=Pseudomonas sp. GM79 GN=PMI36_03330 PE=4 SV=1 (22/18); tr|A4A8M4|A4A8M4_9GAMM Putative uncharacterized protein OS=Congregibacter litoralis KT71 GN=KT71_03885 PE=4 SV=1 (22/18); tr|J0BME2|J0BME2_RHILV Uncharacterized protein (Precursor) OS=Rhizobium leguminosarum bv. viciae WSM1455 GN=Rleg5DRAFT_7060 PE=4 SV=1 (22/18)
A	denovo003242	SOIL13	NA	sp|O05241|YUGS_BACSU UPF0053 protein YugS OS=Bacillus subtilis (strain 168) GN=yugS PE=3 SV=2 (26/26); sp|P54428|YRKA_BACSU UPF0053 protein YrkA OS=Bacillus subtilis (strain 168) GN=yrkA PE=3 SV=2 (26/26); sp|O07589|YHDT_BACSU UPF0053 protein YhdT OS=Bacillus subtilis (strain 168) GN=yhdT PE=3 SV=1 (26/26); sp|P74409|Y260_SYNY3 UPF0053 protein sll0260 OS=Synechocystis sp. (strain PCC 6803 / Kazus…	tr|B9JAT5|B9JAT5_AGRRK Hemolysin protein OS=Agrobacterium radiobacter (strain K84 / ATCC BAA-868) GN=Arad_1285 PE=4 SV=1 (26/26); tr|J2DN79|J2DN79_9RHIZ CBS domain-containing protein (Precursor) OS=Rhizobium sp. AP16 GN=PMI03_02654 PE=4 SV=1 (26/26); tr|Q1MEF6|Q1MEF6_RHIL3 Putative transmembrane protein OS=Rhizobium leguminosarum bv. viciae (strain 3841) GN=RL3183 PE=4 SV=1 (24/26); tr|J0BBZ2|J0B…
A	denovo003243	B33	NA	sp|P44137|Y1249_HAEIN Uncharacterized protein HI_1249 OS=Haemophilus influenzae (strain ATCC 51907 / DSM 11121 / KW20 / Rd) GN=HI_1249 PE=4 SV=1 (5/5)	tr|M5FI72|M5FI72_9RHIZ Uncharacterized protein OS=Mesorhizobium sp. STM 4661 GN=MESS4_830275 PE=4 SV=1 (25/24); tr|H0HNS7|H0HNS7_9RHIZ Putative uncharacterized protein OS=Mesorhizobium alhagi CCNWXJ12-2 GN=MAXJ12_09011 PE=4 SV=1 (24/24); tr|E8TEX2|E8TEX2_MESCW Uncharacterized protein (Precursor) OS=Mesorhizobium ciceri bv. biserrulae (strain HAMBI 2942 / LMG 23838 / WSM1271) GN=Mesci_1910 PE=4 SV…
A	denovo003244	SOIL13	NA	NA	tr|A6UL29|A6UL29_SINMW Uncharacterized protein OS=Sinorhizobium medicae (strain WSM419) GN=Smed_5616 PE=4 SV=1 (22/22); tr|J3BJ47|J3BJ47_9RHIZ Uncharacterized protein (Precursor) OS=Rhizobium sp. CF122 GN=PMI09_04296 PE=4 SV=1 (22/22); tr|S3I5I5|S3I5I5_9RHIZ Uncharacterized protein OS=Rhizobium grahamii CCGE 502 GN=RGCCGE502_00485 PE=4 SV=1 (22/22); tr|J2L1V7|J2L1V7_9RHIZ Uncharacterized protein …
A	denovo003245	SOIL13	NA	sp|Q55423|Y829_SYNY3 Uncharacterized methyltransferase sll0829 OS=Synechocystis sp. (strain PCC 6803 / Kazusa) GN=sll0829 PE=3 SV=1 (5/5); sp|O66128|UBIE_MICLU Demethylmenaquinone methyltransferase OS=Micrococcus luteus GN=ubiE PE=3 SV=1 (1/5)	tr|D6U0R6|D6U0R6_9CHLR Methyltransferase type 11 OS=Ktedonobacter racemifer DSM 44963 GN=Krac_3216 PE=4 SV=1 (22/22); tr|D6TY23|D6TY23_9CHLR Methyltransferase type 11 OS=Ktedonobacter racemifer DSM 44963 GN=Krac_6153 PE=4 SV=1 (22/22); tr|D6TTT4|D6TTT4_9CHLR Methyltransferase type 11 OS=Ktedonobacter racemifer DSM 44963 GN=Krac_4836 PE=4 SV=1 (21/22); tr|K9U9T6|K9U9T6_9CYAN Methyltransferase type…
A	denovo003246	SOIL13	NA	NA	tr|M5EUJ3|M5EUJ3_9RHIZ Putative Transcriptional regulator, TetR family OS=Mesorhizobium metallidurans STM 2683 GN=MESS2_650112 PE=4 SV=1 (22/22); tr|M4IHQ3|M4IHQ3_RHIML Transcriptional regulator OS=Sinorhizobium meliloti GR4 GN=C770_GR4pA160 PE=4 SV=1 (22/22); tr|E6U0P8|E6U0P8_BACCJ Transcriptional regulator, TetR family OS=Bacillus cellulosilyticus (strain ATCC 21833 / DSM 2522 / FERM P-1141 / J…
A	denovo003247	B33	NA	NA	tr|G7D2R9|G7D2R9_BRAJP Uncharacterized protein OS=Bradyrhizobium japonicum USDA 6 GN=BJ6T_66810 PE=4 SV=1 (18/18); tr|H0U093|H0U093_9BRAD Uncharacterized protein OS=Bradyrhizobium sp. STM 3843 GN=BRAS3843_940035 PE=4 SV=1 (18/18); tr|Q89QP3|Q89QP3_BRAJA Bll3081 protein OS=Bradyrhizobium japonicum (strain USDA 110) GN=bll3081 PE=4 SV=1 (18/18); tr|Q1MK33|Q1MK33_RHIL3 Uncharacterized protein OS=Rhi…
A	denovo003248	B33	NA	sp|P14285|CHRA_PSEAI Chromate transport protein OS=Pseudomonas aeruginosa GN=chrA PE=2 SV=1 (18/18); sp|Q58128|Y718_METJA Putative uncharacterized transporter MJ0718 OS=Methanocaldococcus jannaschii (strain ATCC 43067 / DSM 2661 / JAL-1 / JCM 10045 / NBRC 100440) GN=MJ0718 PE=3 SV=1 (2/18); sp|Q55027|SRPC_SYNE7 Probable chromate transport protein OS=Synechococcus elongatus (strain PCC 7942) GN=sr…	tr|M4ICK1|M4ICK1_RHIML Chromate transporter, chromate ion transporter (CHR) family OS=Sinorhizobium meliloti GR4 GN=C770_GR4Chr0747 PE=4 SV=1 (19/19); tr|H0FWJ0|H0FWJ0_RHIML Chromate transporter chromate ion transporter (CHR) family protein OS=Sinorhizobium meliloti CCNWSX0020 GN=SM0020_07772 PE=4 SV=1 (19/19); tr|M4MRL6|M4MRL6_RHIML Putative chromate transport protein OS=Sinorhizobium meliloti 2…
A	denovo003249	B33	NA	sp|P17552|CHRB1_RALME Protein ChrB OS=Ralstonia metallidurans (strain CH34 / ATCC 43123 / DSM 2839) GN=chrB1 PE=2 SV=2 (20/20)	tr|I4C049|I4C049_DESTA Uncharacterized protein OS=Desulfomonile tiedjei (strain ATCC 49306 / DSM 6799 / DCB-1) GN=Desti_0194 PE=4 SV=1 (20/20); tr|T0HNI7|T0HNI7_9SPHN Uncharacterized protein OS=Sphingobium baderi LL03 GN=L485_12905 PE=4 SV=1 (20/20); tr|B2IIH3|B2IIH3_BEII9 ChrB protein OS=Beijerinckia indica subsp. indica (strain ATCC 9039 / DSM 1715 / NCIB 8712) GN=Bind_2524 PE=4 SV=1 (20/20); t…
A	denovo003250	B33	NA	NA	tr|Q13FS4|Q13FS4_BURXL Putative superoxide dismutase OS=Burkholderia xenovorans (strain LB400) GN=Bxeno_C1137 PE=4 SV=1 (18/18); tr|C5T7I6|C5T7I6_ACIDE Manganese and iron superoxide dismutase OS=Acidovorax delafieldii 2AN GN=AcdelDRAFT_2866 PE=4 SV=1 (18/18); tr|Q12AM3|Q12AM3_POLSJ Manganese and iron superoxide dismutase OS=Polaromonas sp. (strain JS666 / ATCC BAA-500) GN=Bpro_2502 PE=4 SV=1 (18/…
A	denovo003251	B33	NA	sp|P17552|CHRB1_RALME Protein ChrB OS=Ralstonia metallidurans (strain CH34 / ATCC 43123 / DSM 2839) GN=chrB1 PE=2 SV=2 (22/22)	tr|B9Z0R5|B9Z0R5_9NEIS Uncharacterized protein OS=Pseudogulbenkiania ferrooxidans 2002 GN=FuraDRAFT_0687 PE=4 SV=1 (22/22); tr|B2IIH4|B2IIH4_BEII9 Uncharacterized protein OS=Beijerinckia indica subsp. indica (strain ATCC 9039 / DSM 1715 / NCIB 8712) GN=Bind_2525 PE=4 SV=1 (22/22); tr|G7HPY5|G7HPY5_9BURK Superoxide dismutase SodM-like protein ChrF OS=Burkholderia cenocepacia H111 GN=I35_5973 PE=4 …
A	denovo003252	FDR10	NA	sp|P08007|OPPF_SALTY Oligopeptide transport ATP-binding protein OppF OS=Salmonella typhimurium (strain LT2 / SGSC1412 / ATCC 700720) GN=oppF PE=3 SV=2 (10/10); sp|P77737|OPPF_ECOLI Oligopeptide transport ATP-binding protein OppF OS=Escherichia coli (strain K12) GN=oppF PE=3 SV=1 (10/10); sp|P0A2V4|OPPF_LACLA Oligopeptide transport ATP-binding protein OppF OS=Lactococcus lactis subsp. lactis (stra…	tr|K6Q0V6|K6Q0V6_9FIRM Oligopeptide/dipeptide ABC transporter, ATP-binding protein (Precursor) OS=Thermaerobacter subterraneus DSM 13965 GN=ThesuDRAFT_02272 PE=3 SV=1 (5/9); tr|E6SM94|E6SM94_THEM7 Oligopeptide/dipeptide ABC transporter, ATPase subunit OS=Thermaerobacter marianensis (strain ATCC 700841 / DSM 12885 / JCM 10246 / 7p75a) GN=Tmar_1340 PE=3 SV=1 (4/9); tr|C8S1T8|C8S1T8_9RHOB Oligopepti…
A	denovo003253		NA	sp|Q3Z3V4|GSIA_SHISS Glutathione import ATP-binding protein GsiA OS=Shigella sonnei (strain Ss046) GN=gsiA PE=3 SV=2 (1/1); sp|Q32IB5|GSIA_SHIDS Glutathione import ATP-binding protein GsiA OS=Shigella dysenteriae serotype 1 (strain Sd197) GN=gsiA PE=3 SV=2 (1/1); sp|P63396|Y1312_MYCBO Uncharacterized ABC transporter ATP-binding protein Mb1312c OS=Mycobacterium bovis (strain ATCC BAA-935 / AF2122/…	tr|D3Q2M5|D3Q2M5_STANL Oligopeptide/dipeptide ABC transporter, ATPase subunit OS=Stackebrandtia nassauensis (strain DSM 44728 / NRRL B-16338 / NBRC 102104 / LLR-40K-21) GN=Snas_6153 PE=3 SV=1 (1/1); tr|K0AVY2|K0AVY2_CLOA9 Oligopeptide transport system, ATP-binding protein OppF OS=Clostridium acidurici (strain ATCC 7906 / DSM 604 / KCTC 5404 / 9a) GN=oppF PE=3 SV=1 (1/1); tr|D9XZY9|D9XZY9_9ACTO Ol…
A	denovo003254		NA	sp|P26905|DPPD_BACSU Dipeptide transport ATP-binding protein DppD OS=Bacillus subtilis (strain 168) GN=dppD PE=3 SV=1 (1/1); sp|P04285|OPPD_SALTY Oligopeptide transport ATP-binding protein OppD OS=Salmonella typhimurium (strain LT2 / SGSC1412 / ATCC 700720) GN=oppD PE=3 SV=1 (1/1); sp|P24136|OPPD_BACSU Oligopeptide transport ATP-binding protein OppD OS=Bacillus subtilis (strain 168) GN=oppD PE=2 …	tr|K0P5T7|K0P5T7_RHIML Oligopeptide transport ATP-binding protein OppD OS=Sinorhizobium meliloti Rm41 GN=oppD7 PE=4 SV=1 (1/1); tr|C8S1T8|C8S1T8_9RHOB Oligopeptide/dipeptide ABC transporter, ATPase subunit OS=Rhodobacter sp. SW2 GN=Rsw2DRAFT_2016 PE=3 SV=1 (1/1); tr|F6EAG2|F6EAG2_SINMK Oligopeptide/dipeptide ABC transporter, ATPase subunit OS=Sinorhizobium meliloti (strain AK83) GN=Sinme_6091 PE=…
A	denovo003255	FDR10	NA	NA	NA
A	denovo003256	SOIL13	NA	sp|P0ADR1|YQAA_SHIFL Inner membrane protein YqaA OS=Shigella flexneri GN=yqaA PE=3 SV=1 (24/24); sp|P0ADR0|YQAA_ECOLI Inner membrane protein YqaA OS=Escherichia coli (strain K12) GN=yqaA PE=1 SV=1 (24/24); sp|P44005|Y489_HAEIN Uncharacterized protein HI_0489 OS=Haemophilus influenzae (strain ATCC 51907 / DSM 11121 / KW20 / Rd) GN=HI_0489 PE=4 SV=1 (24/24)	tr|S6AWT2|S6AWT2_PSERE Uncharacterized protein OS=Pseudomonas resinovorans NBRC 106553 GN=PCA10_51210 PE=4 SV=1 (17/24); tr|K8RL35|K8RL35_9BURK Uncharacterized protein OS=Burkholderia sp. SJ98 GN=BURK_012423 PE=4 SV=1 (17/24); tr|S6I0L3|S6I0L3_9PSED Uncharacterized protein OS=Pseudomonas sp. CF149 GN=CF149_01934 PE=4 SV=1 (17/24); tr|F2MZ65|F2MZ65_PSEU6 Membrane protein-like protein OS=Pseudomona…
A	denovo003257	SOIL13	NA	NA	tr|F6BWY1|F6BWY1_SINMB H+ Antiporter protein OS=Sinorhizobium meliloti (strain BL225C) GN=SinmeB_6404 PE=4 SV=1 (23/23); tr|Q92YI4|Q92YI4_RHIME Permease, MFS OS=Rhizobium meliloti (strain 1021) GN=RA0896 PE=4 SV=1 (23/23); tr|K0PKI5|K0PKI5_RHIML NreB protein OS=Sinorhizobium meliloti Rm41 GN=BN406_04623 PE=4 SV=1 (23/23); tr|F7XE59|F7XE59_SINMM Permease, MFS OS=Sinorhizobium meliloti (strain SM11…
A	denovo003258	SOIL13	NA	sp|Q8L725|MTPC1_ARATH Metal tolerance protein C1 OS=Arabidopsis thaliana GN=MTPC1 PE=2 SV=1 (1/1)	tr|K8PKQ5|K8PKQ5_9BRAD Cation diffusion facilitator family transporter OS=Afipia broomeae ATCC 49717 GN=HMPREF9695_01253 PE=4 SV=1 (29/27); tr|Q1MK38|Q1MK38_RHIL3 Putative transmembrane efflux protein OS=Rhizobium leguminosarum bv. viciae (strain 3841) GN=RL1175 PE=4 SV=1 (29/27); tr|N6U880|N6U880_9RHIZ Putative transmembrane efflux protein OS=Rhizobium freirei PRF 81 GN=RHSP_75429 PE=4 SV=1 (28/…
A	denovo003259	B33	NA	sp|O32222|CSOR_BACSU Copper-sensing transcriptional repressor CsoR OS=Bacillus subtilis (strain 168) GN=csoR PE=1 SV=1 (1/1)	tr|I4MU64|I4MU64_9BURK Uncharacterized protein OS=Hydrogenophaga sp. PBC GN=Q5W_0315 PE=4 SV=1 (19/25); tr|M5JSR4|M5JSR4_9RHIZ Uncharacterized protein OS=Ochrobactrum intermedium M86 GN=D584_00285 PE=4 SV=1 (15/25); tr|I5BRK3|I5BRK3_9RHIZ Uncharacterized protein OS=Nitratireductor aquibiodomus RA22 GN=A33O_20525 PE=4 SV=1 (15/25); tr|S6HEX0|S6HEX0_9PSED Uncharacterized protein OS=Pseudomonas sp. …
A	denovo003260	SOIL13	NA	sp|A1QQ42|CSOR_MYCTF Copper-sensing transcriptional repressor CsoR OS=Mycobacterium tuberculosis (strain F11) GN=csoR PE=3 SV=1 (26/24); sp|O32222|CSOR_BACSU Copper-sensing transcriptional repressor CsoR OS=Bacillus subtilis (strain 168) GN=csoR PE=1 SV=1 (26/24); sp|A0PLB8|CSOR_MYCUA Copper-sensing transcriptional repressor CsoR OS=Mycobacterium ulcerans (strain Agy99) GN=csoR PE=3 SV=2 (26/24);…	tr|H0HUQ8|H0HUQ8_9RHIZ Putative uncharacterized protein OS=Mesorhizobium alhagi CCNWXJ12-2 GN=MAXJ12_19298 PE=4 SV=1 (28/26); tr|A6UL25|A6UL25_SINMW Uncharacterized protein OS=Sinorhizobium medicae (strain WSM419) GN=Smed_5612 PE=4 SV=1 (28/26); tr|M5JSR4|M5JSR4_9RHIZ Uncharacterized protein OS=Ochrobactrum intermedium M86 GN=D584_00285 PE=4 SV=1 (27/26); tr|I5BRK3|I5BRK3_9RHIZ Uncharacterized pr…
A	denovo003261	SOIL13	NA	NA	tr|G8PIS7|G8PIS7_PSEUV Uncharacterized protein OS=Pseudovibrio sp. (strain FO-BEG1) GN=PSE_2117 PE=4 SV=1 (25/24); tr|I5BRK2|I5BRK2_9RHIZ Uncharacterized protein OS=Nitratireductor aquibiodomus RA22 GN=A33O_20520 PE=4 SV=1 (25/24); tr|I4MU63|I4MU63_9BURK Uncharacterized protein OS=Hydrogenophaga sp. PBC GN=Q5W_0314 PE=4 SV=1 (18/24); tr|B6R2Y6|B6R2Y6_9RHOB Putative uncharacterized protein OS=Pseu…
A	denovo003262	B33	NA	NA	tr|M3BUP0|M3BUP0_PSEAI Uncharacterized protein OS=Pseudomonas aeruginosa PA21_ST175 GN=H123_00260 PE=4 SV=1 (23/22); tr|S7T3A6|S7T3A6_PSEAI Uncharacterized protein OS=Pseudomonas aeruginosa 138244 GN=PA13_005010 PE=4 SV=1 (23/22); tr|S7TQJ6|S7TQJ6_PSEAI Uncharacterized protein OS=Pseudomonas aeruginosa 152504 GN=PA15_002156 PE=4 SV=1 (23/22); tr|K0W124|K0W124_9RHIZ Uncharacterized protein OS=Rhiz…
A	denovo003263	FDR10	NA	NA	tr|M3BUP0|M3BUP0_PSEAI Uncharacterized protein OS=Pseudomonas aeruginosa PA21_ST175 GN=H123_00260 PE=4 SV=1 (9/9); tr|S7T3A6|S7T3A6_PSEAI Uncharacterized protein OS=Pseudomonas aeruginosa 138244 GN=PA13_005010 PE=4 SV=1 (9/9); tr|S7TQJ6|S7TQJ6_PSEAI Uncharacterized protein OS=Pseudomonas aeruginosa 152504 GN=PA15_002156 PE=4 SV=1 (9/9); tr|K0W124|K0W124_9RHIZ Uncharacterized protein OS=Rhizobium …
A	denovo003264	B33	NA	NA	tr|B3PWB6|B3PWB6_RHIE6 Hypothetical conserved protein OS=Rhizobium etli (strain CIAT 652) GN=RHECIAT_CH0003406 PE=4 SV=1 (22/21); tr|A6UL28|A6UL28_SINMW Putative (L31491) ORF2 putative (Plasmid pTOM9) OS=Sinorhizobium medicae (strain WSM419) GN=Smed_5615 PE=4 SV=1 (22/21); tr|L0NMT3|L0NMT3_RHISP Uncharacterized protein OS=Rhizobium sp. GN=NT26_p10154 PE=4 SV=1 (22/21); tr|A6B5E6|A6B5E6_VIBPH Puta…
A	denovo003265	SOIL13	NA	sp|Q44297|ODH_ARTSC Opine dehydrogenase OS=Arthrobacter sp. (strain 1C) GN=odh PE=1 SV=1 (26/25); sp|Q04554|VIS_AGRVS Vitopine synthase OS=Agrobacterium vitis (strain S4 / ATCC BAA-846) GN=vis PE=3 SV=1 (1/25)	tr|M5FIL0|M5FIL0_9RHIZ Opine dehydrogenase OS=Mesorhizobium sp. STM 4661 GN=MESS4_830183 PE=4 SV=1 (27/25); tr|A6UG77|A6UG77_SINMW Opine dehydrogenase (Precursor) OS=Sinorhizobium medicae (strain WSM419) GN=Smed_3845 PE=4 SV=1 (27/25); tr|M5EWV8|M5EWV8_9RHIZ Opine dehydrogenase OS=Mesorhizobium metallidurans STM 2683 GN=MESS2_740045 PE=4 SV=1 (27/25); tr|M4IRS0|M4IRS0_RHIML Ketopantoate reductase…
A	denovo003266	B33	NA	sp|P35112|NOCR_AGRT7 Regulatory protein NocR OS=Agrobacterium tumefaciens (strain T37) GN=nocR PE=4 SV=1 (24/23); sp|P03030|LYSR_ECOLI Transcriptional activator protein LysR OS=Escherichia coli (strain K12) GN=lysR PE=4 SV=1 (24/23); sp|Q00678|NOCR_AGRT5 Regulatory protein NocR OS=Agrobacterium tumefaciens (strain C58 / ATCC 33970) GN=nocR PE=4 SV=1 (24/23); sp|P72294|OCCR_RHIML Octopine cataboli…	tr|M5ETW5|M5ETW5_9RHIZ Putative transcription regulator protein OS=Mesorhizobium metallidurans STM 2683 GN=MESS2_740046 PE=4 SV=1 (24/23); tr|M5FI18|M5FI18_9RHIZ Transcriptional regulator, LysR family OS=Mesorhizobium sp. STM 4661 GN=MESS4_830191 PE=4 SV=1 (24/23); tr|H0HU98|H0HU98_9RHIZ LysR family transcriptional regulator OS=Mesorhizobium alhagi CCNWXJ12-2 GN=MAXJ12_18698 PE=4 SV=1 (23/23); tr…
A	denovo003267	B33	NA	NA	NA
A	denovo003268	SOIL13	NA	NA	tr|D8MWQ3|D8MWQ3_ERWBE Putative peroxidase-related enzyme OS=Erwinia billingiae (strain Eb661) GN=EbC_37290 PE=3 SV=1 (23/23); tr|J2TTF0|J2TTF0_9ENTR Putative peroxidase-related enzyme OS=Pantoea sp. GM01 GN=PMI17_04682 PE=3 SV=1 (23/23); tr|M5FIL4|M5FIL4_9RHIZ Uncharacterized peroxidase-related enzyme OS=Mesorhizobium sp. STM 4661 GN=MESS4_830188 PE=3 SV=1 (23/23); tr|M5EW13|M5EW13_9RHIZ Unchara…
A	denovo003269	B33	NA	sp|P0A2V2|OCCP_RHIRD Octopine permease ATP-binding protein P OS=Rhizobium radiobacter GN=occP PE=2 SV=1 (22/22); sp|P54954|YXEO_BACSU Probable amino-acid import ATP-binding protein YxeO OS=Bacillus subtilis (strain 168) GN=yxeO PE=1 SV=1 (22/22); sp|O34900|TCYN_BACSU L-cystine import ATP-binding protein TcyN OS=Bacillus subtilis (strain 168) GN=tcyN PE=1 SV=1 (22/22); sp|P0A2V3|OCCP_AGRT4 Octopin…	tr|M5FFA5|M5FFA5_9RHIZ Histidine/lysine/arginine/ornithine transporter subunit ATP-binding component of ABC superfamily OS=Mesorhizobium sp. STM 4661 GN=hisP PE=4 SV=1 (22/22); tr|M5EWV9|M5EWV9_9RHIZ Histidine/lysine/arginine/ornithine transporter subunit ATP-binding component of ABC superfamily OS=Mesorhizobium metallidurans STM 2683 GN=hisP PE=4 SV=1 (22/22); tr|B9JHE8|B9JHE8_AGRRK Amino acid A…
A	denovo003270	SOIL13	NA	sp|P39456|TCYC_BACSU L-cystine import ATP-binding protein TcyC OS=Bacillus subtilis (strain 168) GN=tcyC PE=1 SV=4 (22/25); sp|P0A2V2|OCCP_RHIRD Octopine permease ATP-binding protein P OS=Rhizobium radiobacter GN=occP PE=2 SV=1 (22/25); sp|O34900|TCYN_BACSU L-cystine import ATP-binding protein TcyN OS=Bacillus subtilis (strain 168) GN=tcyN PE=1 SV=1 (22/25); sp|P0A2V3|OCCP_AGRT4 Octopine permease…	tr|J2WN58|J2WN58_9RHIZ ABC-type polar amino acid transport system, ATPase component OS=Rhizobium sp. AP16 GN=PMI03_03122 PE=4 SV=1 (23/22); tr|M5FFA5|M5FFA5_9RHIZ Histidine/lysine/arginine/ornithine transporter subunit ATP-binding component of ABC superfamily OS=Mesorhizobium sp. STM 4661 GN=hisP PE=4 SV=1 (23/22); tr|M5EWV9|M5EWV9_9RHIZ Histidine/lysine/arginine/ornithine transporter subunit ATP…
A	denovo003271	B33	NA	sp|P30860|ARTJ_ECOLI ABC transporter arginine-binding protein 1 OS=Escherichia coli (strain K12) GN=artJ PE=1 SV=2 (21/20); sp|P54535|ARTP_BACSU Arginine-binding extracellular protein ArtP OS=Bacillus subtilis (strain 168) GN=artP PE=1 SV=1 (21/20); sp|O34852|TCYK_BACSU L-cystine-binding protein TcyK OS=Bacillus subtilis (strain 168) GN=tcyK PE=1 SV=1 (21/20); sp|O34406|TCYJ_BACSU L-cystine-bindi…	tr|M5ETW8|M5ETW8_9RHIZ Putative solute-binding component of ABC transporter OS=Mesorhizobium metallidurans STM 2683 GN=MESS2_740051 PE=4 SV=1 (23/21); tr|M5FI15|M5FI15_9RHIZ Putative solute-binding component of ABC transporter OS=Mesorhizobium sp. STM 4661 GN=MESS4_830186 PE=4 SV=1 (23/21); tr|J0JZ07|J0JZ07_RHILV Periplasmic component of amino acid ABC-type transporter/signal transduction system …
A	denovo003272	B33	NA	sp|P0AFT3|YECS_ECOL6 Inner membrane amino-acid ABC transporter permease protein YecS OS=Escherichia coli O6:H1 (strain CFT073 / ATCC 700928 / UPEC) GN=yecS PE=3 SV=1 (25/24); sp|P54953|YXEN_BACSU Probable amino-acid permease protein YxeN OS=Bacillus subtilis (strain 168) GN=yxeN PE=1 SV=1 (25/24); sp|O34315|TCYL_BACSU L-cystine transport system permease protein TcyL OS=Bacillus subtilis (strain 1…	tr|M5FHY9|M5FHY9_9RHIZ Putative amino acid ABC transporter, permease protein OS=Mesorhizobium sp. STM 4661 GN=MESS4_830185 PE=3 SV=1 (25/24); tr|K0VY82|K0VY82_9RHIZ Amino acid ABC transporter permease OS=Rhizobium sp. Pop5 GN=RCCGEPOP_17678 PE=3 SV=1 (25/24); tr|M5EWT1|M5EWT1_9RHIZ Putative amino acid ABC transporter, permease protein OS=Mesorhizobium metallidurans STM 2683 GN=MESS2_740052 PE=3 S…
A	denovo003273	SOIL13	NA	sp|P52625|PATM_VIBHA Probable amino-acid ABC transporter permease protein PatM OS=Vibrio harveyi GN=patM PE=3 SV=2 (27/25); sp|P0AFT3|YECS_ECOL6 Inner membrane amino-acid ABC transporter permease protein YecS OS=Escherichia coli O6:H1 (strain CFT073 / ATCC 700928 / UPEC) GN=yecS PE=3 SV=1 (27/25); sp|P54953|YXEN_BACSU Probable amino-acid permease protein YxeN OS=Bacillus subtilis (strain 168) GN=…	tr|M5FMC1|M5FMC1_9RHIZ Putative amino acid ABC transporter, permease protein OS=Mesorhizobium sp. STM 4661 GN=MESS4_830184 PE=3 SV=1 (27/25); tr|M5F954|M5F954_9RHIZ Putative amino acid ABC transporter, permease protein OS=Mesorhizobium metallidurans STM 2683 GN=MESS2_740053 PE=3 SV=1 (27/25); tr|S5S3Y6|S5S3Y6_RHIET Amino acid ABC transporter permease protein OS=Rhizobium etli bv. mimosae str. Mim…
A	denovo003274	FDR10	NA	sp|Q0T6D3|GSIA_SHIF8 Glutathione import ATP-binding protein GsiA OS=Shigella flexneri serotype 5b (strain 8401) GN=gsiA PE=3 SV=2 (9/9); sp|Q83LT3|GSIA_SHIFL Glutathione import ATP-binding protein GsiA OS=Shigella flexneri GN=gsiA PE=3 SV=5 (9/9); sp|Q323W5|GSIA_SHIBS Glutathione import ATP-binding protein GsiA OS=Shigella boydii serotype 4 (strain Sb227) GN=gsiA PE=3 SV=2 (8/9); sp|Q1RE96|GSIA_E…	tr|K0PKJ1|K0PKJ1_RHIML Putative peptide import ATP-binding protein BMEII0864 OS=Sinorhizobium meliloti Rm41 GN=BN406_04628 PE=3 SV=1 (9/9); tr|M4MIQ6|M4MIQ6_RHIML ABC transporter, ATP-binding protein, involved in amino acid or peptide transport OS=Sinorhizobium meliloti 2011 GN=SM2011_a1646 PE=3 SV=1 (9/9); tr|Q92YI1|Q92YI1_RHIME ABC transporter, ATP-binding protein OS=Rhizobium meliloti (strain …
A	denovo003275		NA	sp|P26905|DPPD_BACSU Dipeptide transport ATP-binding protein DppD OS=Bacillus subtilis (strain 168) GN=dppD PE=3 SV=1 (1/1); sp|P76027|OPPD_ECOLI Oligopeptide transport ATP-binding protein OppD OS=Escherichia coli (strain K12) GN=oppD PE=3 SV=2 (1/1); sp|P04285|OPPD_SALTY Oligopeptide transport ATP-binding protein OppD OS=Salmonella typhimurium (strain LT2 / SGSC1412 / ATCC 700720) GN=oppD PE=3 S…	tr|Q13J77|Q13J77_BURXL ABC nickel transporter, ATPase subunit OS=Burkholderia xenovorans (strain LB400) GN=Bxeno_B2894 PE=3 SV=1 (1/1); tr|F6BYG3|F6BYG3_SINMB Oligopeptide/dipeptide ABC transporter, ATPase subunit OS=Sinorhizobium meliloti (strain BL225C) GN=SinmeB_6409 PE=4 SV=1 (1/1); tr|K0P5T7|K0P5T7_RHIML Oligopeptide transport ATP-binding protein OppD OS=Sinorhizobium meliloti Rm41 GN=oppD7 …
A	denovo003276		NA	NA	NA
A	denovo003277	FDR10	NA	sp|Q323W4|GSIB_SHIBS Glutathione-binding protein GsiB OS=Shigella boydii serotype 4 (strain Sb227) GN=gsiB PE=3 SV=1 (9/9); sp|P33590|NIKA_ECOLI Nickel-binding periplasmic protein OS=Escherichia coli (strain K12) GN=nikA PE=1 SV=1 (9/9); sp|Q8CW88|GSIB_ECOL6 Glutathione-binding protein GsiB OS=Escherichia coli O6:H1 (strain CFT073 / ATCC 700928 / UPEC) GN=gsiB PE=3 SV=2 (9/9); sp|A1A968|GSIB_ECOK…	tr|K0PQU1|K0PQU1_RHIML ABC transporter periplasmic protein OS=Sinorhizobium meliloti Rm41 GN=BN406_04632 PE=4 SV=1 (9/9); tr|F7XE48|F7XE48_SINMM ABC transporter, periplasmic solute-binding protein OS=Sinorhizobium meliloti (strain SM11) GN=SM11_pC0750 PE=4 SV=1 (9/9); tr|M4MQA7|M4MQA7_RHIML ABC transporter,periplasmic solute-binding protein,involved in amino acid or peptide transport OS=Sinorhizo…
A	denovo003278	FDR10	NA	sp|O46504|PDPR_BOVIN Pyruvate dehydrogenase phosphatase regulatory subunit, mitochondrial OS=Bos taurus GN=PDPR PE=1 SV=1 (9/9); sp|Q8NCN5|PDPR_HUMAN Pyruvate dehydrogenase phosphatase regulatory subunit, mitochondrial OS=Homo sapiens GN=PDPR PE=1 SV=2 (9/9); sp|O32159|YURR_BACSU Uncharacterized oxidoreductase YurR OS=Bacillus subtilis (strain 168) GN=yurR PE=3 SV=1 (9/9); sp|Q7TSQ8|PDPR_MOUSE Py…	tr|A8LGL6|A8LGL6_FRASN FAD dependent oxidoreductase OS=Frankia sp. (strain EAN1pec) GN=Franean1_1878 PE=4 SV=1 (9/9); tr|K0K3P0|K0K3P0_SACES FAD dependent oxidoreductase OS=Saccharothrix espanaensis (strain ATCC 51144 / DSM 44229 / JCM 9112 / NBRC 15066 / NRRL 15764) GN=BN6_38430 PE=4 SV=1 (9/9); tr|G6HA05|G6HA05_9ACTO FAD dependent oxidoreductase OS=Frankia sp. CN3 GN=FrCN3DRAFT_2985 PE=4 SV=1 (…
A	denovo003279	FDR10	NA	sp|P55665|Y4TK_RHISN Uncharacterized cyclodeaminase y4tK OS=Rhizobium sp. (strain NGR234) GN=NGR_a01480 PE=3 SV=1 (9/9); sp|Q2KHX6|CRYM_BOVIN Ketimine reductase mu-crystallin OS=Bos taurus GN=CRYM PE=2 SV=1 (9/9); sp|O54983|CRYM_MOUSE Ketimine reductase mu-crystallin OS=Mus musculus GN=Crym PE=1 SV=1 (9/9); sp|Q28488|CRYM_MACFL Ketimine reductase mu-crystallin OS=Macropus fuliginosus GN=CRYM PE=2…	tr|C6CR71|C6CR71_PAESJ Ornithine cyclodeaminase OS=Paenibacillus sp. (strain JDR-2) GN=Pjdr2_0605 PE=4 SV=1 (9/9); tr|I4YKV5|I4YKV5_9RHIZ Putative ornithine cyclodeaminase, mu-crystallin OS=Microvirga sp. WSM3557 GN=MicloDRAFT_00053120 PE=4 SV=1 (9/9); tr|S7U718|S7U718_DESML Ornithine cyclodeaminase/mu-crystallin OS=Desulfococcus multivorans DSM 2059 GN=dsmv_0956 PE=4 SV=1 (9/9); tr|B9K5A7|B9K5A7…
A	denovo003280	FDR10	NA	sp|Q10089|YAOA_SCHPO Uncharacterized protein C11D3.10 OS=Schizosaccharomyces pombe (strain 972 / ATCC 24843) GN=SPAC11D3.10 PE=3 SV=1 (9/9); sp|P42253|YCBU_BACSU Uncharacterized aminotransferase YcbU OS=Bacillus subtilis (strain 168) GN=ycbU PE=3 SV=3 (9/9); sp|O74542|YCV3_SCHPO Uncharacterized aminotransferase C777.03c OS=Schizosaccharomyces pombe (strain 972 / ATCC 24843) GN=SPCC777.03c PE=3 SV…	tr|Q2RPW0|Q2RPW0_RHORT Aminotransferase, class V OS=Rhodospirillum rubrum (strain ATCC 11170 / NCIB 8255) GN=Rru_A3040 PE=4 SV=1 (9/9); tr|B9K5A6|B9K5A6_AGRVS Selenocysteine lyase OS=Agrobacterium vitis (strain S4 / ATCC BAA-846) GN=Avi_7397 PE=4 SV=1 (9/9); tr|Q1ATX8|Q1ATX8_RUBXD Aminotransferase, class V OS=Rubrobacter xylanophilus (strain DSM 9941 / NBRC 16129) GN=Rxyl_2207 PE=4 SV=1 (9/9); tr…
A	denovo003281	FDR10	NA	sp|P0AEB8|YOAB_ECOL6 RutC family protein YoaB OS=Escherichia coli O6:H1 (strain CFT073 / ATCC 700928 / UPEC) GN=yoaB PE=3 SV=1 (9/9); sp|P0AEB9|YOAB_SHIFL RutC family protein YoaB OS=Shigella flexneri GN=yoaB PE=3 SV=1 (9/9); sp|P71394|Y1627_HAEIN RutC family protein HI_1627 OS=Haemophilus influenzae (strain ATCC 51907 / DSM 11121 / KW20 / Rd) GN=HI_1627 PE=3 SV=1 (9/9); sp|O30825|Y322_HAEDU RutC…	tr|K8Z4F8|K8Z4F8_XANCT Putative endoribonuclease L-PSP OS=Xanthomonas translucens pv. graminis ART-Xtg29 GN=XTG29_01012 PE=4 SV=1 (9/9); tr|G6YEX9|G6YEX9_9RHIZ Putative uncharacterized protein OS=Mesorhizobium amorphae CCNWGS0123 GN=MEA186_22621 PE=4 SV=1 (9/9); tr|M5ANL9|M5ANL9_RHILI Uncharacterized protein OS=Rhizobium loti PE=4 SV=1 (9/9); tr|B9K5A9|B9K5A9_AGRVS Uncharacterized protein OS=Agro…
A	denovo003282	FDR10	NA	sp|P48271|RBCR_CYAPA Probable RuBisCO transcriptional regulator OS=Cyanophora paradoxa GN=rbcR PE=3 SV=1 (9/9); sp|P35112|NOCR_AGRT7 Regulatory protein NocR OS=Agrobacterium tumefaciens (strain T37) GN=nocR PE=4 SV=1 (9/9); sp|P72294|OCCR_RHIML Octopine catabolism/uptake operon regulatory protein OccR OS=Rhizobium meliloti GN=occR PE=4 SV=1 (9/9); sp|Q00678|NOCR_AGRT5 Regulatory protein NocR OS=A…	tr|M1FJN6|M1FJN6_9ALTE Transcriptional activator protein lysR OS=Marinobacter sp. BSs20148 GN=lysR PE=4 SV=1 (9/9); tr|B9K5A5|B9K5A5_AGRVS Transcriptional regulator OS=Agrobacterium vitis (strain S4 / ATCC BAA-846) GN=Avi_7396 PE=4 SV=1 (9/9); tr|N9WAV4|N9WAV4_9SPHN LysR family transcriptional regulator OS=Sphingopyxis sp. MC1 GN=EBMC1_11035 PE=4 SV=1 (9/9); tr|Q1GQE8|Q1GQE8_SPHAL Transcriptional…
A	denovo003283		NA	NA	NA
A	denovo003284	FDR10	NA	sp|P0C2L2|GSID_SHIF8 Glutathione transport system permease protein GsiD OS=Shigella flexneri serotype 5b (strain 8401) GN=gsiD PE=3 SV=1 (6/6); sp|P77463|DDPC_ECOLI Probable D,D-dipeptide transport system permease protein DdpC OS=Escherichia coli (strain K12) GN=ddpC PE=1 SV=1 (6/6); sp|Q83S25|GSID_SHIFL Glutathione transport system permease protein GsiD OS=Shigella flexneri GN=gsiD PE=3 SV=1 (6/…	tr|F6C004|F6C004_SINMB ABC-type transporter, integral membrane subunit (Precursor) OS=Sinorhizobium meliloti (strain BL225C) GN=SinmeB_6410 PE=3 SV=1 (6/6); tr|M5ET60|M5ET60_9RHIZ Nickel transporter subunit membrane component of ABC superfamily OS=Mesorhizobium metallidurans STM 2683 GN=nikC PE=3 SV=1 (6/6); tr|M5FBN0|M5FBN0_9RHIZ Nickel transporter subunit membrane component of ABC superfamily O…
A	denovo003285		NA	sp|Q32IB5|GSIA_SHIDS Glutathione import ATP-binding protein GsiA OS=Shigella dysenteriae serotype 1 (strain Sd197) GN=gsiA PE=3 SV=2 (4/4); sp|Q8FJL0|GSIA_ECOL6 Glutathione import ATP-binding protein GsiA OS=Escherichia coli O6:H1 (strain CFT073 / ATCC 700928 / UPEC) GN=gsiA PE=3 SV=2 (4/4); sp|Q6D3A9|GSIA_ERWCT Glutathione import ATP-binding protein GsiA OS=Erwinia carotovora subsp. atroseptica …	tr|K0P5T7|K0P5T7_RHIML Oligopeptide transport ATP-binding protein OppD OS=Sinorhizobium meliloti Rm41 GN=oppD7 PE=4 SV=1 (4/4); tr|Q92YI0|Q92YI0_RHIME ABC transporter, ATP-binding protein OS=Rhizobium meliloti (strain 1021) GN=RA0900 PE=4 SV=1 (4/4); tr|F6EAG2|F6EAG2_SINMK Oligopeptide/dipeptide ABC transporter, ATPase subunit OS=Sinorhizobium meliloti (strain AK83) GN=Sinme_6091 PE=4 SV=1 (4/4);…
A	denovo003286	FDR10	NA	sp|P26905|DPPD_BACSU Dipeptide transport ATP-binding protein DppD OS=Bacillus subtilis (strain 168) GN=dppD PE=3 SV=1 (9/9); sp|P63396|Y1312_MYCBO Uncharacterized ABC transporter ATP-binding protein Mb1312c OS=Mycobacterium bovis (strain ATCC BAA-935 / AF2122/97) GN=Mb1312c PE=3 SV=1 (9/9); sp|P24136|OPPD_BACSU Oligopeptide transport ATP-binding protein OppD OS=Bacillus subtilis (strain 168) GN=o…	tr|F7XE51|F7XE51_SINMM ABC transporter, ATP-binding protein OS=Sinorhizobium meliloti (strain SM11) GN=SM11_pC0753 PE=4 SV=1 (9/9); tr|Q92YI0|Q92YI0_RHIME ABC transporter, ATP-binding protein OS=Rhizobium meliloti (strain 1021) GN=RA0900 PE=4 SV=1 (9/9); tr|M4MKE7|M4MKE7_RHIML ABC transporter,ATP-binding protein,involved in amino acid or peptide transport OS=Sinorhizobium meliloti 2011 GN=SM2011_…
A	denovo003287		NA	sp|P08007|OPPF_SALTY Oligopeptide transport ATP-binding protein OppF OS=Salmonella typhimurium (strain LT2 / SGSC1412 / ATCC 700720) GN=oppF PE=3 SV=2 (2/3); sp|Q8FWP2|Y3404_BRUSU Putative peptide import ATP-binding protein BRA0404/BS1330_II0401 OS=Brucella suis biovar 1 (strain 1330) GN=BRA0404 PE=3 SV=1 (2/3); sp|P63396|Y1312_MYCBO Uncharacterized ABC transporter ATP-binding protein Mb1312c OS=…	tr|F6EAG1|F6EAG1_SINMK Oligopeptide/dipeptide ABC transporter, ATPase subunit OS=Sinorhizobium meliloti (strain AK83) GN=Sinme_6090 PE=3 SV=1 (3/3); tr|K0PKJ1|K0PKJ1_RHIML Putative peptide import ATP-binding protein BMEII0864 OS=Sinorhizobium meliloti Rm41 GN=BN406_04628 PE=3 SV=1 (3/3); tr|F6BYG2|F6BYG2_SINMB Oligopeptide/dipeptide ABC transporter, ATPase subunit OS=Sinorhizobium meliloti (strai…
A	denovo003288	FDR10	NA	sp|Q8X6W1|GSIA_ECO57 Glutathione import ATP-binding protein GsiA OS=Escherichia coli O157:H7 GN=gsiA PE=3 SV=3 (8/8); sp|Q8FJL0|GSIA_ECOL6 Glutathione import ATP-binding protein GsiA OS=Escherichia coli O6:H1 (strain CFT073 / ATCC 700928 / UPEC) GN=gsiA PE=3 SV=2 (8/8); sp|Q83LT3|GSIA_SHIFL Glutathione import ATP-binding protein GsiA OS=Shigella flexneri GN=gsiA PE=3 SV=5 (7/8); sp|Q0T6D3|GSIA_SH…	tr|M5FL23|M5FL23_9RHIZ Oligopeptide transporter subunit ATP-binding component of ABC superfamily OS=Mesorhizobium sp. STM 4661 GN=oppF PE=3 SV=1 (8/8); tr|B1G6T4|B1G6T4_9BURK ABC transporter related OS=Burkholderia graminis C4D1M GN=BgramDRAFT_5060 PE=3 SV=1 (8/8); tr|Q13ND7|Q13ND7_BURXL ABC peptide transporter, duplicated ATPase subunits OS=Burkholderia xenovorans (strain LB400) GN=Bxeno_B1434 P…
A	denovo003289	FDR10	NA	sp|P44527|METC_HAEIN Cystathionine beta-lyase OS=Haemophilus influenzae (strain ATCC 51907 / DSM 11121 / KW20 / Rd) GN=metC PE=3 SV=1 (9/9); sp|P18949|METC_SALTY Cystathionine beta-lyase OS=Salmonella typhimurium (strain LT2 / SGSC1412 / ATCC 700720) GN=metC PE=3 SV=2 (9/9); sp|Q07703|METC_BORAV Cystathionine beta-lyase OS=Bordetella avium GN=metC PE=1 SV=3 (9/9); sp|Q52811|METC_RHIL3 Putative cy…	tr|I5BWW9|I5BWW9_9RHIZ Cystathionine beta-lyase OS=Nitratireductor aquibiodomus RA22 GN=A33O_13248 PE=3 SV=1 (9/9); tr|M5FBW2|M5FBW2_9RHIZ Putative cystathionine beta-lyase OS=Mesorhizobium sp. STM 4661 GN=metC PE=3 SV=1 (9/9); tr|M4Z7W5|M4Z7W5_9BRAD Cystathionine beta-lyase OS=Bradyrhizobium oligotrophicum S58 GN=S58_36860 PE=3 SV=1 (9/9); tr|M5F6C5|M5F6C5_9RHIZ Putative cystathionine beta-lyase…
A	denovo003290	FDR10	NA	sp|Q3ZC84|CNDP2_BOVIN Cytosolic non-specific dipeptidase OS=Bos taurus GN=CNDP2 PE=2 SV=1 (9/9); sp|Q9P6I2|DUG1_SCHPO Cys-Gly metallodipeptidase dug1 OS=Schizosaccharomyces pombe (strain 972 / ATCC 24843) GN=dug1 PE=2 SV=2 (9/9); sp|Q6Q0N1|CNDP2_RAT Cytosolic non-specific dipeptidase OS=Rattus norvegicus GN=Cndp2 PE=1 SV=1 (9/9); sp|Q9D1A2|CNDP2_MOUSE Cytosolic non-specific dipeptidase OS=Mus mus…	tr|B9K0T6|B9K0T6_AGRVS Succinyl-diaminopimelate desuccinylase OS=Agrobacterium vitis (strain S4 / ATCC BAA-846) GN=dapE PE=4 SV=1 (9/9); tr|G6XX84|G6XX84_RHIRD Uncharacterized protein OS=Agrobacterium tumefaciens CCNWGS0286 GN=ATCR1_16353 PE=4 SV=1 (9/9); tr|M5F8Y0|M5F8Y0_9RHIZ Peptidase M20 OS=Mesorhizobium sp. STM 4661 GN=MESS4_590085 PE=4 SV=1 (9/9); tr|M8ABE4|M8ABE4_RHIRD Uncharacterized prot…
A	denovo003408		NA	NA	tr|F7YAQ3|F7YAQ3_MESOW Major facilitator superfamily MFS_1 OS=Mesorhizobium opportunistum (strain LMG 24607 / HAMBI 3007 / WSM2075) GN=Mesop_4387 PE=4 SV=1 (16/14); tr|M5F2S2|M5F2S2_9RHIZ Major facilitator transporter OS=Mesorhizobium sp. STM 4661 GN=MESS4_240034 PE=4 SV=1 (16/14); tr|M5EYC5|M5EYC5_9RHIZ Major facilitator transporter OS=Mesorhizobium metallidurans STM 2683 GN=MESS2_1330015 PE=4 S…
A	denovo003424		NA	sp|Q45968|TRA1_COXBU Transposase for insertion sequence element IS1111A OS=Coxiella burnetii (strain RSA 493 / Nine Mile phase I) GN=CBU_0006 PE=3 SV=2 (4/4); sp|P55626|Y4QE_RHISN Putative transposase y4qE OS=Rhizobium sp. (strain NGR234) GN=NGR_a01930 PE=3 SV=1 (3/4)	tr|I4Z3D2|I4Z3D2_9RHIZ Transposase OS=Microvirga sp. WSM3557 GN=MicloDRAFT_00006270 PE=4 SV=1 (4/4); tr|G6YIY0|G6YIY0_9RHIZ Transposase IS116/IS110/IS902 family protein OS=Mesorhizobium amorphae CCNWGS0123 GN=MEA186_29772 PE=4 SV=1 (4/4); tr|M5AM19|M5AM19_RHILI Putative transposase OS=Rhizobium loti PE=4 SV=1 (4/4); tr|I4YKG2|I4YKG2_9RHIZ Transposase OS=Microvirga sp. WSM3557 GN=MicloDRAFT_000697…
A	denovo003455	B33	NA	NA	NA
A	denovo003456		NA	sp|Q9I6T2|POTA1_PSEAE Spermidine/putrescine import ATP-binding protein PotA 1 OS=Pseudomonas aeruginosa (strain ATCC 15692 / PAO1 / 1C / PRS 101 / LMG 12228) GN=potA1 PE=3 SV=1 (6/6); sp|Q160M2|POTA_ROSDO Spermidine/putrescine import ATP-binding protein PotA OS=Roseobacter denitrificans (strain ATCC 33942 / OCh 114) GN=potA PE=3 SV=1 (6/6); sp|A1TAI4|POTA_MYCVP Spermidine/putrescine import ATP-bi…	tr|A3JTE9|A3JTE9_9RHOB Polyamine ABC transporter, ATP-binding protein OS=Rhodobacteraceae bacterium HTCC2150 GN=RB2150_17489 PE=3 SV=1 (6/6); tr|A8TW02|A8TW02_9PROT ABC polyamine/opine transporter, ATPase subunit OS=alpha proteobacterium BAL199 GN=BAL199_20850 PE=3 SV=1 (6/6); tr|S2LHX1|S2LHX1_9GAMM Spermidine/putrescine ABC transporter ATP-binding protein OS=Halomonas anticariensis FP35 = DSM 16…
A	denovo003457		NA	NA	NA
A	denovo003458	B33	NA	sp|Q8RHX2|KCE_FUSNN 3-keto-5-aminohexanoate cleavage enzyme OS=Fusobacterium nucleatum subsp. nucleatum (strain ATCC 25586 / CIP 101130 / JCM 8532 / LMG 13131) GN=kce PE=1 SV=1 (20/19); sp|B0VHH0|KCE_CLOAI 3-keto-5-aminohexanoate cleavage enzyme OS=Cloacamonas acidaminovorans (strain Evry) GN=kce PE=1 SV=1 (20/19); sp|E3PRK0|KCE_CLOSD 3-keto-5-aminohexanoate cleavage enzyme OS=Clostridium stickla…	tr|A3SJ19|A3SJ19_9RHOB Putative uncharacterized protein OS=Roseovarius nubinhibens ISM GN=ISM_03635 PE=4 SV=1 (20/19); tr|A3JMN2|A3JMN2_9RHOB Putative uncharacterized protein OS=Rhodobacteraceae bacterium HTCC2150 GN=RB2150_12861 PE=4 SV=1 (19/19); tr|K2JPT8|K2JPT8_9PROT Uncharacterized protein OS=Oceanibaculum indicum P24 GN=P24_05562 PE=4 SV=1 (18/19); tr|A8TUX9|A8TUX9_9PROT Putative uncharacte…
A	denovo003459	FDR10	NA	sp|P43903|QOR_PSEAE Quinone oxidoreductase OS=Pseudomonas aeruginosa (strain ATCC 15692 / PAO1 / 1C / PRS 101 / LMG 12228) GN=qor PE=3 SV=2 (5/5); sp|O74489|QOR_SCHPO Probable quinone oxidoreductase OS=Schizosaccharomyces pombe (strain 972 / ATCC 24843) GN=zta1 PE=1 SV=2 (5/5); sp|P40783|QOR_SALTY Quinone oxidoreductase OS=Salmonella typhimurium (strain LT2 / SGSC1412 / ATCC 700720) GN=qor PE=3 S…	tr|F7NM94|F7NM94_9FIRM Zinc-containing alcohol dehydrogenase superfamily protein OS=Acetonema longum DSM 6540 GN=ALO_16107 PE=3 SV=1 (5/5); tr|M5FJQ1|M5FJQ1_9RHIZ Quinone oxidoreductase OS=Mesorhizobium sp. STM 4661 GN=qor PE=4 SV=1 (5/5); tr|B5WHY2|B5WHY2_9BURK Alcohol dehydrogenase zinc-binding domain protein OS=Burkholderia sp. H160 GN=BH160DRAFT_2683 PE=4 SV=1 (4/5); tr|Q142L2|Q142L2_BURXL Pu…
A	denovo003460	FDR10	NA	sp|Q0TJM0|GSIA_ECOL5 Glutathione import ATP-binding protein GsiA OS=Escherichia coli O6:K15:H31 (strain 536 / UPEC) GN=gsiA PE=3 SV=2 (17/17); sp|Q3Z3V4|GSIA_SHISS Glutathione import ATP-binding protein GsiA OS=Shigella sonnei (strain Ss046) GN=gsiA PE=3 SV=2 (16/17); sp|Q32IB5|GSIA_SHIDS Glutathione import ATP-binding protein GsiA OS=Shigella dysenteriae serotype 1 (strain Sd197) GN=gsiA PE=3 SV…	tr|G6Y7T7|G6Y7T7_9RHIZ Glutathione import ATP-binding protein GsiA OS=Mesorhizobium amorphae CCNWGS0123 GN=MEA186_10015 PE=3 SV=1 (16/17); tr|F8BKG7|F8BKG7_OLICM Glutathione import ATP-binding protein GsiA OS=Oligotropha carboxidovorans (strain OM4) GN=gsiA1 PE=3 SV=1 (15/17); tr|B6JJN1|B6JJN1_OLICO Glutathione import ATP-binding protein GsiA OS=Oligotropha carboxidovorans (strain ATCC 49405 / DS…
A	denovo003461		NA	NA	tr|Q5LQD8|Q5LQD8_RUEPO Peptide/opine/nickel uptake family ABC transporter, permease/ATP-binding protein OS=Ruegeria pomeroyi (strain ATCC 700808 / DSM 15171 / DSS-3) GN=SPO2552 PE=4 SV=1 (2/3); tr|A3VKP2|A3VKP2_9RHOB Peptide/opine/nickel uptake family ABC transporter,permease/ATP-binding protein OS=Maritimibacter alkaliphilus HTCC2654 GN=RB2654_21473 PE=4 SV=1 (2/3); tr|K6WFI8|K6WFI8_9ACTO Putati…
A	denovo003462		NA	sp|Q51872|LUMQ_PHOLE Probable transcriptional regulator LumQ OS=Photobacterium leiognathi GN=lumQ PE=4 SV=1 (1/1); sp|P35319|ARACL_STRLI Putative AraC-like transcription regulator OS=Streptomyces lividans PE=4 SV=1 (1/1); sp|P45008|Y1052_HAEIN Uncharacterized HTH-type transcriptional regulator HI_1052 OS=Haemophilus influenzae (strain ATCC 51907 / DSM 11121 / KW20 / Rd) GN=HI_1052 PE=4 SV=1 (1/1)…	tr|N6UVA7|N6UVA7_9RHIZ Uncharacterized protein OS=Rhizobium freirei PRF 81 GN=RHSP_06641 PE=4 SV=1 (1/1); tr|B3Q3T9|B3Q3T9_RHIE6 Putative transcriptional regulator protein, AraC family OS=Rhizobium etli (strain CIAT 652) GN=RHECIAT_PC0000879 PE=4 SV=1 (1/1); tr|B9JE85|B9JE85_AGRRK Transcriptional regulator protein OS=Agrobacterium radiobacter (strain K84 / ATCC BAA-868) GN=Arad_4811 PE=4 SV=1 (1/…
A	denovo003777		NA	NA	NA
A	denovo003778		NA	sp|P0A9F5|CYSB_ECO57 HTH-type transcriptional regulator CysB OS=Escherichia coli O157:H7 GN=cysB PE=3 SV=1 (7/7); sp|P45600|CYSB_KLEPN HTH-type transcriptional regulator CysB OS=Klebsiella pneumoniae GN=cysB PE=1 SV=2 (7/7); sp|P0A9F3|CYSB_ECOLI HTH-type transcriptional regulator CysB OS=Escherichia coli (strain K12) GN=cysB PE=3 SV=1 (7/7); sp|P45105|CYSB_HAEIN HTH-type transcriptional regulator…	tr|M4ZA35|M4ZA35_9BRAD Putative transcriptional regulatory protein, LysR family OS=Bradyrhizobium oligotrophicum S58 GN=S58_44420 PE=4 SV=1 (7/7); tr|G6YH40|G6YH40_9RHIZ Transcriptional regulator OS=Mesorhizobium amorphae CCNWGS0123 GN=MEA186_26516 PE=4 SV=1 (7/7); tr|J2VZD7|J2VZD7_9BRAD Transcriptional regulator (Precursor) OS=Bradyrhizobium sp. YR681 GN=PMI42_05051 PE=4 SV=1 (7/7); tr|I0GCD1|I0…
A	denovo003779		NA	NA	tr|Q89RJ8|Q89RJ8_BRAJA Blr2774 protein OS=Bradyrhizobium japonicum (strain USDA 110) GN=blr2774 PE=4 SV=1 (7/7); tr|G6YH39|G6YH39_9RHIZ Putative uncharacterized protein OS=Mesorhizobium amorphae CCNWGS0123 GN=MEA186_26511 PE=4 SV=1 (7/7); tr|H0RZ73|H0RZ73_9BRAD Uncharacterized protein OS=Bradyrhizobium sp. ORS 285 GN=BRAO285_2290005 PE=4 SV=1 (7/7); tr|H5YNV1|H5YNV1_9BRAD Peroxiredoxin OS=Bradyrh…
A	denovo003780		NA	sp|P00393|DHNA_ECOLI NADH dehydrogenase OS=Escherichia coli (strain K12) GN=ndh PE=1 SV=2 (8/8); sp|Q99VE0|Y941_STAAM NADH dehydrogenase-like protein SAV0941 OS=Staphylococcus aureus (strain Mu50 / ATCC 700699) GN=SAV0941 PE=1 SV=1 (8/8); sp|Q2YWP9|Y807_STAAB NADH dehydrogenase-like protein SAB0807 OS=Staphylococcus aureus (strain bovine RF122 / ET3-1) GN=SAB0807 PE=3 SV=1 (8/8); sp|Q6GIE7|Y903_S…	tr|Q130V6|Q130V6_RHOPS NADH dehydrogenase OS=Rhodopseudomonas palustris (strain BisB5) GN=RPD_4164 PE=4 SV=1 (8/8); tr|Q216G4|Q216G4_RHOPB FAD-dependent pyridine nucleotide-disulphide oxidoreductase OS=Rhodopseudomonas palustris (strain BisB18) GN=RPC_2168 PE=4 SV=1 (8/8); tr|G6YH37|G6YH37_9RHIZ FAD-dependent pyridine nucleotide-disulfide oxidoreductase OS=Mesorhizobium amorphae CCNWGS0123 GN=MEA…
A	denovo003781		NA	sp|P00393|DHNA_ECOLI NADH dehydrogenase OS=Escherichia coli (strain K12) GN=ndh PE=1 SV=2 (8/8); sp|Q99VE0|Y941_STAAM NADH dehydrogenase-like protein SAV0941 OS=Staphylococcus aureus (strain Mu50 / ATCC 700699) GN=SAV0941 PE=1 SV=1 (6/8); sp|Q6GIE7|Y903_STAAR NADH dehydrogenase-like protein SAR0903 OS=Staphylococcus aureus (strain MRSA252) GN=SAR0903 PE=3 SV=1 (6/8); sp|Q2YWP9|Y807_STAAB NADH deh…	tr|B0UGS6|B0UGS6_METS4 FAD-dependent pyridine nucleotide-disulphide oxidoreductase OS=Methylobacterium sp. (strain 4-46) GN=M446_1245 PE=4 SV=1 (8/8); tr|G6YH37|G6YH37_9RHIZ FAD-dependent pyridine nucleotide-disulfide oxidoreductase OS=Mesorhizobium amorphae CCNWGS0123 GN=MEA186_26501 PE=4 SV=1 (8/8); tr|B0UPD9|B0UPD9_METS4 FAD-dependent pyridine nucleotide-disulphide oxidoreductase OS=Methylobac…
A	denovo003782		NA	NA	tr|I4Z1G6|I4Z1G6_9RHIZ Putative esterase of the alpha-beta hydrolase superfamily OS=Microvirga sp. WSM3557 GN=MicloDRAFT_00013790 PE=4 SV=1 (8/8); tr|G6YH36|G6YH36_9RHIZ Patatin OS=Mesorhizobium amorphae CCNWGS0123 GN=MEA186_26496 PE=4 SV=1 (8/8); tr|S9TA54|S9TA54_9RALS Uncharacterized protein OS=Ralstonia sp. AU12-08 GN=C404_06240 PE=4 SV=1 (8/8); tr|I5CHA2|I5CHA2_9BURK Patatin OS=Burkholderia t…
A	denovo003783		NA	sp|P42317|YXJF_BACSU Uncharacterized oxidoreductase YxjF OS=Bacillus subtilis (strain 168) GN=yxjF PE=3 SV=2 (8/8); sp|O86034|BDHA_RHIME D-beta-hydroxybutyrate dehydrogenase OS=Rhizobium meliloti (strain 1021) GN=bdhA PE=1 SV=1 (8/8); sp|Q9X6U2|BDHA_CUPNH D-beta-hydroxybutyrate dehydrogenase OS=Cupriavidus necator (strain ATCC 17699 / H16 / DSM 428 / Stanier 337) GN=hbdH1 PE=3 SV=2 (8/8); sp|P411…	tr|G6YH35|G6YH35_9RHIZ 3-hydroxybutyrate dehydrogenase OS=Mesorhizobium amorphae CCNWGS0123 GN=MEA186_26491 PE=3 SV=1 (8/8); tr|K8PJP9|K8PJP9_9BRAD 3-hydroxybutyrate dehydrogenase OS=Afipia broomeae ATCC 49717 GN=HMPREF9695_00853 PE=3 SV=1 (8/8); tr|A0NZ63|A0NZ63_9RHOB 3-hydroxybutyrate dehydrogenase OS=Labrenzia aggregata IAM 12614 GN=SIAM614_25632 PE=3 SV=1 (8/8); tr|B9QVV1|B9QVV1_9RHOB 3-hydro…
A	denovo003784		NA	NA	tr|C3KPI7|C3KPI7_RHISN CrcB family protein OS=Rhizobium sp. (strain NGR234) GN=NGR_b05360 PE=4 SV=1 (7/7); tr|H0I0V3|H0I0V3_9RHIZ CrcB family protein OS=Mesorhizobium alhagi CCNWXJ12-2 GN=MAXJ12_30452 PE=4 SV=1 (7/7); tr|G6YH33|G6YH33_9RHIZ CrcB family protein OS=Mesorhizobium amorphae CCNWGS0123 GN=MEA186_26481 PE=4 SV=1 (7/7); tr|I3X4W1|I3X4W1_RHIFR CrcB family protein OS=Sinorhizobium fredii U…
A	denovo003785		NA	sp|P37498|YYBF_BACSU Uncharacterized MFS-type transporter YybF OS=Bacillus subtilis (strain 168) GN=yybF PE=3 SV=1 (8/8); sp|P57648|Y588_BUCAI Uncharacterized transporter BU588 OS=Buchnera aphidicola subsp. Acyrthosiphon pisum (strain APS) GN=BU588 PE=3 SV=1 (8/8); sp|P43531|YNFM_ECOLI Inner membrane transport protein YnfM OS=Escherichia coli (strain K12) GN=ynfM PE=1 SV=2 (8/8); sp|Q89A23|Y532_B…	tr|M4IHC3|M4IHC3_RHIML Arabinose efflux permease OS=Sinorhizobium meliloti GR4 GN=C770_GR4pC0130 PE=4 SV=1 (8/8); tr|J0JYX1|J0JYX1_RHILV Arabinose efflux permease family protein OS=Rhizobium leguminosarum bv. viciae WSM1455 GN=Rleg5DRAFT_5566 PE=4 SV=1 (8/8); tr|H0I0V4|H0I0V4_9RHIZ Major facilitator family transporter OS=Mesorhizobium alhagi CCNWXJ12-2 GN=MAXJ12_30457 PE=4 SV=1 (8/8); tr|I3X4W2|I…
A	denovo003786		NA	NA	tr|I3X4W3|I3X4W3_RHIFR Uncharacterized protein OS=Sinorhizobium fredii USDA 257 GN=USDA257_c23410 PE=4 SV=1 (9/9); tr|G6YH31|G6YH31_9RHIZ Putative uncharacterized protein OS=Mesorhizobium amorphae CCNWGS0123 GN=MEA186_26471 PE=4 SV=1 (9/9); tr|M4IH80|M4IH80_RHIML Cupin domain protein OS=Sinorhizobium meliloti GR4 GN=C770_GR4pC0131 PE=4 SV=1 (9/9); tr|H0I0V5|H0I0V5_9RHIZ Putative uncharacterized p…
A	denovo003787		NA	sp|P39592|YWBI_BACSU Uncharacterized HTH-type transcriptional regulator YwbI OS=Bacillus subtilis (strain 168) GN=ywbI PE=4 SV=1 (14/9); sp|P44418|OXYR_HAEIN Hydrogen peroxide-inducible genes activator OS=Haemophilus influenzae (strain ATCC 51907 / DSM 11121 / KW20 / Rd) GN=oxyR PE=3 SV=1 (13/9); sp|P0ACQ4|OXYR_ECOLI Hydrogen peroxide-inducible genes activator OS=Escherichia coli (strain K12) GN=…	tr|G9AHJ5|G9AHJ5_RHIFH Putative transcriptional regulator OS=Rhizobium fredii (strain HH103) GN=SFHH103_06067 PE=4 SV=1 (14/9); tr|M4ILK2|M4ILK2_RHIML Transcriptional regulator OS=Sinorhizobium meliloti GR4 GN=C770_GR4pC0132 PE=4 SV=1 (14/9); tr|Q6W1A7|Q6W1A7_RHISN Putative transcriptional regulator OS=Rhizobium sp. (strain NGR234) GN=NGR_b05390 PE=4 SV=1 (10/9); tr|G6YH30|G6YH30_9RHIZ Transcript…
A	denovo003788		NA	NA	tr|F7YC85|F7YC85_MESOW Uncharacterized protein (Precursor) OS=Mesorhizobium opportunistum (strain LMG 24607 / HAMBI 3007 / WSM2075) GN=Mesop_1069 PE=4 SV=1 (6/6); tr|Q98EH2|Q98EH2_RHILO Mll4244 protein OS=Rhizobium loti (strain MAFF303099) GN=mll4244 PE=4 SV=1 (6/6); tr|L0KGC2|L0KGC2_MESAW Uncharacterized protein (Precursor) OS=Mesorhizobium australicum (strain LMG 24608 / HAMBI 3006 / WSM2073) G…
A	denovo003789		NA	NA	tr|G6YH28|G6YH28_9RHIZ Esterase of the alpha-beta hydrolase superfamily protein OS=Mesorhizobium amorphae CCNWGS0123 GN=MEA186_26456 PE=4 SV=1 (7/7); tr|H0I0V8|H0I0V8_9RHIZ Esterase of the alpha-beta hydrolase superfamily protein OS=Mesorhizobium alhagi CCNWXJ12-2 GN=MAXJ12_30477 PE=4 SV=1 (6/7); tr|J0BTJ4|J0BTJ4_RHILV Putative esterase of the alpha-beta hydrolase superfamily OS=Rhizobium legumin…
A	denovo003805		NA	NA	NA
A	denovo003806		NA	sp|P06109|XP55_STRLI Protein XP55 OS=Streptomyces lividans GN=xp55 PE=3 SV=1 (7/7); sp|P33590|NIKA_ECOLI Nickel-binding periplasmic protein OS=Escherichia coli (strain K12) GN=nikA PE=1 SV=1 (7/7); sp|P42061|APPA_BACSU Oligopeptide-binding protein AppA OS=Bacillus subtilis (strain 168) GN=appA PE=1 SV=2 (7/7); sp|Q47622|SAPA_ECOLI Peptide transport periplasmic protein SapA OS=Escherichia coli (st…	tr|M5ERJ1|M5ERJ1_9RHIZ Nickel transporter subunit periplasmic-binding component of ABC superfamily OS=Mesorhizobium metallidurans STM 2683 GN=nikA PE=4 SV=1 (7/7); tr|K0PQU1|K0PQU1_RHIML ABC transporter periplasmic protein OS=Sinorhizobium meliloti Rm41 GN=BN406_04632 PE=4 SV=1 (7/7); tr|M5FBX0|M5FBX0_9RHIZ Nickel transporter subunit periplasmic-binding component of ABC superfamily OS=Mesorhizobi…
A	denovo003807		NA	NA	NA
A	denovo003893		NA	sp|O64131|YOQW_BPSPB UPF0361 protein yoqW OS=Bacillus phage SPbeta GN=yoqW PE=3 SV=1 (4/3); sp|O31916|YOQW_BACSU UPF0361 protein YoqW OS=Bacillus subtilis (strain 168) GN=yoqW PE=3 SV=1 (4/3); sp|Q04471|YM04_YEAST Uncharacterized protein YMR114C OS=Saccharomyces cerevisiae (strain ATCC 204508 / S288c) GN=YMR114C PE=1 SV=1 (4/3); sp|O34915|YOBE_BACSU UPF0361 protein YobE OS=Bacillus subtilis (stra…	tr|J2IXH3|J2IXH3_9RHIZ Uncharacterized protein OS=Rhizobium sp. CF080 GN=PMI07_03785 PE=4 SV=1 (4/3); tr|M5JVC1|M5JVC1_9RHIZ Uncharacterized protein OS=Ochrobactrum intermedium M86 GN=D584_13914 PE=4 SV=1 (4/3); tr|Q11IY1|Q11IY1_MESSB Uncharacterized protein OS=Mesorhizobium sp. (strain BNC1) GN=Meso_1248 PE=4 SV=1 (4/3); tr|M5RCX8|M5RCX8_9PLAN Protein containing DUF159 OS=Rhodopirellula maiorica…
A	denovo003986		NA	NA	NA
A	denovo003987		NA	NA	tr|A0B003|A0B003_BURCH Extracellular solute-binding protein, family 1 (Precursor) OS=Burkholderia cenocepacia (strain HI2424) GN=Bcen2424_4244 PE=4 SV=1 (11/11); tr|Q0B9F3|Q0B9F3_BURCM Extracellular solute-binding protein, family 1 (Precursor) OS=Burkholderia ambifaria (strain ATCC BAA-244 / AMMD) GN=Bamb_3666 PE=4 SV=1 (11/11); tr|G0AFT8|G0AFT8_COLFT Extracellular solute-binding protein, family …
A	denovo003988		NA	NA	tr|M3HVT5|M3HVT5_9RHIZ Family 1 extracellular solute-binding protein OS=Ochrobactrum sp. CDB2 GN=WYI_20760 PE=4 SV=1 (11/11); tr|J3HRC1|J3HRC1_9RHIZ ABC-type Fe3+ transport system, periplasmic component (Precursor) OS=Phyllobacterium sp. YR531 GN=PMI41_02735 PE=4 SV=1 (11/11); tr|I3THH4|I3THH4_TISMK Extracellular solute-binding protein family 1 OS=Tistrella mobilis (strain KA081020-065) GN=TMO_03…
A	denovo003989		NA	NA	NA
A	denovo003991		NA	sp|Q0K846|SAUR_CUPNH Probable transcriptional regulator SauR OS=Cupriavidus necator (strain ATCC 17699 / H16 / DSM 428 / Stanier 337) GN=sauR PE=4 SV=1 (9/9); sp|P16528|ICLR_ECOLI Acetate operon repressor OS=Escherichia coli (strain K12) GN=iclR PE=1 SV=1 (9/9); sp|P77300|YAGI_ECOLI Uncharacterized HTH-type transcriptional regulator YagI OS=Escherichia coli (strain K12) GN=yagI PE=4 SV=1 (8/9); s…	tr|G2IPX1|G2IPX1_9SPHN IclR family transcriptional regulator OS=Sphingobium sp. SYK-6 GN=SLG_11240 PE=4 SV=1 (10/10); tr|N6ZVX3|N6ZVX3_9RHOO IclR family transcriptional regulator OS=Thauera phenylacetica B4P GN=C667_03543 PE=4 SV=1 (10/10); tr|J3GJF0|J3GJF0_9PSED Transcriptional regulator OS=Pseudomonas sp. GM49 GN=PMI29_02673 PE=4 SV=1 (10/10); tr|J3GZ43|J3GZ43_9PSED Transcriptional regulator OS…
A	denovo003992		NA	NA	tr|H0I2T2|H0I2T2_9RHIZ Putative uncharacterized protein OS=Mesorhizobium alhagi CCNWXJ12-2 GN=MAXJ12_33939 PE=4 SV=1 (13/13); tr|H0I1G3|H0I1G3_9RHIZ Putative uncharacterized protein OS=Mesorhizobium alhagi CCNWXJ12-2 GN=MAXJ12_31502 PE=4 SV=1 (13/13); tr|H0I192|H0I192_9RHIZ Putative uncharacterized protein OS=Mesorhizobium alhagi CCNWXJ12-2 GN=MAXJ12_31147 PE=4 SV=1 (13/13); tr|G6Y6N5|G6Y6N5_9RHI…
A	denovo003998		NA	NA	tr|J3C673|J3C673_9RHIZ Putative permease OS=Phyllobacterium sp. YR531 GN=PMI41_04230 PE=4 SV=1 (11/11); tr|G7Q6J0|G7Q6J0_9DELT Uncharacterized protein OS=Desulfovibrio sp. FW1012B GN=DFW101_1595 PE=4 SV=1 (11/11); tr|C7RL62|C7RL62_ACCPU Uncharacterized protein OS=Accumulibacter phosphatis (strain UW-1) GN=CAP2UW1_3761 PE=4 SV=1 (11/11); tr|B0UER1|B0UER1_METS4 Putative permease OS=Methylobacterium…
A	denovo004001		NA	sp|P63911|Y2637_MYCTU Uncharacterized membrane protein Rv2637/MT2715 OS=Mycobacterium tuberculosis GN=Rv2637 PE=3 SV=1 (12/12); sp|P30149|YABI_ECOLI Inner membrane protein YabI OS=Escherichia coli (strain K12) GN=yabI PE=1 SV=2 (12/12); sp|Q89AV4|Y130_BUCBP Uncharacterized membrane protein bbp_130 OS=Buchnera aphidicola subsp. Baizongia pistaciae (strain Bp) GN=bbp_130 PE=3 SV=1 (12/12); sp|P5723…	tr|C4SUY9|C4SUY9_YERFR Putative uncharacterized protein OS=Yersinia frederiksenii ATCC 33641 GN=yfred0001_22430 PE=4 SV=1 (12/12); tr|N1LE03|N1LE03_YEREN Putative membrane protein OS=Yersinia enterocolitica (type O:2) str. YE3094/96 GN=YE3094_38931 PE=4 SV=1 (11/12); tr|N1K6U6|N1K6U6_YEREN Putative membrane protein OS=Yersinia enterocolitica (type O:9) str. YE56/03 GN=YE5603_18491 PE=4 SV=1 (11/1…
A	denovo004006		NA	sp|Q9YGA6|MALK_THELI Trehalose/maltose import ATP-binding protein MalK OS=Thermococcus litoralis GN=malK PE=1 SV=1 (11/11); sp|Q5LX21|UGPC_RUEPO sn-glycerol-3-phosphate import ATP-binding protein UgpC OS=Ruegeria pomeroyi (strain ATCC 700808 / DSM 15171 / DSS-3) GN=ugpC PE=3 SV=1 (11/11); sp|Q8DIA0|CYSA_THEEB Sulfate/thiosulfate import ATP-binding protein CysA OS=Thermosynechococcus elongatus (st…	tr|Q395H8|Q395H8_BURS3 ABC transporter, ATPase subunit OS=Burkholderia sp. (strain 383) GN=Bcep18194_B1769 PE=3 SV=1 (11/11); tr|G7HBJ2|G7HBJ2_9BURK ABC-type spermidine/putrescine transport systems,ATPase components OS=Burkholderia cenocepacia H111 GN=I35_1192 PE=3 SV=1 (10/11); tr|J3CTG9|J3CTG9_9BURK ABC-type spermidine/putrescine transport system, ATPase component OS=Polaromonas sp. CF318 GN=PM…
A	denovo004353		NA	NA	tr|Q1MHG3|Q1MHG3_RHIL3 Uncharacterized protein OS=Rhizobium leguminosarum bv. viciae (strain 3841) GN=RL2107 PE=4 SV=1 (7/7); tr|C7KFD7|C7KFD7_ACEPA Stringent response modulating ppGpp metabolism protein OS=Acetobacter pasteurianus IFO 3283-26 GN=APA26_08360 PE=4 SV=1 (6/7); tr|C7L8U2|C7L8U2_ACEPA Stringent response modulating ppGpp metabolism protein OS=Acetobacter pasteurianus IFO 3283-12 GN=AP…
A	denovo004354		NA	NA	NA
A	denovo004356		NA	sp|P76027|OPPD_ECOLI Oligopeptide transport ATP-binding protein OppD OS=Escherichia coli (strain K12) GN=oppD PE=3 SV=2 (1/1); sp|P26905|DPPD_BACSU Dipeptide transport ATP-binding protein DppD OS=Bacillus subtilis (strain 168) GN=dppD PE=3 SV=1 (1/1); sp|P04285|OPPD_SALTY Oligopeptide transport ATP-binding protein OppD OS=Salmonella typhimurium (strain LT2 / SGSC1412 / ATCC 700720) GN=oppD PE=3 S…	tr|K0P5T7|K0P5T7_RHIML Oligopeptide transport ATP-binding protein OppD OS=Sinorhizobium meliloti Rm41 GN=oppD7 PE=4 SV=1 (1/1); tr|F7XE51|F7XE51_SINMM ABC transporter, ATP-binding protein OS=Sinorhizobium meliloti (strain SM11) GN=SM11_pC0753 PE=4 SV=1 (1/1); tr|Q92YI0|Q92YI0_RHIME ABC transporter, ATP-binding protein OS=Rhizobium meliloti (strain 1021) GN=RA0900 PE=4 SV=1 (1/1); tr|F6EAG2|F6EAG2…
A	denovo004358		NA	NA	NA
A	denovo004359		NA	sp|P25524|CODA_ECOLI Cytosine deaminase OS=Escherichia coli (strain K12) GN=codA PE=1 SV=3 (4/4); sp|O52063|ATZC_PSESD N-isopropylammelide isopropyl amidohydrolase OS=Pseudomonas sp. (strain ADP) GN=atzC PE=1 SV=1 (4/4); sp|P77554|YAHJ_ECOLI Uncharacterized protein YahJ OS=Escherichia coli (strain K12) GN=yahJ PE=4 SV=1 (4/4)	tr|H0A523|H0A523_9PROT Amidohydrolase family protein OS=Acetobacteraceae bacterium AT-5844 GN=HMPREF9946_03923 PE=4 SV=1 (4/4); tr|I4YLL4|I4YLL4_9RHIZ Cytosine deaminase-like metal-dependent hydrolase OS=Microvirga sp. WSM3557 GN=MicloDRAFT_00055750 PE=4 SV=1 (4/4); tr|J4P9U0|J4P9U0_9BURK Cytosine deaminase OS=Achromobacter piechaudii HLE GN=QWC_14854 PE=4 SV=1 (4/4); tr|D4XAA0|D4XAA0_9BURK Amido…
A	denovo004360		NA	sp|P0ACM3|YDFH_ECO57 Uncharacterized HTH-type transcriptional regulator YdfH OS=Escherichia coli O157:H7 GN=ydfH PE=4 SV=1 (2/2); sp|P0ACM2|YDFH_ECOLI Uncharacterized HTH-type transcriptional regulator YdfH OS=Escherichia coli (strain K12) GN=ydfH PE=1 SV=1 (2/2); sp|Q8FHD1|YDFH_ECOL6 Uncharacterized HTH-type transcriptional regulator YdfH OS=Escherichia coli O6:H1 (strain CFT073 / ATCC 700928 / …	tr|A3T0F3|A3T0F3_9RHOB Transcriptional regulator, GntR family protein OS=Sulfitobacter sp. NAS-14.1 GN=NAS141_16189 PE=4 SV=1 (2/2); tr|J2WWF6|J2WWF6_9RHIZ Transcriptional regulator OS=Rhizobium sp. AP16 GN=PMI03_01108 PE=4 SV=1 (2/2); tr|B9JHL4|B9JHL4_AGRRK Transcriptional regulator, GntR family protein OS=Agrobacterium radiobacter (strain K84 / ATCC BAA-868) GN=Arad_10055 PE=4 SV=1 (2/2); tr|L0…
A	denovo004361		NA	sp|O67071|Y928_AQUAE Uncharacterized protein aq_928 OS=Aquifex aeolicus (strain VF5) GN=aq_928 PE=3 SV=1 (2/2); sp|O26255|P152_METTH Protein MTH_152 OS=Methanothermobacter thermautotrophicus (strain ATCC 29096 / DSM 1053 / JCM 10044 / NBRC 100330 / Delta H) GN=MTH_152 PE=1 SV=1 (2/2); sp|Q9RRA9|Y2585_DEIRA Uncharacterized protein DR_2585 OS=Deinococcus radiodurans (strain ATCC 13939 / DSM 20539 /…	tr|J2TJK6|J2TJK6_9PSED Conserved protein of DIM6/NTAB family OS=Pseudomonas sp. GM60 GN=PMI32_03948 PE=4 SV=1 (2/2); tr|J3GX76|J3GX76_9PSED Conserved protein of DIM6/NTAB family OS=Pseudomonas sp. GM55 GN=PMI31_00659 PE=4 SV=1 (2/2); tr|L8MI78|L8MI78_PSEPS Nitrilotriacetate monooxygenase component B OS=Pseudomonas pseudoalcaligenes KF707 GN=ppKF707_4236 PE=4 SV=1 (2/2); tr|J2X449|J2X449_9PSED Con…
A	denovo004362		NA	NA	NA
A	denovo004363		NA	NA	NA
A	denovo004364		NA	NA	tr|G7ZA19|G7ZA19_AZOL4 Putative uncharacterized protein OS=Azospirillum lipoferum (strain 4B) GN=AZOLI_p10131 PE=4 SV=1 (5/5); tr|D3NYV8|D3NYV8_AZOS1 Transcriptional regulator OS=Azospirillum sp. (strain B510) GN=AZL_a00560 PE=4 SV=1 (5/5); tr|D3P6T6|D3P6T6_AZOS1 Transcriptional regulator OS=Azospirillum sp. (strain B510) GN=AZL_e00200 PE=4 SV=1 (5/5); tr|J2J0Y8|J2J0Y8_9RHIZ Putative transcriptio…
A	denovo004365		NA	NA	tr|J2RRQ9|J2RRQ9_9BURK Uncharacterized protein OS=Burkholderia sp. BT03 GN=PMI06_03318 PE=4 SV=1 (7/6); tr|F1VUU2|F1VUU2_9BURK Putative uncharacterized protein OS=Oxalobacteraceae bacterium IMCC9480 GN=IMCC9480_3401 PE=4 SV=1 (7/6); tr|B5WE11|B5WE11_9BURK Uncharacterized protein OS=Burkholderia sp. H160 GN=BH160DRAFT_1312 PE=4 SV=1 (7/6); tr|D5WBJ6|D5WBJ6_BURSC Uncharacterized protein OS=Burkhold…
A	denovo004366		NA	NA	tr|G2KNQ2|G2KNQ2_MICAA DNA methylase family protein OS=Micavibrio aeruginosavorus (strain ARL-13) GN=MICA_1989 PE=4 SV=1 (6/6); tr|I5BVA3|I5BVA3_9RHIZ DNA methylase family protein OS=Nitratireductor aquibiodomus RA22 GN=A33O_14991 PE=4 SV=1 (6/6); tr|K2NL21|K2NL21_9RHIZ Prophage LambdaMc01, DNA methyltransferase OS=Nitratireductor indicus C115 GN=NA8A_22656 PE=4 SV=1 (6/6); tr|A9CZZ9|A9CZZ9_9RHIZ…
A	denovo004367		NA	NA	tr|A4ACV1|A4ACV1_9GAMM Putative uncharacterized protein OS=Congregibacter litoralis KT71 GN=KT71_18791 PE=4 SV=1 (5/5); tr|K8NXH8|K8NXH8_9BRAD Uncharacterized protein OS=Afipia clevelandensis ATCC 49720 GN=HMPREF9696_03943 PE=4 SV=1 (5/5); tr|I2QB06|I2QB06_9BRAD Uncharacterized protein OS=Bradyrhizobium sp. WSM1253 GN=Bra1253DRAFT_01599 PE=4 SV=1 (5/5); tr|K8P050|K8P050_9BRAD Uncharacterized prot…
A	denovo004369		NA	NA	tr|I2QB07|I2QB07_9BRAD Putative phage protein, putative large terminase OS=Bradyrhizobium sp. WSM1253 GN=Bra1253DRAFT_01600 PE=4 SV=1 (4/4); tr|I2QF76|I2QF76_9BRAD Putative phage protein, putative large terminase (Precursor) OS=Bradyrhizobium sp. WSM1253 GN=Bra1253DRAFT_03136 PE=4 SV=1 (3/4); tr|M9R9U2|M9R9U2_9RHOB Uncharacterized protein OS=Octadecabacter antarcticus 307 GN=OAN307_c07700 PE=4 SV…
A	denovo004370		NA	NA	tr|E8TPE4|E8TPE4_MESCW Uncharacterized protein OS=Mesorhizobium ciceri bv. biserrulae (strain HAMBI 2942 / LMG 23838 / WSM1271) GN=Mesci_6183 PE=4 SV=1 (2/2); tr|M5EMZ7|M5EMZ7_9RHIZ Uncharacterized protein OS=Mesorhizobium metallidurans STM 2683 GN=MESS2_1640035 PE=4 SV=1 (2/2)
A	denovo004371		NA	NA	tr|L0KVB4|L0KVB4_MESAW Uncharacterized protein OS=Mesorhizobium australicum (strain LMG 24608 / HAMBI 3006 / WSM2073) GN=Mesau_05606 PE=4 SV=1 (5/4); tr|F7Y1I1|F7Y1I1_MESOW Uncharacterized protein OS=Mesorhizobium opportunistum (strain LMG 24607 / HAMBI 3007 / WSM2075) GN=Mesop_6137 PE=4 SV=1 (5/4); tr|E8TFI8|E8TFI8_MESCW Uncharacterized protein OS=Mesorhizobium ciceri bv. biserrulae (strain HAMB…
A	denovo004372		NA	sp|Q6P7N4|CC037_XENTR UPF0361 protein C3orf37 homolog OS=Xenopus tropicalis GN=TGas027m07.1 PE=2 SV=1 (7/5); sp|O34915|YOBE_BACSU UPF0361 protein YobE OS=Bacillus subtilis (strain 168) GN=yobE PE=3 SV=1 (7/5); sp|O64131|YOQW_BPSPB UPF0361 protein yoqW OS=Bacillus phage SPbeta GN=yoqW PE=3 SV=1 (7/5); sp|O31916|YOQW_BACSU UPF0361 protein YoqW OS=Bacillus subtilis (strain 168) GN=yoqW PE=3 SV=1 (7/…	tr|J0HBZ7|J0HBZ7_RHILT Uncharacterized protein OS=Rhizobium leguminosarum bv. trifolii WSM597 GN=Rleg9DRAFT_6945 PE=4 SV=1 (7/5); tr|L0KT97|L0KT97_MESAW Uncharacterized protein OS=Mesorhizobium australicum (strain LMG 24608 / HAMBI 3006 / WSM2073) GN=Mesau_05607 PE=4 SV=1 (7/5); tr|L0KM18|L0KM18_MESAW Uncharacterized protein OS=Mesorhizobium australicum (strain LMG 24608 / HAMBI 3006 / WSM2073) G…
A	denovo004373		NA	NA	tr|L0KKM9|L0KKM9_MESAW Uncharacterized protein OS=Mesorhizobium australicum (strain LMG 24608 / HAMBI 3006 / WSM2073) GN=Mesau_02734 PE=4 SV=1 (2/2); tr|F7XJP5|F7XJP5_SINMM Uncharacterized protein OS=Sinorhizobium meliloti (strain SM11) GN=SM11_pD0390 PE=4 SV=1 (1/2); tr|K0PEZ4|K0PEZ4_RHIML Uncharacterized protein OS=Sinorhizobium meliloti Rm41 GN=BN406_05466 PE=4 SV=1 (1/2); tr|I3X9B6|I3X9B6_RHI…
A	denovo005155		NA	NA	NA
A	denovo005156		NA	NA	NA
A	denovo005157	FDR10	NA	sp|P26905|DPPD_BACSU Dipeptide transport ATP-binding protein DppD OS=Bacillus subtilis (strain 168) GN=dppD PE=3 SV=1 (6/6); sp|Q8YDH0|Y206_BRUME Putative peptide import ATP-binding protein BMEII0206 OS=Brucella melitensis biotype 1 (strain 16M / ATCC 23456 / NCTC 10094) GN=BMEII0206 PE=3 SV=1 (6/6); sp|Q53193|Y4TR_RHISN Probable peptide ABC transporter ATP-binding protein y4tR OS=Rhizobium sp. (…	tr|K0P5T7|K0P5T7_RHIML Oligopeptide transport ATP-binding protein OppD OS=Sinorhizobium meliloti Rm41 GN=oppD7 PE=4 SV=1 (6/6); tr|C8S1T8|C8S1T8_9RHOB Oligopeptide/dipeptide ABC transporter, ATPase subunit OS=Rhodobacter sp. SW2 GN=Rsw2DRAFT_2016 PE=3 SV=1 (6/6); tr|F6EAG2|F6EAG2_SINMK Oligopeptide/dipeptide ABC transporter, ATPase subunit OS=Sinorhizobium meliloti (strain AK83) GN=Sinme_6091 PE=…
A	denovo005158		NA	NA	NA
A	denovo005416		NA	NA	NA
A	denovo005417		NA	NA	NA
A	denovo006162		NA	NA	tr|L0KKD7|L0KKD7_MESAW Uncharacterized protein OS=Mesorhizobium australicum (strain LMG 24608 / HAMBI 3006 / WSM2073) GN=Mesau_03125 PE=4 SV=1 (4/4); tr|G6YL32|G6YL32_9RHIZ Putative uncharacterized protein OS=Mesorhizobium amorphae CCNWGS0123 GN=MEA186_33589 PE=4 SV=1 (4/4); tr|Q98IZ2|Q98IZ2_RHILO Mlr2181 protein OS=Rhizobium loti (strain MAFF303099) GN=mlr2181 PE=4 SV=1 (4/4); tr|E8TPU2|E8TPU2_M…
A	denovo006721		NA	NA	tr|M4NF01|M4NF01_9GAMM Uncharacterized protein (Precursor) OS=Rhodanobacter sp. 2APBS1 GN=R2APBS1_2349 PE=4 SV=1 (4/4); tr|I4WS15|I4WS15_9GAMM Uncharacterized protein OS=Rhodanobacter sp. 116-2 GN=UUC_09338 PE=4 SV=1 (4/4); tr|I4YMF6|I4YMF6_9RHIZ Uncharacterized protein (Precursor) OS=Microvirga sp. WSM3557 GN=MicloDRAFT_00058690 PE=4 SV=1 (4/4); tr|N8ZFR1|N8ZFR1_9GAMM Uncharacterized protein OS=…
A	denovo006926		NA	NA	NA
A	denovo006927		NA	NA	tr|J2IQV9|J2IQV9_9RHIZ Uncharacterized protein (Precursor) OS=Rhizobium sp. CF122 GN=PMI09_00544 PE=4 SV=1 (7/7); tr|B2IIC7|B2IIC7_BEII9 Uncharacterized protein (Precursor) OS=Beijerinckia indica subsp. indica (strain ATCC 9039 / DSM 1715 / NCIB 8712) GN=Bind_2528 PE=4 SV=1 (7/7); tr|B2IFY3|B2IFY3_BEII9 Uncharacterized protein (Precursor) OS=Beijerinckia indica subsp. indica (strain ATCC 9039 / D…
A	denovo006929		NA	NA	tr|Q1BIU7|Q1BIU7_BURCA Putative uncharacterized protein OS=Burkholderia cenocepacia (strain AU 1054) GN=Bcen_5589 PE=4 SV=1 (2/2); tr|L8V6H3|L8V6H3_9BURK Chromate resistance exported protein OS=Burkholderia cenocepacia BC7 GN=BURCENBC7_B0540 PE=4 SV=1 (2/2); tr|Q5NUZ7|Q5NUZ7_RALME ChrF, regulatory protein, involved in Chromate resistance OS=Ralstonia metallidurans (strain CH34 / ATCC 43123 / DSM …
A	denovo006931		NA	NA	tr|R4LI41|R4LI41_9ACTO Oligopeptide/dipeptide ABC superfamily ATP binding cassette transporter OS=Actinoplanes sp. N902-109 GN=L083_5507 PE=4 SV=1 (2/2)
A	denovo006933		NA	NA	NA
A	denovo006941		NA	sp|P47159|YJ94_YEAST Uncharacterized membrane protein YJR124C OS=Saccharomyces cerevisiae (strain ATCC 204508 / S288c) GN=YJR124C PE=1 SV=1 (9/9)	tr|F8GSQ6|F8GSQ6_CUPNN Transporter major facilitator superfamily(MFS) OS=Cupriavidus necator (strain ATCC 43291 / DSM 13513 / N-1) GN=CNE_2c08540 PE=4 SV=1 (9/9); tr|D1C3X5|D1C3X5_SPHTD Major facilitator superfamily MFS_1 OS=Sphaerobacter thermophilus (strain DSM 20745 / S 6022) GN=Sthe_1507 PE=4 SV=1 (9/9); tr|A8TME1|A8TME1_9PROT Major facilitator superfamily MFS_1 OS=alpha proteobacterium BAL19…
A	denovo006961		NA	NA	tr|F7XJ20|F7XJ20_SINMM Hypothetical membrane protein OS=Sinorhizobium meliloti (strain SM11) GN=SM11_pD1490 PE=4 SV=1 (4/4); tr|F6C290|F6C290_SINMB Uncharacterized protein OS=Sinorhizobium meliloti (strain BL225C) GN=SinmeB_4561 PE=4 SV=1 (4/4); tr|M4MIE6|M4MIE6_RHIML Putative membrane protein OS=Sinorhizobium meliloti 2011 GN=SM2011_b20104 PE=4 SV=1 (4/4); tr|Q92X58|Q92X58_RHIME Hypothetical mem…
A	denovo006966		NA	NA	tr|F4G5I7|F4G5I7_ALIDK Uncharacterized protein (Precursor) OS=Alicycliphilus denitrificans (strain DSM 14773 / CIP 107495 / K601) GN=Alide2_1776 PE=4 SV=1 (2/2); tr|F4G5I6|F4G5I6_ALIDK Uncharacterized protein (Precursor) OS=Alicycliphilus denitrificans (strain DSM 14773 / CIP 107495 / K601) GN=Alide2_1775 PE=4 SV=1 (2/2); tr|A4JEG4|A4JEG4_BURVG Uncharacterized protein (Precursor) OS=Burkholderia …
A	denovo007329		NA	NA	tr|M5F1T0|M5F1T0_9RHIZ Uncharacterized protein OS=Mesorhizobium metallidurans STM 2683 GN=MESS2_1650039 PE=4 SV=1 (11/11); tr|L0KH45|L0KH45_MESAW Uncharacterized protein OS=Mesorhizobium australicum (strain LMG 24608 / HAMBI 3006 / WSM2073) GN=Mesau_00904 PE=4 SV=1 (11/11)
A	denovo008117		NA	sp|P0A9F8|GCVA_ECO57 Glycine cleavage system transcriptional activator OS=Escherichia coli O157:H7 GN=gcvA PE=3 SV=1 (8/7); sp|P0A9F7|GCVA_ECOL6 Glycine cleavage system transcriptional activator OS=Escherichia coli O6:H1 (strain CFT073 / ATCC 700928 / UPEC) GN=gcvA PE=3 SV=1 (8/7); sp|P24734|AMPR_PSEAE HTH-type transcriptional activator AmpR OS=Pseudomonas aeruginosa (strain ATCC 15692 / PAO1 / 1…	tr|E8TPU3|E8TPU3_MESCW LysR substrate-binding protein OS=Mesorhizobium ciceri bv. biserrulae (strain HAMBI 2942 / LMG 23838 / WSM1271) GN=Mesci_6350 PE=4 SV=1 (8/7); tr|K2JRN5|K2JRN5_9PROT DNA-binding transcriptional activator GcvA OS=Oceanibaculum indicum P24 GN=P24_03670 PE=4 SV=1 (8/7); tr|G7D2Q7|G7D2Q7_BRAJP Uncharacterized protein OS=Bradyrhizobium japonicum USDA 6 GN=BJ6T_66690 PE=4 SV=1 (8…
A	denovo009185		NA	NA	tr|M5F1T0|M5F1T0_9RHIZ Uncharacterized protein OS=Mesorhizobium metallidurans STM 2683 GN=MESS2_1650039 PE=4 SV=1 (6/6); tr|L0KM82|L0KM82_MESAW Uncharacterized protein OS=Mesorhizobium australicum (strain LMG 24608 / HAMBI 3006 / WSM2073) GN=Mesau_02804 PE=4 SV=1 (6/6); tr|L0KH45|L0KH45_MESAW Uncharacterized protein OS=Mesorhizobium australicum (strain LMG 24608 / HAMBI 3006 / WSM2073) GN=Mesau_0…
A	denovo010733		NA	NA	tr|L0KKM9|L0KKM9_MESAW Uncharacterized protein OS=Mesorhizobium australicum (strain LMG 24608 / HAMBI 3006 / WSM2073) GN=Mesau_02734 PE=4 SV=1 (5/5)
A	denovo012203		NA	sp|Q0TJL7|GSIC_ECOL5 Glutathione transport system permease protein GsiC OS=Escherichia coli O6:K15:H31 (strain 536 / UPEC) GN=gsiC PE=3 SV=1 (5/5); sp|Q83S26|GSIC_SHIFL Glutathione transport system permease protein GsiC OS=Shigella flexneri GN=gsiC PE=3 SV=1 (5/5); sp|P75798|GSIC_ECOLI Glutathione transport system permease protein GsiC OS=Escherichia coli (strain K12) GN=gsiC PE=1 SV=1 (5/5); sp|…	tr|A6UL32|A6UL32_SINMW Binding-protein-dependent transport systems inner membrane component (Precursor) OS=Sinorhizobium medicae (strain WSM419) GN=Smed_5620 PE=3 SV=1 (5/5); tr|M5EU64|M5EU64_9RHIZ Putative peptide transporter permease subunit: membrane component of ABC superfamily OS=Mesorhizobium metallidurans STM 2683 GN=yliC PE=3 SV=1 (5/5); tr|K0PCE3|K0PCE3_RHIML ABC transporter integral mem…
A	denovo012204		NA	NA	tr|I5CL05|I5CL05_9BURK Methyltransferase OS=Burkholderia terrae BS001 GN=WQE_33356 PE=4 SV=1 (2/2); tr|J2IXD7|J2IXD7_9RHIZ Methylase involved in ubiquinone/menaquinone biosynthesis OS=Rhizobium sp. CF122 GN=PMI09_03219 PE=4 SV=1 (2/2); tr|J5Q4Q2|J5Q4Q2_9RHIZ Methyltransferase OS=Rhizobium sp. CCGE 510 GN=RCCGE510_11084 PE=4 SV=1 (2/2); tr|Q2K197|Q2K197_RHIEC Probable methyltransferase protein OS=…
A	denovo012205		NA	NA	tr|J2WNQ5|J2WNQ5_9RHIZ Uncharacterized protein (Precursor) OS=Rhizobium sp. AP16 GN=PMI03_02937 PE=4 SV=1 (1/1); tr|B5WQK7|B5WQK7_9BURK FAD-dependent pyridine nucleotide-disulphide oxidoreductase OS=Burkholderia sp. H160 GN=BH160DRAFT_5360 PE=4 SV=1 (1/1); tr|L0LEH6|L0LEH6_RHITR Uncharacterized protein OS=Rhizobium tropici CIAT 899 GN=RTCIAT899_CH01850 PE=4 SV=1 (1/1)
A	denovo012226		NA	NA	tr|E8WU04|E8WU04_GEOS8 Adenylate/guanylate cyclase OS=Geobacter sp. (strain M18) GN=GM18_2895 PE=4 SV=1 (2/2); tr|C1F5M8|C1F5M8_ACIC5 Putative uncharacterized protein OS=Acidobacterium capsulatum (strain ATCC 51196 / DSM 11244 / JCM 7670) GN=ACP_3208 PE=4 SV=1 (2/2); tr|L7U6S2|L7U6S2_MYXSD Adenylate/guanylate cyclase OS=Myxococcus stipitatus (strain DSM 14675 / JCM 12634 / Mx s8) GN=MYSTI_03259 P…
A	denovo012393		NA	NA	NA
A	denovo012464		NA	sp|B0VHH0|KCE_CLOAI 3-keto-5-aminohexanoate cleavage enzyme OS=Cloacamonas acidaminovorans (strain Evry) GN=kce PE=1 SV=1 (6/6); sp|Q8RHX2|KCE_FUSNN 3-keto-5-aminohexanoate cleavage enzyme OS=Fusobacterium nucleatum subsp. nucleatum (strain ATCC 25586 / CIP 101130 / JCM 8532 / LMG 13131) GN=kce PE=1 SV=1 (6/6); sp|E3PRK0|KCE_CLOSD 3-keto-5-aminohexanoate cleavage enzyme OS=Clostridium sticklandii…	tr|K2JPT8|K2JPT8_9PROT Uncharacterized protein OS=Oceanibaculum indicum P24 GN=P24_05562 PE=4 SV=1 (5/6); tr|I1F1Q1|I1F1Q1_AMPQE Uncharacterized protein OS=Amphimedon queenslandica PE=4 SV=1 (5/6); tr|A8TUX9|A8TUX9_9PROT Putative uncharacterized protein OS=alpha proteobacterium BAL199 GN=BAL199_26152 PE=4 SV=1 (5/6); tr|G7ZAI2|G7ZAI2_AZOL4 Putative uncharacterized protein OS=Azospirillum lipoferu…
A	denovo012518		NA	NA	tr|L0KM59|L0KM59_MESAW Conjugal transfer protein TraD OS=Mesorhizobium australicum (strain LMG 24608 / HAMBI 3006 / WSM2073) GN=Mesau_02779 PE=4 SV=1 (6/6); tr|A2I7R7|A2I7R7_9RHIZ Possible TraC/MobC analog OS=Mesorhizobium sp. R88B PE=4 SV=1 (6/6); tr|F7YAU7|F7YAU7_MESOW Conjugal transfer TraD family protein OS=Mesorhizobium opportunistum (strain LMG 24607 / HAMBI 3007 / WSM2075) GN=Mesop_5510 PE…
A	denovo012519		NA	NA	tr|M5FJK4|M5FJK4_9RHIZ Transcriptional regulatory protein rosAr OS=Mesorhizobium sp. STM 4661 GN=rosAR PE=4 SV=1 (3/3); tr|H0HR80|H0HR80_9RHIZ Transcriptional regulator OS=Mesorhizobium alhagi CCNWXJ12-2 GN=MAXJ12_13326 PE=4 SV=1 (3/3); tr|H0I2J3|H0I2J3_9RHIZ Transcriptional regulator OS=Mesorhizobium alhagi CCNWXJ12-2 GN=MAXJ12_33484 PE=4 SV=1 (3/3); tr|Q982G4|Q982G4_RHILO Transcriptional regula…
A	denovo012520		NA	NA	NA
A	denovo012521		NA	NA	tr|S5S6V0|S5S6V0_RHIET Uncharacterized protein OS=Rhizobium etli bv. mimosae str. Mim1 GN=REMIM1_PF00113 PE=4 SV=1 (3/3); tr|D8ITD5|D8ITD5_HERSS Putative uncharacterized protein OS=Herbaspirillum seropedicae (strain SmR1) GN=Hsero_4095 PE=4 SV=1 (3/3); tr|A3KA36|A3KA36_9RHOB Putative uncharacterized protein OS=Sagittula stellata E-37 GN=SSE37_25263 PE=4 SV=1 (3/3); tr|F8GXN9|F8GXN9_CUPNN Endocucl…
A	denovo012522		NA	NA	tr|J3HS74|J3HS74_9RHIZ Uncharacterized protein OS=Phyllobacterium sp. YR531 GN=PMI41_01895 PE=4 SV=1 (3/3); tr|M4MSZ3|M4MSZ3_RHIML Uncharacterized protein OS=Sinorhizobium meliloti 2011 GN=SM2011_c02326 PE=4 SV=1 (3/3); tr|L3HV96|L3HV96_ECOLX Uncharacterized protein OS=Escherichia coli KTE233 GN=A191_03081 PE=4 SV=1 (3/3); tr|Q92KN8|Q92KN8_RHIME Putative uncharacterized protein OS=Rhizobium melil…
A	denovo012523		NA	NA	tr|L0MI48|L0MI48_SERMA Nuclease-like protein OS=Serratia marcescens FGI94 GN=D781_3346 PE=4 SV=1 (3/3); tr|G8TG63|G8TG63_NIAKG NERD domain protein OS=Niastella koreensis (strain DSM 17620 / KACC 11465 / GR20-10) GN=Niako_5430 PE=4 SV=1 (3/3); tr|A8L6U5|A8L6U5_FRASN NERD domain protein OS=Frankia sp. (strain EAN1pec) GN=Franean1_2653 PE=4 SV=1 (3/3); tr|G8AV17|G8AV17_AZOBR Putative uncharacterized…
A	denovo012524		NA	NA	tr|G8AV18|G8AV18_AZOBR Putative uncharacterized protein OS=Azospirillum brasilense Sp245 GN=AZOBR_p260004 PE=4 SV=1 (3/3); tr|G8AV17|G8AV17_AZOBR Putative uncharacterized protein OS=Azospirillum brasilense Sp245 GN=AZOBR_p260003 PE=4 SV=1 (3/3)
A	denovo013180		NA	sp|P0DJA5|GRP_ZYMMO Glutamate uptake regulatory protein OS=Zymomonas mobilis subsp. mobilis (strain ATCC 31821 / ZM4 / CP4) GN=grp PE=3 SV=1 (2/2); sp|P0ACJ6|YBAO_ECOL6 Uncharacterized HTH-type transcriptional regulator YbaO OS=Escherichia coli O6:H1 (strain CFT073 / ATCC 700928 / UPEC) GN=ybaO PE=4 SV=1 (2/2); sp|P0ACJ7|YBAO_ECO57 Uncharacterized HTH-type transcriptional regulator YbaO OS=Escher…	tr|H0G2V9|H0G2V9_RHIML AsnC family transcriptional regulator OS=Sinorhizobium meliloti CCNWSX0020 GN=SM0020_19011 PE=4 SV=1 (2/2); tr|F6E1C7|F6E1C7_SINMK Transcriptional regulator, AsnC family OS=Sinorhizobium meliloti (strain AK83) GN=Sinme_1612 PE=4 SV=1 (2/2); tr|M4MW45|M4MW45_RHIML Transcription regulator AsnC family OS=Sinorhizobium meliloti 2011 GN=SM2011_c00278 PE=4 SV=1 (2/2); tr|K0PFZ7|K…
A	denovo013183		NA	sp|Q9X191|CSD_THEMA Probable cysteine desulfurase OS=Thermotoga maritima (strain ATCC 43589 / MSB8 / DSM 3109 / JCM 10099) GN=csd PE=3 SV=1 (1/1); sp|Q9KPQ7|CSD_VIBCH Probable cysteine desulfurase OS=Vibrio cholerae serotype O1 (strain ATCC 39315 / El Tor Inaba N16961) GN=csd PE=3 SV=1 (1/1)	tr|F6BUI8|F6BUI8_SINMB Cysteine desulfurase OS=Sinorhizobium meliloti (strain BL225C) GN=SinmeB_1455 PE=4 SV=1 (2/2); tr|S3HCN8|S3HCN8_9RHIZ Uncharacterized protein OS=Rhizobium grahamii CCGE 502 GN=RGCCGE502_19780 PE=4 SV=1 (2/2); tr|F6E1C6|F6E1C6_SINMK Cysteine desulfurase OS=Sinorhizobium meliloti (strain AK83) GN=Sinme_1611 PE=4 SV=1 (2/2); tr|F7X8Q1|F7X8Q1_SINMM Uncharacterized protein OS=Si…
A	denovo013189		NA	sp|Q87AD6|BLH_XYLFT Beta-lactamase hydrolase-like protein OS=Xylella fastidiosa (strain Temecula1 / ATCC 700964) GN=blh PE=3 SV=1 (2/2); sp|Q54EJ5|GLOB2_DICDI Glyoxylase B2 OS=Dictyostelium discoideum GN=gloB2 PE=3 SV=1 (2/2); sp|Q9PFB0|BLH_XYLFA Beta-lactamase hydrolase-like protein OS=Xylella fastidiosa (strain 9a5c) GN=blh PE=2 SV=1 (2/2); sp|Q8UAA9|BLH_AGRT5 Beta-lactamase hydrolase-like prot…	tr|F6BUI7|F6BUI7_SINMB Beta-lactamase domain protein OS=Sinorhizobium meliloti (strain BL225C) GN=SinmeB_1454 PE=4 SV=1 (2/2); tr|F7X8Q2|F7X8Q2_SINMM Uncharacterized protein OS=Sinorhizobium meliloti (strain SM11) GN=SM11_chr1701 PE=4 SV=1 (2/2); tr|M4IAZ4|M4IAZ4_RHIML Zn-dependent hydrolase, including glyoxylase OS=Sinorhizobium meliloti GR4 GN=C770_GR4Chr1751 PE=4 SV=1 (2/2); tr|M4N193|M4N193_R…
A	denovo013191		NA	sp|Q9DCM0|ETHE1_MOUSE Persulfide dioxygenase ETHE1, mitochondrial OS=Mus musculus GN=Ethe1 PE=1 SV=2 (2/2); sp|Q87AD6|BLH_XYLFT Beta-lactamase hydrolase-like protein OS=Xylella fastidiosa (strain Temecula1 / ATCC 700964) GN=blh PE=3 SV=1 (2/2); sp|Q54EJ5|GLOB2_DICDI Glyoxylase B2 OS=Dictyostelium discoideum GN=gloB2 PE=3 SV=1 (2/2); sp|Q9PFB0|BLH_XYLFA Beta-lactamase hydrolase-like protein OS=Xyl…	tr|F6BUI7|F6BUI7_SINMB Beta-lactamase domain protein OS=Sinorhizobium meliloti (strain BL225C) GN=SinmeB_1454 PE=4 SV=1 (2/2); tr|F7X8Q2|F7X8Q2_SINMM Uncharacterized protein OS=Sinorhizobium meliloti (strain SM11) GN=SM11_chr1701 PE=4 SV=1 (2/2); tr|M4IAZ4|M4IAZ4_RHIML Zn-dependent hydrolase, including glyoxylase OS=Sinorhizobium meliloti GR4 GN=C770_GR4Chr1751 PE=4 SV=1 (2/2); tr|M4N193|M4N193_R…
A	denovo013252		NA	NA	tr|I2FG04|I2FG04_9PSED Transposase OS=Pseudomonas sp. K-62 PE=4 SV=1 (1/1); tr|D3P2P3|D3P2P3_AZOS1 Transposase OS=Azospirillum sp. (strain B510) GN=AZL_b04000 PE=4 SV=1 (1/1); tr|G1Y078|G1Y078_9PROT Transposase IS116/IS110/IS902 family protein OS=Azospirillum amazonense Y2 GN=AZA_33915 PE=4 SV=1 (1/1); tr|Q1QG82|Q1QG82_NITHX Transposase IS116/IS110/IS902 OS=Nitrobacter hamburgensis (strain X14 / …
A	denovo013253		NA	sp|P12376|COPC_PSEUB Copper resistance protein C OS=Pseudomonas syringae pv. tomato GN=copC PE=1 SV=1 (2/2); sp|Q47454|PCOC_ECOLX Copper resistance protein C OS=Escherichia coli GN=pcoC PE=1 SV=1 (1/2)	tr|J2L850|J2L850_9RHIZ Uncharacterized protein (Precursor) OS=Rhizobium sp. CF142 GN=PMI11_02511 PE=4 SV=1 (2/2); tr|J2RE25|J2RE25_9RHIZ Uncharacterized protein (Precursor) OS=Rhizobium sp. CF122 GN=PMI09_04661 PE=4 SV=1 (2/2); tr|I2EHN3|I2EHN3_CROSK Uncharacterized protein OS=Cronobacter sakazakii ES15 GN=ES15_1612 PE=4 SV=1 (1/2); tr|L0LVV3|L0LVV3_RHITR Copper resistance protein C OS=Rhizobium …
A	denovo013254		NA	sp|P76278|YEBZ_ECOLI Inner membrane protein YebZ OS=Escherichia coli (strain K12) GN=yebZ PE=1 SV=1 (2/2); sp|Q9KWM8|COPD_PSESF Copper resistance protein D OS=Pseudomonas syringae pv. actinidiae GN=copD PE=3 SV=1 (2/2); sp|P12377|COPD_PSEUB Copper resistance protein D OS=Pseudomonas syringae pv. tomato GN=copD PE=2 SV=1 (2/2); sp|Q47455|PCOD_ECOLX Copper resistance protein D OS=Escherichia coli G…	tr|B8IEQ5|B8IEQ5_METNO Copper resistance D domain protein OS=Methylobacterium nodulans (strain ORS2060 / LMG 21967) GN=Mnod_6631 PE=4 SV=1 (2/2); tr|E5YFN5|E5YFN5_9ENTR Uncharacterized protein OS=Enterobacteriaceae bacterium 9_2_54FAA GN=HMPREF0864_01345 PE=4 SV=1 (2/2); tr|B2IFD1|B2IFD1_BEII9 Copper resistance D domain protein OS=Beijerinckia indica subsp. indica (strain ATCC 9039 / DSM 1715 / N…
A	denovo013255		NA	NA	tr|I5BRK0|I5BRK0_9RHIZ Uncharacterized protein OS=Nitratireductor aquibiodomus RA22 GN=A33O_20510 PE=4 SV=1 (1/1); tr|L9UCP7|L9UCP7_9GAMM Uncharacterized protein OS=Halomonas titanicae BH1 GN=HALTITAN_0397 PE=4 SV=1 (1/1); tr|M5JSV6|M5JSV6_9RHIZ Uncharacterized protein OS=Ochrobactrum intermedium M86 GN=D584_00295 PE=4 SV=1 (1/1); tr|N2CVB4|N2CVB4_PSEAI Uncharacterized protein OS=Pseudomonas aeru…
A	denovo013256		NA	sp|P10311|DNIV_BPP1 DNA-invertase OS=Enterobacteria phage P1 GN=cin PE=3 SV=1 (1/1); sp|P03013|HIN_SALTY DNA-invertase hin OS=Salmonella typhimurium (strain LT2 / SGSC1412 / ATCC 700720) GN=hin PE=1 SV=2 (1/1); sp|P03014|PINE_ECOLI DNA-invertase from lambdoid prophage e14 OS=Escherichia coli (strain K12) GN=pinE PE=3 SV=2 (1/1); sp|P21703|DNIV_BPP7 DNA-invertase OS=Enterobacteria phage P7 GN=cin …	tr|H4F643|H4F643_9RHIZ Resolvase domain-containing protein OS=Rhizobium sp. PDO1-076 GN=PDO_5056 PE=4 SV=1 (1/1); tr|E2CSM5|E2CSM5_9RHOB DNA-invertase from lambdoid prophage e14 OS=Roseibium sp. TrichSKD4 GN=TRICHSKD4_6178 PE=4 SV=1 (1/1); tr|F5JCM7|F5JCM7_9RHIZ Resolvase domain-containing protein OS=Agrobacterium sp. ATCC 31749 GN=AGRO_2912 PE=4 SV=1 (1/1); tr|D6CID5|D6CID5_9PSED TnOtChr* resolv…
A	denovo013257		NA	sp|P33590|NIKA_ECOLI Nickel-binding periplasmic protein OS=Escherichia coli (strain K12) GN=nikA PE=1 SV=1 (2/2); sp|Q8FWN7|Y3409_BRUSU Putative ABC transporter peptide-binding protein BRA0409/BS1330_II0406 OS=Brucella suis biovar 1 (strain 1330) GN=BRA0409 PE=3 SV=1 (2/2); sp|P33950|HBPA_HAEIN Heme-binding protein A OS=Haemophilus influenzae (strain ATCC 51907 / DSM 11121 / KW20 / Rd) GN=hbpA PE…	tr|K0PQU1|K0PQU1_RHIML ABC transporter periplasmic protein OS=Sinorhizobium meliloti Rm41 GN=BN406_04632 PE=4 SV=1 (2/2); tr|C8S1T5|C8S1T5_9RHOB Extracellular solute-binding protein family 5 (Precursor) OS=Rhodobacter sp. SW2 GN=Rsw2DRAFT_2013 PE=4 SV=1 (2/2); tr|F7XE48|F7XE48_SINMM ABC transporter, periplasmic solute-binding protein OS=Sinorhizobium meliloti (strain SM11) GN=SM11_pC0750 PE=4 SV=…
A	denovo013258		NA	sp|Q8ZQM2|GSIC_SALTY Glutathione transport system permease protein GsiC OS=Salmonella typhimurium (strain LT2 / SGSC1412 / ATCC 700720) GN=gsiC PE=3 SV=1 (1/1); sp|Q57RB0|GSIC_SALCH Glutathione transport system permease protein GsiC OS=Salmonella choleraesuis (strain SC-B67) GN=gsiC PE=3 SV=2 (1/1); sp|Q5PGP5|GSIC_SALPA Glutathione transport system permease protein GsiC OS=Salmonella paratyphi A …	tr|Q92YH8|Q92YH8_RHIME ABC transporter, permease OS=Rhizobium meliloti (strain 1021) GN=RA0902 PE=3 SV=1 (1/1); tr|A6UL32|A6UL32_SINMW Binding-protein-dependent transport systems inner membrane component (Precursor) OS=Sinorhizobium medicae (strain WSM419) GN=Smed_5620 PE=3 SV=1 (1/1); tr|Q13J75|Q13J75_BURXL ABC nickel transporter, inner membrane subunit OS=Burkholderia xenovorans (strain LB400) …
A	denovo013259		NA	sp|Q6G9H9|OPPC2_STAAS Putative oligopeptide transport system permease protein oppC2 OS=Staphylococcus aureus (strain MSSA476) GN=oppC2 PE=3 SV=1 (3/4); sp|Q2FYQ6|OPPC2_STAA8 Putative oligopeptide transport system permease protein oppC2 OS=Staphylococcus aureus (strain NCTC 8325) GN=oppC2 PE=3 SV=1 (3/4); sp|Q6GH26|OPPC2_STAAR Putative oligopeptide transport system permease protein oppC2 OS=Staphy…	tr|Q13J76|Q13J76_BURXL ABC nickel transporter, inner membrane subunit OS=Burkholderia xenovorans (strain LB400) GN=Bxeno_B2895 PE=3 SV=1 (4/4); tr|M5ET60|M5ET60_9RHIZ Nickel transporter subunit membrane component of ABC superfamily OS=Mesorhizobium metallidurans STM 2683 GN=nikC PE=3 SV=1 (4/4); tr|M5FBN0|M5FBN0_9RHIZ Nickel transporter subunit membrane component of ABC superfamily OS=Mesorhizobi…
A	denovo013260		NA	NA	tr|A6UL29|A6UL29_SINMW Uncharacterized protein OS=Sinorhizobium medicae (strain WSM419) GN=Smed_5616 PE=4 SV=1 (2/2); tr|J3BJ47|J3BJ47_9RHIZ Uncharacterized protein (Precursor) OS=Rhizobium sp. CF122 GN=PMI09_04296 PE=4 SV=1 (2/2); tr|S3I5I5|S3I5I5_9RHIZ Uncharacterized protein OS=Rhizobium grahamii CCGE 502 GN=RGCCGE502_00485 PE=4 SV=1 (2/2); tr|J2L1V7|J2L1V7_9RHIZ Uncharacterized protein (Precu…
A	denovo013261		NA	sp|Q9CCL1|CTPC_MYCLE Probable cation-transporting P-type ATPase C OS=Mycobacterium leprae (strain TN) GN=ctpC PE=3 SV=1 (1/1); sp|Q6GIX1|CADA_STAAR Probable cadmium-transporting ATPase OS=Staphylococcus aureus (strain MRSA252) GN=cadA PE=3 SV=1 (1/1); sp|P20021|CADA1_STAAU Probable cadmium-transporting ATPase OS=Staphylococcus aureus GN=cadA PE=3 SV=1 (1/1); sp|P0A503|CTPC_MYCBO Probable cation-t…	tr|H7FVU5|H7FVU5_9FLAO Lead, cadmium, zinc and mercury transporting ATPase OS=Flavobacterium frigoris PS1 GN=HJ01_03293 PE=3 SV=1 (1/1); tr|A6TV61|A6TV61_ALKMQ Heavy metal translocating P-type ATPase OS=Alkaliphilus metalliredigens (strain QYMF) GN=Amet_3997 PE=4 SV=1 (1/1); tr|D7W2V6|D7W2V6_9FLAO Putative cadmium-exporting ATPase OS=Chryseobacterium gleum ATCC 35910 GN=ppx2 PE=3 SV=1 (1/1); tr|H…
A	denovo013262		NA	NA	tr|F7VIT1|F7VIT1_9PROT Uncharacterized protein OS=Acetobacter tropicalis NBRC 101654 GN=ATPR_3281 PE=4 SV=1 (1/1)
A	denovo013416		NA	sp|Q8E9K5|SOFIC_SHEON Adenosine monophosphate-protein transferase SoFic OS=Shewanella oneidensis (strain MR-1) GN=SO_4266 PE=1 SV=1 (1/1); sp|Q9K0V1|Y459_NEIMB Uncharacterized protein NMB0459 OS=Neisseria meningitidis serogroup B (strain MC58) GN=NMB0459 PE=1 SV=1 (1/1)	tr|Q3SQS7|Q3SQS7_NITWN Filamentation induced by cAMP protein Fic OS=Nitrobacter winogradskyi (strain Nb-255 / ATCC 25391) GN=Nwi_2109 PE=4 SV=1 (2/2); tr|T0HDK6|T0HDK6_9SPHN Uncharacterized protein OS=Sphingobium baderi LL03 GN=L485_21695 PE=4 SV=1 (2/2); tr|S6A9X2|S6A9X2_9PROT Fic family protein OS=Sulfuricella denitrificans skB26 GN=SCD_n01016 PE=4 SV=1 (2/2); tr|G0A549|G0A549_METMM Filamentati…
A	denovo013460		NA	sp|Q5PMK1|POTA_SALPA Spermidine/putrescine import ATP-binding protein PotA OS=Salmonella paratyphi A (strain ATCC 9150 / SARB42) GN=potA PE=3 SV=1 (1/1); sp|P40790|POTA_SALTY Spermidine/putrescine import ATP-binding protein PotA OS=Salmonella typhimurium (strain LT2 / SGSC1412 / ATCC 700720) GN=potA PE=3 SV=2 (1/1); sp|Q1B8V9|POTA_MYCSS Spermidine/putrescine import ATP-binding protein PotA OS=Myc…	tr|A3JTE9|A3JTE9_9RHOB Polyamine ABC transporter, ATP-binding protein OS=Rhodobacteraceae bacterium HTCC2150 GN=RB2150_17489 PE=3 SV=1 (1/1); tr|A3SLG9|A3SLG9_9RHOB Polyamine ABC transporter, ATP-binding protein OS=Roseovarius nubinhibens ISM GN=ISM_07885 PE=3 SV=1 (1/1); tr|A6FLJ9|A6FLJ9_9RHOB Putative uncharacterized protein OS=Roseobacter sp. AzwK-3b GN=RAZWK3B_03565 PE=3 SV=1 (1/1); tr|H5YAJ7…
A	denovo013552		NA	sp|Q6MHJ5|PIF1_BDEBA ATP-dependent DNA helicase pif1 OS=Bdellovibrio bacteriovorus (strain ATCC 15356 / DSM 50701 / NCIB 9529 / HD100) GN=pif1 PE=3 SV=1 (3/3); sp|Q44363|TRAA_RHIRD Conjugal transfer protein TraA OS=Rhizobium radiobacter GN=traA PE=3 SV=1 (3/3); sp|P55418|TRAA_RHISN Probable conjugal transfer protein TraA OS=Rhizobium sp. (strain NGR234) GN=traA PE=3 SV=1 (3/3); sp|Q44349|TRAA_AGR…	tr|L0KME5|L0KME5_MESAW Ti-type conjugative transfer relaxase TraA OS=Mesorhizobium australicum (strain LMG 24608 / HAMBI 3006 / WSM2073) GN=Mesau_02780 PE=4 SV=1 (3/3); tr|F7YBN7|F7YBN7_MESOW Ti-type conjugative transfer relaxase TraA OS=Mesorhizobium opportunistum (strain LMG 24607 / HAMBI 3007 / WSM2075) GN=Mesop_4438 PE=4 SV=1 (3/3); tr|Q98B51|Q98B51_RHILO Conjugal transfer protein TraA OS=Rhi…
A	denovo013553	FDR10	NA	sp|Q44363|TRAA_RHIRD Conjugal transfer protein TraA OS=Rhizobium radiobacter GN=traA PE=3 SV=1 (4/4); sp|P55418|TRAA_RHISN Probable conjugal transfer protein TraA OS=Rhizobium sp. (strain NGR234) GN=traA PE=3 SV=1 (4/4); sp|Q44349|TRAA_AGRT5 Conjugal transfer protein TraA OS=Agrobacterium tumefaciens (strain C58 / ATCC 33970) GN=traA PE=3 SV=2 (4/4)	tr|F7YBN7|F7YBN7_MESOW Ti-type conjugative transfer relaxase TraA OS=Mesorhizobium opportunistum (strain LMG 24607 / HAMBI 3007 / WSM2075) GN=Mesop_4438 PE=4 SV=1 (4/4); tr|Q98B51|Q98B51_RHILO Conjugal transfer protein TraA OS=Rhizobium loti (strain MAFF303099) GN=mll5729 PE=4 SV=1 (4/4); tr|F7YAU6|F7YAU6_MESOW Ti-type conjugative transfer relaxase TraA OS=Mesorhizobium opportunistum (strain LMG …
A	denovo013554	FDR10	NA	sp|Q44349|TRAA_AGRT5 Conjugal transfer protein TraA OS=Agrobacterium tumefaciens (strain C58 / ATCC 33970) GN=traA PE=3 SV=2 (1/1)	tr|F7YBN7|F7YBN7_MESOW Ti-type conjugative transfer relaxase TraA OS=Mesorhizobium opportunistum (strain LMG 24607 / HAMBI 3007 / WSM2075) GN=Mesop_4438 PE=4 SV=1 (5/4); tr|Q98B51|Q98B51_RHILO Conjugal transfer protein TraA OS=Rhizobium loti (strain MAFF303099) GN=mll5729 PE=4 SV=1 (5/4); tr|F7YAU6|F7YAU6_MESOW Ti-type conjugative transfer relaxase TraA OS=Mesorhizobium opportunistum (strain LMG …
A	denovo013555		NA	NA	NA
A	denovo013574		NA	NA	NA
A	denovo013627		NA	NA	NA
A	denovo013628		NA	NA	tr|C4ZIR8|C4ZIR8_THASP Binding-protein-dependent transport systems inner membrane component OS=Thauera sp. (strain MZ1T) GN=Tmz1t_0426 PE=3 SV=1 (3/3); tr|R0DML3|R0DML3_9RHOB Spermidine/putrescine ABC transporter inner membrane protein OS=Ruegeria mobilis F1926 GN=K529_20185 PE=3 SV=1 (3/3); tr|N6X247|N6X247_9RHOO Binding-protein-dependent transporter system inner membrane protein OS=Thauera sp. …
A	denovo013630		NA	sp|P45168|POTD1_HAEIN Spermidine/putrescine-binding periplasmic protein 1 OS=Haemophilus influenzae (strain ATCC 51907 / DSM 11121 / KW20 / Rd) GN=potD-B PE=3 SV=1 (2/2)	tr|N6YPE8|N6YPE8_9RHOO Family 1 extracellular solute-binding protein OS=Thauera aminoaromatica S2 GN=C665_13691 PE=4 SV=1 (5/5); tr|C4ZIR7|C4ZIR7_THASP Extracellular solute-binding protein family 1 OS=Thauera sp. (strain MZ1T) GN=Tmz1t_0425 PE=4 SV=1 (5/5); tr|T0AVY5|T0AVY5_9RHOO Spermidine/putrescine ABC transporter substrate-binding protein OS=Thauera terpenica 58Eu GN=M622_04635 PE=4 SV=1 (5/5…
A	denovo013631		NA	NA	NA
A	denovo013632		NA	NA	tr|B8IWU7|B8IWU7_METNO NHL repeat containing protein (Precursor) OS=Methylobacterium nodulans (strain ORS2060 / LMG 21967) GN=Mnod_7989 PE=4 SV=1 (3/3); tr|Q1QM64|Q1QM64_NITHX Uncharacterized protein (Precursor) OS=Nitrobacter hamburgensis (strain X14 / DSM 10229) GN=Nham_1869 PE=4 SV=1 (3/3); tr|F1ZBQ8|F1ZBQ8_9SPHN NHL repeat containing protein OS=Novosphingobium nitrogenifigens DSM 19370 GN=Y88…
A	denovo013633		NA	sp|O54070|CYB_RICPR Cytochrome b OS=Rickettsia prowazekii (strain Madrid E) GN=petB PE=3 SV=1 (3/3); sp|Q1RIA4|CYB_RICBR Cytochrome b OS=Rickettsia bellii (strain RML369-C) GN=petB PE=3 SV=1 (3/3); sp|Q68X99|CYB_RICTY Cytochrome b OS=Rickettsia typhi (strain ATCC VR-144 / Wilmington) GN=petB PE=3 SV=1 (3/3); sp|Q92IR1|CYB_RICCN Cytochrome b OS=Rickettsia conorii (strain ATCC VR-613 / Malish 7) GN…	tr|A8TWZ5|A8TWZ5_9PROT Cytochrome b OS=alpha proteobacterium BAL199 GN=BAL199_18786 PE=3 SV=1 (3/3); tr|G5ZZF6|G5ZZF6_9PROT Cytochrome b OS=SAR116 cluster alpha proteobacterium HIMB100 GN=HIMB100_00014160 PE=3 SV=1 (3/3); tr|G8AP23|G8AP23_AZOBR Cytochrome b OS=Azospirillum brasilense Sp245 GN=AZOBR_p1140011 PE=3 SV=1 (3/3); tr|D5BNZ7|D5BNZ7_PUNMI Cytochrome b OS=Puniceispirillum marinum (strain I…
A	denovo013634		NA	sp|O54070|CYB_RICPR Cytochrome b OS=Rickettsia prowazekii (strain Madrid E) GN=petB PE=3 SV=1 (3/3); sp|Q1RIA4|CYB_RICBR Cytochrome b OS=Rickettsia bellii (strain RML369-C) GN=petB PE=3 SV=1 (3/3); sp|Q68X99|CYB_RICTY Cytochrome b OS=Rickettsia typhi (strain ATCC VR-144 / Wilmington) GN=petB PE=3 SV=1 (3/3); sp|Q92IR1|CYB_RICCN Cytochrome b OS=Rickettsia conorii (strain ATCC VR-613 / Malish 7) GN…	tr|A8TWZ5|A8TWZ5_9PROT Cytochrome b OS=alpha proteobacterium BAL199 GN=BAL199_18786 PE=3 SV=1 (3/3); tr|G5ZZF6|G5ZZF6_9PROT Cytochrome b OS=SAR116 cluster alpha proteobacterium HIMB100 GN=HIMB100_00014160 PE=3 SV=1 (3/3); tr|G8AP23|G8AP23_AZOBR Cytochrome b OS=Azospirillum brasilense Sp245 GN=AZOBR_p1140011 PE=3 SV=1 (3/3); tr|D5BNZ7|D5BNZ7_PUNMI Cytochrome b OS=Puniceispirillum marinum (strain I…
A	denovo013659		NA	NA	NA
A	denovo013660		NA	NA	NA
A	denovo013661		NA	NA	tr|Q8XIM2|Q8XIM2_CLOPE Probable amino acid ABC transporter OS=Clostridium perfringens (strain 13 / Type A) GN=CPE2093 PE=4 SV=1 (1/1); tr|N9Y1X2|N9Y1X2_9CLOT His/Glu/Gln/Arg/opine family amino ABC transporter, permease, 3-TM region OS=Clostridium colicanis 209318 GN=HMPREF1092_01384 PE=4 SV=1 (1/1); tr|E6LF22|E6LF22_9ENTE ABC transporter, permease protein OS=Enterococcus italicus DSM 15952 GN=HMP…
A	denovo013730		NA	NA	NA
A	denovo013999		NA	sp|O34398|YKOU_BACSU Probable ATP-dependent DNA ligase YkoU OS=Bacillus subtilis (strain 168) GN=ykoU PE=2 SV=1 (1/1); sp|P71571|Y938_MYCTU Putative DNA ligase-like protein Rv0938/MT0965 OS=Mycobacterium tuberculosis GN=Rv0938 PE=1 SV=2 (1/1); sp|P59971|Y963_MYCBO Putative DNA ligase-like protein Mb0963 OS=Mycobacterium bovis (strain ATCC BAA-935 / AF2122/97) GN=Mb0963 PE=3 SV=1 (1/1)	tr|M4MX75|M4MX75_RHIML Putative ATP-dependent DNA ligase OS=Sinorhizobium meliloti 2011 GN=SM2011_c03959 PE=4 SV=1 (1/1); tr|M5FJM6|M5FJM6_9RHIZ DNA ligase D OS=Mesorhizobium sp. STM 4661 GN=MESS4_p20076 PE=4 SV=1 (1/1); tr|G4RCU3|G4RCU3_PELHB ATP-dependent DNA ligase clustered with Ku protein, LigD OS=Pelagibacterium halotolerans (strain JCM 15775 / CGMCC 1.7692 / B2) GN=KKY_1733 PE=4 SV=1 (1/1)…
A	denovo014000		NA	NA	tr|E8TNT8|E8TNT8_MESCW Uncharacterized protein OS=Mesorhizobium ciceri bv. biserrulae (strain HAMBI 2942 / LMG 23838 / WSM1271) GN=Mesci_6391 PE=4 SV=1 (1/1)
A	denovo014113		NA	NA	NA
A	denovo014114		NA	NA	NA
A	denovo014199		NA	NA	tr|S4NFI6|S4NFI6_9ACTO Uncharacterized protein OS=Streptomyces afghaniensis 772 GN=STAFG_5781 PE=4 SV=1 (1/1); tr|L0KXJ6|L0KXJ6_METHD Uncharacterized protein OS=Methanomethylovorans hollandica (strain DSM 15978 / NBRC 107637 / DMS1) GN=Metho_1627 PE=4 SV=1 (1/1); tr|S7U206|S7U206_DESML Uncharacterized protein OS=Desulfococcus multivorans DSM 2059 GN=dsmv_1406 PE=4 SV=1 (1/1); tr|A4X0M1|A4X0M1_RHO…
A	denovo014200		NA	sp|P15715|SUHR_RHIME RpoH suppressor OS=Rhizobium meliloti (strain 1021) GN=suhR PE=4 SV=2 (1/1)	tr|I3TUQ6|I3TUQ6_TISMK Patatin OS=Tistrella mobilis (strain KA081020-065) GN=suhR PE=4 SV=1 (1/1); tr|S9SEL0|S9SEL0_RHOFU Patatin OS=Phaeospirillum fulvum MGU-K5 GN=K678_01878 PE=4 SV=1 (1/1); tr|H8FTG9|H8FTG9_RHOMO Putative RpoH suppressor OS=Phaeospirillum molischianum DSM 120 GN=PHAMO_280191 PE=4 SV=1 (1/1); tr|G6XUX4|G6XUX4_RHIRD Patatin OS=Agrobacterium tumefaciens CCNWGS0286 GN=ATCR1_11138 …
A	denovo014201		NA	NA	tr|F9SA51|F9SA51_VIBSP Uncharacterized protein OS=Vibrio splendidus ATCC 33789 GN=VISP3789_04440 PE=4 SV=1 (1/1); tr|I9PEE4|I9PEE4_PORGN Tetratricopeptide repeat protein OS=Porphyromonas gingivalis W50 GN=HMPREF1322_1388 PE=4 SV=1 (1/1); tr|F5X9W1|F5X9W1_PORGT TPR domain-containing protein OS=Porphyromonas gingivalis (strain TDC60) GN=PGTDC60_0936 PE=4 SV=1 (1/1); tr|B2RKG4|B2RKG4_PORG3 Putative …
A	denovo014313		NA	NA	NA
A	denovo014357		NA	NA	tr|A7IMJ9|A7IMJ9_XANP2 Uncharacterized protein OS=Xanthobacter autotrophicus (strain ATCC BAA-1158 / Py2) GN=Xaut_4020 PE=4 SV=1 (1/1); tr|F6IBZ8|F6IBZ8_9SPHN Putative uncharacterized protein OS=Novosphingobium sp. PP1Y GN=PP1Y_Lpl141 PE=4 SV=1 (1/1)
A	denovo014746		NA	NA	tr|R4T238|R4T238_AMYOR RNA polymerase sigma-70 factor, ECF subfamily OS=Amycolatopsis orientalis HCCB10007 GN=rpoE PE=4 SV=1 (1/1); tr|S4XRX4|S4XRX4_SORCE RNA polymerase sigma 70 OS=Sorangium cellulosum So0157-2 GN=SCE1572_16300 PE=4 SV=1 (1/1); tr|A9GTW4|A9GTW4_SORC5 ECF-family RNA polymerase sigma factor OS=Sorangium cellulosum (strain So ce56) GN=sce6834 PE=4 SV=1 (1/1); tr|M2QBI1|M2QBI1_9PSEU…
A	denovo014747		NA	sp|L7N4U5|SIGI_MYCTU Probable ECF RNA polymerase sigma factor SigI OS=Mycobacterium tuberculosis GN=sigI PE=2 SV=1 (1/1); sp|L0TCG5|SIGJ_MYCTU ECF RNA polymerase sigma factor SigJ OS=Mycobacterium tuberculosis GN=sigJ PE=1 SV=1 (1/1)	tr|S4XRX4|S4XRX4_SORCE RNA polymerase sigma 70 OS=Sorangium cellulosum So0157-2 GN=SCE1572_16300 PE=4 SV=1 (1/1); tr|D6U2F4|D6U2F4_9CHLR RNA polymerase, sigma-24 subunit, ECF subfamily OS=Ktedonobacter racemifer DSM 44963 GN=Krac_3677 PE=4 SV=1 (1/1); tr|D5VI97|D5VI97_CAUST RNA polymerase, sigma-24 subunit, ECF subfamily OS=Caulobacter segnis (strain ATCC 21756 / DSM 7131 / JCM 7823 / NBRC 15250 …
A	denovo014809		NA	sp|P0ADR1|YQAA_SHIFL Inner membrane protein YqaA OS=Shigella flexneri GN=yqaA PE=3 SV=1 (1/1); sp|P0ADR0|YQAA_ECOLI Inner membrane protein YqaA OS=Escherichia coli (strain K12) GN=yqaA PE=1 SV=1 (1/1)	tr|D7A4N8|D7A4N8_STAND SNARE associated Golgi protein-like protein OS=Starkeya novella (strain ATCC 8093 / DSM 506 / CCM 1077 / IAM 12100 / NBRC 12443 / NCIB 9113) GN=Snov_0603 PE=4 SV=1 (1/1); tr|F5JFD9|F5JFD9_9RHIZ Putative uncharacterized protein OS=Agrobacterium sp. ATCC 31749 GN=AGRO_3891 PE=4 SV=1 (1/1); tr|K5CVA8|K5CVA8_RHILU Uncharacterized protein OS=Rhizobium lupini HPC(L) GN=C241_25411…
A	denovo014810		NA	NA	NA
A	denovo014929		NA	sp|Q3Z3V4|GSIA_SHISS Glutathione import ATP-binding protein GsiA OS=Shigella sonnei (strain Ss046) GN=gsiA PE=3 SV=2 (1/1); sp|Q32IB5|GSIA_SHIDS Glutathione import ATP-binding protein GsiA OS=Shigella dysenteriae serotype 1 (strain Sd197) GN=gsiA PE=3 SV=2 (1/1); sp|P63396|Y1312_MYCBO Uncharacterized ABC transporter ATP-binding protein Mb1312c OS=Mycobacterium bovis (strain ATCC BAA-935 / AF2122/…	tr|J2CYT4|J2CYT4_9RHIZ Oligopeptide/dipeptide ABC transporter, ATP-binding protein OS=Rhizobium sp. AP16 GN=PMI03_03603 PE=3 SV=1 (1/1); tr|I0I1L3|I0I1L3_CALAS Putative oligopeptide ABC transporter ATP-binding protein OS=Caldilinea aerophila (strain DSM 14535 / JCM 11387 / NBRC 104270 / STL-6-O1) GN=CLDAP_11110 PE=3 SV=1 (1/1); tr|B9JJI2|B9JJI2_AGRRK Oligopeptide ABC transporter OS=Agrobacterium …
A	denovo014930		NA	sp|B1XQE1|PIMT_SYNP2 Protein-L-isoaspartate O-methyltransferase OS=Synechococcus sp. (strain ATCC 27264 / PCC 7002 / PR-6) GN=pcm PE=3 SV=1 (1/1); sp|Q1D6W9|PIMT_MYXXD Protein-L-isoaspartate O-methyltransferase OS=Myxococcus xanthus (strain DK 1622) GN=pcm PE=3 SV=1 (1/1); sp|B1ZPF0|PIMT_OPITP Protein-L-isoaspartate O-methyltransferase OS=Opitutus terrae (strain DSM 11246 / PB90-1) GN=pcm PE=3 SV…	tr|F9UA90|F9UA90_9GAMM Protein-L-isoaspartate O-methyltransferase (Precursor) OS=Thiocapsa marina 5811 GN=pcm PE=3 SV=1 (1/1); tr|L8P9Z3|L8P9Z3_STRVR Putative O-methyltransferase OS=Streptomyces viridochromogenes Tue57 GN=STVIR_4633 PE=4 SV=1 (1/1); tr|H5X715|H5X715_9PSEU Protein-L-isoaspartate carboxylmethyltransferase OS=Saccharomonospora marina XMU15 GN=SacmaDRAFT_5338 PE=4 SV=1 (1/1); tr|H5X4…
A	denovo014931		NA	NA	tr|Q20ZM6|Q20ZM6_RHOPB Putative uncharacterized protein OS=Rhodopseudomonas palustris (strain BisB18) GN=RPC_3881 PE=4 SV=1 (1/1); tr|Q090Z7|Q090Z7_STIAD Conserved uncharacterized protein OS=Stigmatella aurantiaca (strain DW4/3-1) GN=STAUR_3901 PE=4 SV=1 (1/1); tr|S3HLW6|S3HLW6_9RHIZ Uncharacterized protein OS=Rhizobium grahamii CCGE 502 GN=RGCCGE502_31912 PE=4 SV=1 (1/1); tr|Q12Q21|Q12Q21_SHEDO …
A	denovo014932		NA	NA	tr|G1XW37|G1XW37_9PROT Putative uncharacterized protein OS=Azospirillum amazonense Y2 GN=AZA_32100 PE=4 SV=1 (1/1); tr|L0LTV8|L0LTV8_RHITR Uncharacterized protein OS=Rhizobium tropici CIAT 899 GN=RTCIAT899_PC04350 PE=4 SV=1 (1/1); tr|Q21BN4|Q21BN4_RHOPB Putative uncharacterized protein OS=Rhodopseudomonas palustris (strain BisB18) GN=RPC_0629 PE=4 SV=1 (1/1); tr|N6U6H6|N6U6H6_9RHIZ Uncharacterize…
A	GI:13470331		hypothetical protein	NA	tr|E8T822|E8T822_MESCW Fatty acid hydroxylase OS=Mesorhizobium ciceri bv. biserrulae (strain HAMBI 2942 / LMG 23838 / WSM1271) GN=Mesci_5033 PE=4 SV=1 (52/52); tr|M7YBF5|M7YBF5_9RHIZ Fatty acid hydroxylase superfamily protein OS=Methylobacterium mesophilicum SR1.6/6 GN=MmSR116_0951 PE=4 SV=1 (52/52); tr|M5FDP6|M5FDP6_9RHIZ Fatty acid hydroxylase OS=Mesorhizobium sp. STM 4661 GN=MESS4_660087 PE=4 …
A	GI:13470659		hypothetical protein	NA	tr|E8TPR4|E8TPR4_MESCW Uncharacterized protein OS=Mesorhizobium ciceri bv. biserrulae (strain HAMBI 2942 / LMG 23838 / WSM1271) GN=Mesci_6315 PE=4 SV=1 (30/32); tr|Q98MU9|Q98MU9_RHILO Msl0430 protein OS=Rhizobium loti (strain MAFF303099) GN=msl0430 PE=4 SV=1 (30/32); tr|E8TFJ0|E8TFJ0_MESCW Uncharacterized protein OS=Mesorhizobium ciceri bv. biserrulae (strain HAMBI 2942 / LMG 23838 / WSM1271) GN=…
A	GI:13470701		hypothetical protein	NA	tr|Q98MQ7|Q98MQ7_RHILO Mll0476 protein OS=Rhizobium loti (strain MAFF303099) GN=mll0476 PE=4 SV=1 (23/23); tr|Q98P00|Q98P00_RHILO Mlr9667 protein OS=Rhizobium loti (strain MAFF303099) GN=mlr9667 PE=4 SV=1 (22/23); tr|M5EN46|M5EN46_9RHIZ Uncharacterized protein OS=Mesorhizobium metallidurans STM 2683 GN=MESS2_1650040 PE=4 SV=1 (22/23); tr|Q983Y3|Q983Y3_RHILO Mlr8114 protein OS=Rhizobium loti (stra…
A	GI:13470767		glutathione S-transferase	sp|Q12390|GST2_YEAST Glutathione S-transferase 2 OS=Saccharomyces cerevisiae (strain ATCC 204508 / S288c) GN=GTT2 PE=1 SV=1 (54/54); sp|Q96266|GSTF8_ARATH Glutathione S-transferase F8, chloroplastic OS=Arabidopsis thaliana GN=GSTF8 PE=2 SV=3 (50/54); sp|Q9LZI9|GSTFD_ARATH Glutathione S-transferase F13 OS=Arabidopsis thaliana GN=GSTF13 PE=3 SV=1 (47/54); sp|Q04522|GSTF_SILVU Glutathione S-transfer…	tr|Q98MJ1|Q98MJ1_RHILO Glutathione S-transferase OS=Rhizobium loti (strain MAFF303099) GN=mll0559 PE=3 SV=1 (54/54); tr|F7YBP9|F7YBP9_MESOW Glutathione S-transferase domain protein OS=Mesorhizobium opportunistum (strain LMG 24607 / HAMBI 3007 / WSM2075) GN=Mesop_4450 PE=3 SV=1 (52/54); tr|L0KP37|L0KP37_MESAW Glutathione S-transferase OS=Mesorhizobium australicum (strain LMG 24608 / HAMBI 3006 / W…
A	GI:13471079	FDR10	hypothetical protein	NA	tr|N6U5Q3|N6U5Q3_9RHIZ Uncharacterized protein OS=Rhizobium freirei PRF 81 GN=RHSP_06619 PE=4 SV=1 (14/14); tr|Q98LM9|Q98LM9_RHILO Msr0960 protein OS=Rhizobium loti (strain MAFF303099) GN=msr0960 PE=4 SV=1 (14/14); tr|B9JPP5|B9JPP5_AGRRK Uncharacterized protein OS=Agrobacterium radiobacter (strain K84 / ATCC BAA-868) GN=Arad_12032 PE=4 SV=1 (14/14); tr|C6B971|C6B971_RHILS Transcriptional regulato…
A	GI:13471082	FDR10	conjugal transfer relaxase TraA	sp|Q44349|TRAA_AGRT5 Conjugal transfer protein TraA OS=Agrobacterium tumefaciens (strain C58 / ATCC 33970) GN=traA PE=3 SV=2 (8/8); sp|Q44363|TRAA_RHIRD Conjugal transfer protein TraA OS=Rhizobium radiobacter GN=traA PE=3 SV=1 (5/8)	tr|F7YBN7|F7YBN7_MESOW Ti-type conjugative transfer relaxase TraA OS=Mesorhizobium opportunistum (strain LMG 24607 / HAMBI 3007 / WSM2075) GN=Mesop_4438 PE=4 SV=1 (23/23); tr|Q98B51|Q98B51_RHILO Conjugal transfer protein TraA OS=Rhizobium loti (strain MAFF303099) GN=mll5729 PE=4 SV=1 (23/23); tr|F7YAU6|F7YAU6_MESOW Ti-type conjugative transfer relaxase TraA OS=Mesorhizobium opportunistum (strain …
A	GI:13471083	FDR10	conjugal transfer protein traD	sp|P55420|TRAD_RHISN Probable conjugal transfer protein TraD OS=Rhizobium sp. (strain NGR234) GN=traD PE=3 SV=1 (9/9)	tr|Q98LM5|Q98LM5_RHILO Probable conjugal transfer protein TraD OS=Rhizobium loti (strain MAFF303099) GN=msr0965 PE=4 SV=1 (23/27); tr|L0KIK4|L0KIK4_MESAW Conjugal transfer protein TraD OS=Mesorhizobium australicum (strain LMG 24608 / HAMBI 3006 / WSM2073) GN=Mesau_02778 PE=4 SV=1 (21/27); tr|Q20XU6|Q20XU6_RHOPB Conjugal transfer TraD OS=Rhodopseudomonas palustris (strain BisB18) GN=RPC_4518 PE=4 …
A	GI:13471696	FDR10	hypothetical protein	NA	tr|M5EG27|M5EG27_9RHIZ Uncharacterized protein OS=Mesorhizobium metallidurans STM 2683 GN=MESS2_1030154 PE=4 SV=1 (17/17); tr|Q98JW6|Q98JW6_RHILO Msr1747 protein OS=Rhizobium loti (strain MAFF303099) GN=msr1747 PE=4 SV=1 (17/17); tr|E8TCZ2|E8TCZ2_MESCW Uncharacterized protein OS=Mesorhizobium ciceri bv. biserrulae (strain HAMBI 2942 / LMG 23838 / WSM1271) GN=Mesci_2988 PE=4 SV=1 (15/17); tr|L0KEF…
A	GI:13471843		cell division topological specificity factor MinE	sp|P58153|MINE_RHILO Cell division topological specificity factor OS=Rhizobium loti (strain MAFF303099) GN=minE PE=3 SV=1 (44/47); sp|A6X376|MINE_OCHA4 Cell division topological specificity factor OS=Ochrobactrum anthropi (strain ATCC 49188 / DSM 6882 / NCTC 12168) GN=minE PE=3 SV=1 (41/47); sp|Q92TZ1|MINE_RHIME Cell division topological specificity factor OS=Rhizobium meliloti (strain 1021) GN=m…	tr|E8TAV9|E8TAV9_MESCW Cell division topological specificity factor OS=Mesorhizobium ciceri bv. biserrulae (strain HAMBI 2942 / LMG 23838 / WSM1271) GN=minE PE=3 SV=1 (44/47); tr|L0KLE6|L0KLE6_MESAW Cell division topological specificity factor OS=Mesorhizobium australicum (strain LMG 24608 / HAMBI 3006 / WSM2073) GN=minE PE=3 SV=1 (44/47); tr|F7YAL6|F7YAL6_MESOW Cell division topological specific…
A	GI:13471844		cell division inhibitor MinD	sp|P0AEZ4|MIND_ECOL6 Septum site-determining protein MinD OS=Escherichia coli O6:H1 (strain CFT073 / ATCC 700928 / UPEC) GN=minD PE=3 SV=2 (54/54); sp|P0AEZ5|MIND_ECO57 Septum site-determining protein MinD OS=Escherichia coli O157:H7 GN=minD PE=3 SV=2 (54/54); sp|P0AEZ3|MIND_ECOLI Septum site-determining protein MinD OS=Escherichia coli (strain K12) GN=minD PE=1 SV=2 (54/54); sp|Q7DDS7|MIND_NEIMB…	tr|E8TAV8|E8TAV8_MESCW Site-determining protein OS=Mesorhizobium ciceri bv. biserrulae (strain HAMBI 2942 / LMG 23838 / WSM1271) GN=Mesci_2857 PE=3 SV=1 (53/54); tr|F7YAL5|F7YAL5_MESOW Site-determining protein OS=Mesorhizobium opportunistum (strain LMG 24607 / HAMBI 3007 / WSM2075) GN=Mesop_3242 PE=3 SV=1 (53/54); tr|Q98JG9|Q98JG9_RHILO Site-determining protein OS=Rhizobium loti (strain MAFF30309…
A	GI:13471845		septum formation inhibitor	sp|Q98JG8|MINC_RHILO Probable septum site-determining protein MinC OS=Rhizobium loti (strain MAFF303099) GN=minC PE=3 SV=2 (53/53); sp|B2ICR0|MINC_BEII9 Probable septum site-determining protein MinC OS=Beijerinckia indica subsp. indica (strain ATCC 9039 / DSM 1715 / NCIB 8712) GN=minC PE=3 SV=1 (51/53); sp|Q92TY9|MINC_RHIME Probable septum site-determining protein MinC OS=Rhizobium meliloti (stra…	tr|F7YAL4|F7YAL4_MESOW Probable septum site-determining protein MinC OS=Mesorhizobium opportunistum (strain LMG 24607 / HAMBI 3007 / WSM2075) GN=minC PE=3 SV=1 (53/53); tr|E8TAV7|E8TAV7_MESCW Probable septum site-determining protein MinC OS=Mesorhizobium ciceri bv. biserrulae (strain HAMBI 2942 / LMG 23838 / WSM1271) GN=minC PE=3 SV=1 (53/53); tr|G6Y7N4|G6Y7N4_9RHIZ Probable septum site-determini…
A	GI:13471852		hypothetical protein	NA	tr|Q98JG1|Q98JG1_RHILO Mll1958 protein OS=Rhizobium loti (strain MAFF303099) GN=mll1958 PE=4 SV=1 (53/53); tr|G6Y7N8|G6Y7N8_9RHIZ Putative uncharacterized protein OS=Mesorhizobium amorphae CCNWGS0123 GN=MEA186_09770 PE=4 SV=1 (53/53); tr|L0KJI4|L0KJI4_MESAW Uncharacterized protein OS=Mesorhizobium australicum (strain LMG 24608 / HAMBI 3006 / WSM2073) GN=Mesau_03116 PE=4 SV=1 (53/53); tr|F7YAL0|F7…
A	GI:13471853		hypothetical protein	NA	tr|G6Y7Q0|G6Y7Q0_9RHIZ Putative uncharacterized protein OS=Mesorhizobium amorphae CCNWGS0123 GN=MEA186_09830 PE=4 SV=1 (52/52); tr|L0KKC8|L0KKC8_MESAW BA14K-like protein (Precursor) OS=Mesorhizobium australicum (strain LMG 24608 / HAMBI 3006 / WSM2073) GN=Mesau_03115 PE=4 SV=1 (52/52); tr|E8TAV0|E8TAV0_MESCW BA14K family protein (Precursor) OS=Mesorhizobium ciceri bv. biserrulae (strain HAMBI 294…
A	GI:13472008		hypothetical protein	NA	tr|M5FFG3|M5FFG3_9RHIZ Putative secreted protein OS=Mesorhizobium sp. STM 4661 GN=MESS4_240033 PE=4 SV=1 (14/16); tr|M5EK43|M5EK43_9RHIZ Putative secreted protein OS=Mesorhizobium metallidurans STM 2683 GN=MESS2_1330014 PE=4 SV=1 (14/16); tr|A9W408|A9W408_METEP Putative secreted protein (Precursor) OS=Methylobacterium extorquens (strain PA1) GN=Mext_1915 PE=4 SV=1 (13/16); tr|G6YAX3|G6YAX3_9RHIZ …
A	GI:13472009		hypothetical protein	sp|P77295|YGAV_ECOLI Probable HTH-type transcriptional regulator YgaV OS=Escherichia coli (strain K12) GN=ygaV PE=1 SV=1 (12/13); sp|P28267|NOLR_RHIML Nodulation protein NolR OS=Rhizobium meliloti GN=nolR PE=4 SV=1 (3/13); sp|P52695|HLYU_VIBCH Transcriptional activator HlyU OS=Vibrio cholerae serotype O1 (strain ATCC 39315 / El Tor Inaba N16961) GN=hlyU PE=4 SV=1 (2/13)	tr|Q11N23|Q11N23_MESSB Transcriptional regulator, ArsR family OS=Mesorhizobium sp. (strain BNC1) GN=Meso_4202 PE=4 SV=1 (17/17); tr|Q98J04|Q98J04_RHILO Mll2166 protein OS=Rhizobium loti (strain MAFF303099) GN=mll2166 PE=4 SV=1 (14/17); tr|E8T9P7|E8T9P7_MESCW Regulatory protein ArsR OS=Mesorhizobium ciceri bv. biserrulae (strain HAMBI 2942 / LMG 23838 / WSM1271) GN=Mesci_2735 PE=4 SV=1 (13/17); tr…
A	GI:13472010		arsenate reductase	sp|O50595|ARSC_ACIMA Arsenate reductase OS=Acidiphilium multivorum (strain DSM 11245 / JCM 8867 / AIU301) GN=arsC PE=3 SV=1 (24/24); sp|P0AB96|ARSC_ECOLI Arsenate reductase OS=Escherichia coli (strain K12) GN=arsC PE=3 SV=1 (24/24); sp|P0AB97|ARSC_SHIFL Arsenate reductase OS=Shigella flexneri GN=arsC PE=3 SV=1 (24/24); sp|P52147|ARSC2_ECOLX Arsenate reductase OS=Escherichia coli GN=arsC PE=3 SV=1…	tr|Q98J03|Q98J03_RHILO Arsenate reductase OS=Rhizobium loti (strain MAFF303099) GN=mll2167 PE=4 SV=1 (17/24); tr|M5F059|M5F059_9RHIZ Arsenate reductase OS=Mesorhizobium sp. STM 4661 GN=arsC PE=4 SV=1 (17/24); tr|H0HU46|H0HU46_9RHIZ Arsenate reductase OS=Mesorhizobium alhagi CCNWXJ12-2 GN=MAXJ12_18438 PE=4 SV=1 (15/24); tr|G6YAX5|G6YAX5_9RHIZ Arsenate reductase OS=Mesorhizobium amorphae CCNWGS0123…
A	GI:13472098		hypothetical protein	NA	tr|Q6N922|Q6N922_RHOPA Uncharacterized protein OS=Rhodopseudomonas palustris (strain ATCC BAA-98 / CGA009) GN=RPA1728 PE=4 SV=1 (4/4); tr|L3JUI8|L3JUI8_ECOLX Uncharacterized protein OS=Escherichia coli KTE47 GN=A1S3_02471 PE=4 SV=1 (4/4); tr|Q98IR5|Q98IR5_RHILO Mll2286 protein OS=Rhizobium loti (strain MAFF303099) GN=mll2286 PE=4 SV=1 (4/4); tr|S1DB54|S1DB54_ECOLX Uncharacterized protein OS=Esche…
A	GI:13472493		hypothetical protein	NA	tr|E8TH25|E8TH25_MESCW Uncharacterized protein OS=Mesorhizobium ciceri bv. biserrulae (strain HAMBI 2942 / LMG 23838 / WSM1271) GN=Mesci_2072 PE=4 SV=1 (52/53); tr|G6YDD3|G6YDD3_9RHIZ Putative uncharacterized protein OS=Mesorhizobium amorphae CCNWGS0123 GN=MEA186_19852 PE=4 SV=1 (52/53); tr|F7YCD0|F7YCD0_MESOW Uncharacterized protein (Precursor) OS=Mesorhizobium opportunistum (strain LMG 24607 / …
A	GI:13472494		hypothetical protein	NA	tr|Q98HL9|Q98HL9_RHILO Mll2811 protein OS=Rhizobium loti (strain MAFF303099) GN=mll2811 PE=4 SV=1 (53/53); tr|L0KGT8|L0KGT8_MESAW Uncharacterized protein (Precursor) OS=Mesorhizobium australicum (strain LMG 24608 / HAMBI 3006 / WSM2073) GN=Mesau_02107 PE=4 SV=1 (52/53); tr|E8TH24|E8TH24_MESCW Uncharacterized conserved protein UCP033924 (Precursor) OS=Mesorhizobium ciceri bv. biserrulae (strain HA…
A	GI:13472495		hypothetical protein	NA	tr|M5EVL8|M5EVL8_9RHIZ Uncharacterized protein OS=Mesorhizobium metallidurans STM 2683 GN=MESS2_810018 PE=4 SV=1 (54/54); tr|Q98HL8|Q98HL8_RHILO Mlr2813 protein OS=Rhizobium loti (strain MAFF303099) GN=mlr2813 PE=4 SV=1 (54/54); tr|M5FF90|M5FF90_9RHIZ Uncharacterized protein OS=Mesorhizobium sp. STM 4661 GN=MESS4_830167 PE=4 SV=1 (54/54); tr|E8TH23|E8TH23_MESCW Uncharacterized protein OS=Mesorhiz…
A	GI:13472496		two-component response regulator	sp|Q8D0P1|CHEY_YERPE Chemotaxis protein CheY OS=Yersinia pestis GN=cheY PE=3 SV=3 (52/54); sp|Q9ZM64|CHEY_HELPJ Chemotaxis protein CheY homolog OS=Helicobacter pylori (strain J99 / ATCC 700824) GN=cheY PE=3 SV=1 (50/54); sp|A0PWB4|MPRA_MYCUA Response regulator MprA OS=Mycobacterium ulcerans (strain Agy99) GN=mprA PE=3 SV=1 (47/54); sp|Q93P00|CHEY_YEREN Chemotaxis protein CheY OS=Yersinia enteroco…	tr|Q98HL7|Q98HL7_RHILO Two-component response regulator OS=Rhizobium loti (strain MAFF303099) GN=mlr2815 PE=4 SV=1 (54/54); tr|E8TH22|E8TH22_MESCW Response regulator receiver OS=Mesorhizobium ciceri bv. biserrulae (strain HAMBI 2942 / LMG 23838 / WSM1271) GN=Mesci_2069 PE=4 SV=1 (54/54); tr|F7YCC7|F7YCC7_MESOW Response regulator receiver protein OS=Mesorhizobium opportunistum (strain LMG 24607 / …
A	GI:13472497		two-component transcriptional regulator	sp|Q2YQA4|CTRA_BRUA2 Cell cycle response regulator CtrA OS=Brucella abortus (strain 2308) GN=ctrA PE=3 SV=1 (54/54); sp|B2S753|CTRA_BRUA1 Cell cycle response regulator CtrA OS=Brucella abortus (strain S19) GN=ctrA PE=3 SV=1 (54/54); sp|Q6G9E6|ARLR_STAAS Response regulator ArlR OS=Staphylococcus aureus (strain MSSA476) GN=arlR PE=3 SV=1 (54/54); sp|P0CAW8|CTRA_CAUCR Cell cycle transcriptional regu…	tr|H0HP01|H0HP01_9RHIZ Winged helix family two component transcriptional regulator OS=Mesorhizobium alhagi CCNWXJ12-2 GN=MAXJ12_09383 PE=4 SV=1 (54/54); tr|K2LI77|K2LI77_9RHIZ Two component transcriptional regulator / cell cycle transcriptional regulator CtrA OS=Nitratireductor pacificus pht-3B GN=NA2_18141 PE=4 SV=1 (54/54); tr|E8TH21|E8TH21_MESCW Response regulator receiver OS=Mesorhizobium cic…
A	GI:13472498		hypothetical protein	NA	tr|F7YCC5|F7YCC5_MESOW Uncharacterized protein OS=Mesorhizobium opportunistum (strain LMG 24607 / HAMBI 3007 / WSM2075) GN=Mesop_2182 PE=4 SV=1 (54/54); tr|Q98HL5|Q98HL5_RHILO Mlr2817 protein OS=Rhizobium loti (strain MAFF303099) GN=mlr2817 PE=4 SV=1 (54/54); tr|E8TH20|E8TH20_MESCW Uncharacterized protein OS=Mesorhizobium ciceri bv. biserrulae (strain HAMBI 2942 / LMG 23838 / WSM1271) GN=Mesci_20…
A	GI:13472499		hypothetical protein	sp|P0ACN2|YTFH_ECOLI Uncharacterized HTH-type transcriptional regulator YtfH OS=Escherichia coli (strain K12) GN=ytfH PE=4 SV=1 (48/48); sp|P0ACN3|YTFH_SHIFL Uncharacterized HTH-type transcriptional regulator YtfH OS=Shigella flexneri GN=ytfH PE=4 SV=1 (48/48); sp|P42406|HXLR_BACSU HTH-type transcriptional activator HxlR OS=Bacillus subtilis (strain 168) GN=hxlR PE=1 SV=3 (42/48); sp|P96673|YDEP_…	tr|G6YDD9|G6YDD9_9RHIZ HxlR type helix-turn-helix-domain containing protein OS=Mesorhizobium amorphae CCNWGS0123 GN=MEA186_19882 PE=4 SV=1 (48/48); tr|F7YCC4|F7YCC4_MESOW Transcriptional regulator, HxlR family OS=Mesorhizobium opportunistum (strain LMG 24607 / HAMBI 3007 / WSM2075) GN=Mesop_2181 PE=4 SV=1 (48/48); tr|K0K2M1|K0K2M1_SACES Uncharacterized protein OS=Saccharothrix espanaensis (strain…
A	GI:13472500		oxidoreductase	sp|Q6AYT0|QOR_RAT Quinone oxidoreductase OS=Rattus norvegicus GN=Cryz PE=2 SV=1 (46/48); sp|P47199|QOR_MOUSE Quinone oxidoreductase OS=Mus musculus GN=Cryz PE=2 SV=1 (43/48); sp|Q924D0|RT4I1_MOUSE Reticulon-4-interacting protein 1, mitochondrial OS=Mus musculus GN=Rtn4ip1 PE=1 SV=2 (41/48); sp|Q7T3C7|RT4I1_DANRE Reticulon-4-interacting protein 1 homolog, mitochondrial OS=Danio rerio GN=rtn4ip1 PE…	tr|G6YDE0|G6YDE0_9RHIZ Alcohol dehydrogenase zinc-binding domain-containing protein OS=Mesorhizobium amorphae CCNWGS0123 GN=MEA186_19887 PE=4 SV=1 (48/48); tr|M5FMB9|M5FMB9_9RHIZ Alcohol dehydrogenase GroES domain protein OS=Mesorhizobium sp. STM 4661 GN=MESS4_830174 PE=4 SV=1 (48/48); tr|Q98HL3|Q98HL3_RHILO Probable oxidoreductase OS=Rhizobium loti (strain MAFF303099) GN=mlr2819 PE=4 SV=1 (48/48…
A	GI:13472501		hypothetical protein	NA	tr|M5FHY1|M5FHY1_9RHIZ Uncharacterized protein OS=Mesorhizobium sp. STM 4661 GN=MESS4_830175 PE=4 SV=1 (54/54); tr|M5FAU7|M5FAU7_9RHIZ Uncharacterized protein OS=Mesorhizobium metallidurans STM 2683 GN=MESS2_810025 PE=4 SV=1 (54/54); tr|F7YCC2|F7YCC2_MESOW Uncharacterized protein OS=Mesorhizobium opportunistum (strain LMG 24607 / HAMBI 3007 / WSM2075) GN=Mesop_2179 PE=4 SV=1 (54/54); tr|L0KGT5|L0…
A	GI:13472502		hypothetical protein	NA	tr|Q98HL1|Q98HL1_RHILO Msl2823 protein OS=Rhizobium loti (strain MAFF303099) GN=msl2823 PE=4 SV=1 (16/16)
A	GI:13472503		tRNA-specific 2-thiouridylase MnmA	sp|C0REM2|MNMA_BRUMB tRNA-specific 2-thiouridylase MnmA OS=Brucella melitensis biotype 2 (strain ATCC 23457) GN=mnmA PE=3 SV=1 (53/53); sp|Q98HL0|MNMA_RHILO tRNA-specific 2-thiouridylase MnmA OS=Rhizobium loti (strain MAFF303099) GN=mnmA PE=3 SV=2 (53/53); sp|A6WZ88|MNMA_OCHA4 tRNA-specific 2-thiouridylase MnmA OS=Ochrobactrum anthropi (strain ATCC 49188 / DSM 6882 / NCTC 12168) GN=mnmA PE=3 SV=1…	tr|M5EXX3|M5EXX3_9RHIZ tRNA-specific 2-thiouridylase MnmA OS=Mesorhizobium metallidurans STM 2683 GN=mnmA PE=3 SV=1 (53/53); tr|G6YDE2|G6YDE2_9RHIZ tRNA-specific 2-thiouridylase MnmA OS=Mesorhizobium amorphae CCNWGS0123 GN=mnmA PE=3 SV=1 (53/53); tr|F7YCC1|F7YCC1_MESOW tRNA-specific 2-thiouridylase MnmA OS=Mesorhizobium opportunistum (strain LMG 24607 / HAMBI 3007 / WSM2075) GN=mnmA PE=3 SV=1 (53…
A	GI:13472504		oxidoreductase	sp|Q07982|GFO_ZYMMO Glucose--fructose oxidoreductase OS=Zymomonas mobilis subsp. mobilis (strain ATCC 31821 / ZM4 / CP4) GN=gfo PE=1 SV=2 (54/54); sp|Q8XZZ9|IOLG_RALSO Inositol 2-dehydrogenase OS=Ralstonia solanacearum (strain GMI1000) GN=iolG PE=3 SV=1 (53/54); sp|O05389|YRBE_BACSU Uncharacterized oxidoreductase YrbE OS=Bacillus subtilis (strain 168) GN=yrbE PE=3 SV=2 (53/54); sp|P40332|YISS_BAC…	tr|E8TH15|E8TH15_MESCW Oxidoreductase domain protein OS=Mesorhizobium ciceri bv. biserrulae (strain HAMBI 2942 / LMG 23838 / WSM1271) GN=Mesci_2062 PE=4 SV=1 (54/54); tr|L0KJ23|L0KJ23_MESAW Putative dehydrogenase OS=Mesorhizobium australicum (strain LMG 24608 / HAMBI 3006 / WSM2073) GN=Mesau_02099 PE=4 SV=1 (54/54); tr|G6YDE3|G6YDE3_9RHIZ Oxidoreductase domain-containing protein OS=Mesorhizobium …
A	GI:13472855		hypothetical protein	NA	tr|I2QF04|I2QF04_9BRAD Glycosyl transferase (Precursor) OS=Bradyrhizobium sp. WSM1253 GN=Bra1253DRAFT_03060 PE=4 SV=1 (12/12); tr|G6Y4J6|G6Y4J6_9RHIZ Putative uncharacterized protein OS=Mesorhizobium amorphae CCNWGS0123 GN=MEA186_04274 PE=4 SV=1 (12/12); tr|Q98GK8|Q98GK8_RHILO Mll3280 protein OS=Rhizobium loti (strain MAFF303099) GN=mll3280 PE=4 SV=1 (12/12); tr|M5FEV1|M5FEV1_9RHIZ Uncharacterize…
A	GI:13472974		hypothetical protein	NA	tr|Q98G89|Q98G89_RHILO Mll3440 protein OS=Rhizobium loti (strain MAFF303099) GN=mll3440 PE=4 SV=1 (3/3); tr|E8U638|E8U638_DEIML Diguanylate cyclase with PAS/PAC and GAF sensors OS=Deinococcus maricopensis (strain DSM 21211 / LMG 22137 / NRRL B-23946 / LB-34) GN=Deima_0873 PE=4 SV=1 (3/3); tr|G6YL19|G6YL19_9RHIZ Putative uncharacterized protein OS=Mesorhizobium amorphae CCNWGS0123 GN=MEA186_33524 …
A	GI:13473943		hypothetical protein	NA	tr|Q984D9|Q984D9_RHILO Msr8045 protein OS=Rhizobium loti (strain MAFF303099) GN=msr8045 PE=4 SV=1 (37/37); tr|L0KG83|L0KG83_MESAW Uncharacterized protein OS=Mesorhizobium australicum (strain LMG 24608 / HAMBI 3006 / WSM2073) GN=Mesau_00900 PE=4 SV=1 (37/37); tr|Q98DH4|Q98DH4_RHILO Msl4702 protein OS=Rhizobium loti (strain MAFF303099) GN=msl4702 PE=4 SV=1 (35/37); tr|M5FGJ2|M5FGJ2_9RHIZ Uncharacte…
A	GI:13474766	FDR10	conjugal transfer relaxase TraA	sp|Q44349|TRAA_AGRT5 Conjugal transfer protein TraA OS=Agrobacterium tumefaciens (strain C58 / ATCC 33970) GN=traA PE=3 SV=2 (11/11); sp|Q44363|TRAA_RHIRD Conjugal transfer protein TraA OS=Rhizobium radiobacter GN=traA PE=3 SV=1 (6/11)	tr|F7YBN7|F7YBN7_MESOW Ti-type conjugative transfer relaxase TraA OS=Mesorhizobium opportunistum (strain LMG 24607 / HAMBI 3007 / WSM2075) GN=Mesop_4438 PE=4 SV=1 (23/23); tr|Q98B51|Q98B51_RHILO Conjugal transfer protein TraA OS=Rhizobium loti (strain MAFF303099) GN=mll5729 PE=4 SV=1 (23/23); tr|F7YAU6|F7YAU6_MESOW Ti-type conjugative transfer relaxase TraA OS=Mesorhizobium opportunistum (strain …
A	GI:13474767	FDR10	hypothetical protein	NA	tr|Q98B50|Q98B50_RHILO Mll5731 protein OS=Rhizobium loti (strain MAFF303099) GN=mll5731 PE=4 SV=1 (26/26); tr|A5EQ42|A5EQ42_BRASB Uncharacterized protein OS=Bradyrhizobium sp. (strain BTAi1 / ATCC BAA-1182) GN=BBta_6371 PE=4 SV=1 (22/26); tr|S6DCW5|S6DCW5_ACEPA Conjugal transfer protein TraD OS=Acetobacter pasteurianus 386B GN=traD PE=4 SV=1 (9/26)
A	GI:13474793		magnesium/cobalt transport protein	sp|Q7VN59|CORA_HAEDU Magnesium transport protein CorA OS=Haemophilus ducreyi (strain 35000HP / ATCC 700724) GN=corA PE=3 SV=1 (11/11); sp|Q9CLC4|CORA_PASMU Magnesium transport protein CorA OS=Pasteurella multocida (strain Pm70) GN=corA PE=3 SV=1 (8/11); sp|Q66FY7|CORA_YERPS Magnesium transport protein CorA OS=Yersinia pseudotuberculosis serotype I (strain IP32953) GN=corA PE=3 SV=1 (7/11); sp|Q8Z…	tr|Q98B23|Q98B23_RHILO Magnesium/cobalt transport protein OS=Rhizobium loti (strain MAFF303099) GN=mll5759 PE=4 SV=1 (13/13); tr|Q98P78|Q98P78_RHILO Magnesium and cobalt transport protein OS=Rhizobium loti (strain MAFF303099) GN=mlr9579 PE=4 SV=1 (13/13); tr|I4Z3J3|I4Z3J3_9RHIZ Mg2+/Co2+ transporter OS=Microvirga sp. WSM3557 GN=MicloDRAFT_00003120 PE=4 SV=1 (11/13); tr|L0LYZ8|L0LYZ8_RHITR Magnesi…
A	GI:13475062		transposase	sp|Q9HI37|TPF20_PSEAE Probable family 20 transposase OS=Pseudomonas aeruginosa (strain ATCC 15692 / PAO1 / 1C / PRS 101 / LMG 12228) GN=PA0445 PE=3 SV=1 (4/5); sp|P55615|Y4PF_RHISN Putative transposase y4pF/y4sB OS=Rhizobium sp. (strain NGR234) GN=NGR_a02060 PE=3 SV=1 (4/5); sp|Q45968|TRA1_COXBU Transposase for insertion sequence element IS1111A OS=Coxiella burnetii (strain RSA 493 / Nine Mile ph…	tr|Q8KJB2|Q8KJB2_RHILI PUTATIVE TRANSPOSASE FOR INSERTION SEQUENCE OS=Rhizobium loti GN=msi258 PE=4 SV=1 (11/14); tr|D3P2P3|D3P2P3_AZOS1 Transposase OS=Azospirillum sp. (strain B510) GN=AZL_b04000 PE=4 SV=1 (11/14); tr|D3P208|D3P208_AZOS1 Transposase OS=Azospirillum sp. (strain B510) GN=AZL_b01650 PE=4 SV=1 (11/14); tr|Q1QG82|Q1QG82_NITHX Transposase IS116/IS110/IS902 OS=Nitrobacter hamburgensis …
A	GI:13475143		antirestriction protein	sp|P27190|TRAC5_ECOLX DNA primase TraC OS=Escherichia coli GN=traC PE=1 SV=1 (48/48); sp|P27189|TRAC4_ECOLX DNA primase TraC OS=Escherichia coli GN=traC PE=1 SV=1 (48/48); sp|P55426|Y4EC_RHISN Uncharacterized protein y4eC OS=Rhizobium sp. (strain NGR234) GN=NGR_a03900 PE=4 SV=1 (48/48)	tr|Q98A44|Q98A44_RHILO Antirestriction protein OS=Rhizobium loti (strain MAFF303099) GN=mlr6154 PE=4 SV=1 (45/49); tr|L0KR46|L0KR46_MESAW Antirestriction protein OS=Mesorhizobium australicum (strain LMG 24608 / HAMBI 3006 / WSM2073) GN=Mesau_05582 PE=4 SV=1 (45/49); tr|F7Y1G1|F7Y1G1_MESOW Uncharacterized protein OS=Mesorhizobium opportunistum (strain LMG 24607 / HAMBI 3007 / WSM2075) GN=Mesop_611…
A	GI:13475196		transposase	NA	tr|Q8KJC2|Q8KJC2_RHILI PUTATIVE TRANSPOSASE FOR INSERTION ELEMENT PROTEIN OS=Rhizobium loti GN=msi245 PE=4 SV=1 (10/10); tr|G6Y2K6|G6Y2K6_9RHIZ Putative transposase OS=Mesorhizobium amorphae CCNWGS0123 GN=MEA186_00736 PE=4 SV=1 (10/10); tr|Q989Z8|Q989Z8_RHILO Transposase OS=Rhizobium loti (strain MAFF303099) GN=mll6220 PE=4 SV=1 (9/10); tr|Q1M9V0|Q1M9V0_RHIL3 Putative transposase OS=Rhizobium leg…
A	GI:13475201		transposase	NA	tr|Q1M9V0|Q1M9V0_RHIL3 Putative transposase OS=Rhizobium leguminosarum bv. viciae (strain 3841) GN=pRL70077 PE=4 SV=1 (15/17); tr|S3I2G2|S3I2G2_9RHIZ Transposase OS=Rhizobium grahamii CCGE 502 GN=RGCCGE502_34296 PE=4 SV=1 (12/17); tr|N6TWG5|N6TWG5_9RHIZ Putative transposase OS=Rhizobium freirei PRF 81 GN=RHSP_04772 PE=4 SV=1 (9/17); tr|L0LS64|L0LS64_RHITR Putative transposase OS=Rhizobium tropici…
A	GI:13476653		hypothetical protein	NA	tr|F7Y105|F7Y105_MESOW Uncharacterized protein OS=Mesorhizobium opportunistum (strain LMG 24607 / HAMBI 3007 / WSM2075) GN=Mesop_3777 PE=4 SV=1 (35/35); tr|Q984E6|Q984E6_RHILO Mlr8037 protein OS=Rhizobium loti (strain MAFF303099) GN=mlr8037 PE=4 SV=1 (35/35); tr|Q98NT1|Q98NT1_RHILO Mlr9754 protein OS=Rhizobium loti (strain MAFF303099) GN=mlr9754 PE=4 SV=1 (35/35); tr|Q982P6|Q982P6_RHILO Mlr8550 p…
A	GI:13476655		hypothetical protein	NA	tr|M5FHB3|M5FHB3_9RHIZ Uncharacterized protein OS=Mesorhizobium sp. STM 4661 GN=MESS4_790026 PE=4 SV=1 (40/41); tr|M5EN79|M5EN79_9RHIZ Uncharacterized protein OS=Mesorhizobium metallidurans STM 2683 GN=MESS2_1600005 PE=4 SV=1 (40/41); tr|Q984E4|Q984E4_RHILO Msl8039 protein OS=Rhizobium loti (strain MAFF303099) GN=msl8039 PE=4 SV=1 (40/41); tr|G6YD66|G6YD66_9RHIZ Putative uncharacterized protein O…
A	GI:13476657		ATP-dependent DNA ligase	sp|Q9HH07|DNLI_THEFM DNA ligase OS=Thermococcus fumicolans GN=lig PE=3 SV=1 (25/42); sp|O31917|LIGB_BACSU SPBc2 prophage-derived DNA ligase-like protein LigB OS=Bacillus subtilis (strain 168) GN=ligB PE=3 SV=1 (13/42); sp|O34398|YKOU_BACSU Probable ATP-dependent DNA ligase YkoU OS=Bacillus subtilis (strain 168) GN=ykoU PE=2 SV=1 (8/42); sp|A4WH24|DNLI_PYRAR DNA ligase OS=Pyrobaculum arsenaticum (…	tr|Q984E2|Q984E2_RHILO Mlr8042 protein OS=Rhizobium loti (strain MAFF303099) GN=mlr8042 PE=4 SV=1 (46/46); tr|E8TP51|E8TP51_MESCW ATP dependent DNA ligase OS=Mesorhizobium ciceri bv. biserrulae (strain HAMBI 2942 / LMG 23838 / WSM1271) GN=Mesci_6082 PE=4 SV=1 (46/46); tr|F7Y9P4|F7Y9P4_MESOW ATP dependent DNA ligase OS=Mesorhizobium opportunistum (strain LMG 24607 / HAMBI 3007 / WSM2075) GN=Mesop_…
A	GI:13476660		hypothetical protein	NA	tr|Q984D9|Q984D9_RHILO Msr8045 protein OS=Rhizobium loti (strain MAFF303099) GN=msr8045 PE=4 SV=1 (21/21); tr|L0KG83|L0KG83_MESAW Uncharacterized protein OS=Mesorhizobium australicum (strain LMG 24608 / HAMBI 3006 / WSM2073) GN=Mesau_00900 PE=4 SV=1 (20/21); tr|M5FGJ2|M5FGJ2_9RHIZ Uncharacterized protein OS=Mesorhizobium sp. STM 4661 GN=MESS4_790019 PE=4 SV=1 (18/21); tr|Q98DH4|Q98DH4_RHILO Msl47…
A	GI:13476713		hypothetical protein	sp|O34398|YKOU_BACSU Probable ATP-dependent DNA ligase YkoU OS=Bacillus subtilis (strain 168) GN=ykoU PE=2 SV=1 (27/37); sp|A1RTK4|DNLI_PYRIL DNA ligase OS=Pyrobaculum islandicum (strain DSM 4184 / JCM 9189) GN=lig PE=3 SV=1 (20/37); sp|P71571|Y938_MYCTU Putative DNA ligase-like protein Rv0938/MT0965 OS=Mycobacterium tuberculosis GN=Rv0938 PE=1 SV=2 (17/37); sp|P59971|Y963_MYCBO Putative DNA liga…	tr|Q983Y7|Q983Y7_RHILO Mlr8107 protein OS=Rhizobium loti (strain MAFF303099) GN=mlr8107 PE=4 SV=1 (50/50); tr|G6YDH1|G6YDH1_9RHIZ Putative uncharacterized protein OS=Mesorhizobium amorphae CCNWGS0123 GN=MEA186_20042 PE=4 SV=1 (47/50); tr|E8T8V9|E8T8V9_MESCW ATP dependent DNA ligase OS=Mesorhizobium ciceri bv. biserrulae (strain HAMBI 2942 / LMG 23838 / WSM1271) GN=Mesci_3891 PE=4 SV=1 (47/50); tr…
A	GI:13476717		hypothetical protein	NA	tr|Q98P00|Q98P00_RHILO Mlr9667 protein OS=Rhizobium loti (strain MAFF303099) GN=mlr9667 PE=4 SV=1 (24/24); tr|M5EN46|M5EN46_9RHIZ Uncharacterized protein OS=Mesorhizobium metallidurans STM 2683 GN=MESS2_1650040 PE=4 SV=1 (24/24); tr|Q98MQ7|Q98MQ7_RHILO Mll0476 protein OS=Rhizobium loti (strain MAFF303099) GN=mll0476 PE=4 SV=1 (24/24); tr|Q983Y3|Q983Y3_RHILO Mlr8114 protein OS=Rhizobium loti (stra…
A	GI:13476728		hypothetical protein	sp|Q28G25|BBS4_XENTR Bardet-Biedl syndrome 4 protein homolog OS=Xenopus tropicalis GN=bbs4 PE=2 SV=1 (1/1)	tr|Q983X2|Q983X2_RHILO Mlr8130 protein OS=Rhizobium loti (strain MAFF303099) GN=mlr8130 PE=4 SV=1 (12/12); tr|H0TWY7|H0TWY7_9BRAD Uncharacterized protein OS=Bradyrhizobium sp. STM 3843 GN=BRAS3843_570031 PE=4 SV=1 (12/12); tr|M4ZCV9|M4ZCV9_9BRAD Uncharacterized protein OS=Bradyrhizobium oligotrophicum S58 GN=S58_56450 PE=4 SV=1 (12/12); tr|D3P7C2|D3P7C2_AZOS1 TPR repeat protein OS=Azospirillum sp…
A	GI:13476729		hypothetical protein	NA	tr|D3P7C3|D3P7C3_AZOS1 Uncharacterized protein OS=Azospirillum sp. (strain B510) GN=AZL_e02070 PE=4 SV=1 (13/13); tr|F7Y4U5|F7Y4U5_MESOW Uncharacterized protein OS=Mesorhizobium opportunistum (strain LMG 24607 / HAMBI 3007 / WSM2075) GN=Mesop_5155 PE=4 SV=1 (13/13); tr|Q983X1|Q983X1_RHILO Mll8131 protein OS=Rhizobium loti (strain MAFF303099) GN=mll8131 PE=4 SV=1 (13/13); tr|H0TWY6|H0TWY6_9BRAD Un…
A	GI:13477053		hypothetical protein	NA	tr|F7Y105|F7Y105_MESOW Uncharacterized protein OS=Mesorhizobium opportunistum (strain LMG 24607 / HAMBI 3007 / WSM2075) GN=Mesop_3777 PE=4 SV=1 (35/35); tr|Q984E6|Q984E6_RHILO Mlr8037 protein OS=Rhizobium loti (strain MAFF303099) GN=mlr8037 PE=4 SV=1 (35/35); tr|Q98NT1|Q98NT1_RHILO Mlr9754 protein OS=Rhizobium loti (strain MAFF303099) GN=mlr9754 PE=4 SV=1 (35/35); tr|Q982P6|Q982P6_RHILO Mlr8550 p…
A	GI:13488137	FDR10	hypothetical protein	sp|P55425|Y4EB_RHISN Uncharacterized protein y4eB OS=Rhizobium sp. (strain NGR234) GN=NGR_a03910 PE=4 SV=1 (22/22)	tr|Q3SUD7|Q3SUD7_NITWN Putative uncharacterized protein OS=Nitrobacter winogradskyi (strain Nb-255 / ATCC 25391) GN=Nwi_0840 PE=4 SV=1 (18/22); tr|M8BAG7|M8BAG7_RHIRD Uncharacterized protein OS=Agrobacterium tumefaciens str. Cherry 2E-2-2 GN=H009_17948 PE=4 SV=1 (18/22); tr|F7UE64|F7UE64_RHIRD Uncharacterized protein OS=Agrobacterium tumefaciens F2 GN=Agau_L101141 PE=4 SV=1 (17/22); tr|B6JHL5|B6J…
A	GI:13488388		hypothetical protein	NA	tr|L0KT94|L0KT94_MESAW Uncharacterized protein OS=Mesorhizobium australicum (strain LMG 24608 / HAMBI 3006 / WSM2073) GN=Mesau_05601 PE=4 SV=1 (33/33); tr|F7Y1H7|F7Y1H7_MESOW Uncharacterized protein OS=Mesorhizobium opportunistum (strain LMG 24607 / HAMBI 3007 / WSM2075) GN=Mesop_6132 PE=4 SV=1 (33/33); tr|Q98NY3|Q98NY3_RHILO Msl9688 protein OS=Rhizobium loti (strain MAFF303099) GN=msl9688 PE=4 S…
A	GI:13488431		magnesium and cobalt transport protein	sp|P0ABI5|CORA_ECOL6 Magnesium transport protein CorA OS=Escherichia coli O6:H1 (strain CFT073 / ATCC 700928 / UPEC) GN=corA PE=3 SV=1 (4/4); sp|P0ABI4|CORA_ECOLI Magnesium transport protein CorA OS=Escherichia coli (strain K12) GN=corA PE=1 SV=1 (4/4); sp|P0ABI7|CORA_SHIFL Magnesium transport protein CorA OS=Shigella flexneri GN=corA PE=3 SV=1 (4/4); sp|Q9CLC4|CORA_PASMU Magnesium transport prot…	tr|L0LYZ8|L0LYZ8_RHITR Magnesium and cobalt transport protein OS=Rhizobium tropici CIAT 899 GN=RTCIAT899_PC07710 PE=4 SV=1 (4/4); tr|Q98P78|Q98P78_RHILO Magnesium and cobalt transport protein OS=Rhizobium loti (strain MAFF303099) GN=mlr9579 PE=4 SV=1 (4/4); tr|B8IEZ6|B8IEZ6_METNO Mg2 transporter protein CorA family protein OS=Methylobacterium nodulans (strain ORS2060 / LMG 21967) GN=Mnod_0675 PE=…
A	GI:13488506		hypothetical protein	NA	tr|L0KV09|L0KV09_MESAW Uncharacterized protein OS=Mesorhizobium australicum (strain LMG 24608 / HAMBI 3006 / WSM2073) GN=Mesau_05605 PE=4 SV=1 (6/6); tr|F7Y1I0|F7Y1I0_MESOW Uncharacterized protein OS=Mesorhizobium opportunistum (strain LMG 24607 / HAMBI 3007 / WSM2075) GN=Mesop_6136 PE=4 SV=1 (6/6); tr|E8TPR2|E8TPR2_MESCW Uncharacterized protein OS=Mesorhizobium ciceri bv. biserrulae (strain HAMB…
A	GI:13488507	FDR10	hypothetical protein	NA	tr|Q98P02|Q98P02_RHILO Msr9665 protein OS=Rhizobium loti (strain MAFF303099) GN=msr9665 PE=4 SV=1 (5/5)
A	GI:13488509		hypothetical protein	NA	tr|Q98P00|Q98P00_RHILO Mlr9667 protein OS=Rhizobium loti (strain MAFF303099) GN=mlr9667 PE=4 SV=1 (24/24); tr|M5EN46|M5EN46_9RHIZ Uncharacterized protein OS=Mesorhizobium metallidurans STM 2683 GN=MESS2_1650040 PE=4 SV=1 (24/24); tr|Q98MQ7|Q98MQ7_RHILO Mll0476 protein OS=Rhizobium loti (strain MAFF303099) GN=mll0476 PE=4 SV=1 (24/24); tr|Q983Y3|Q983Y3_RHILO Mlr8114 protein OS=Rhizobium loti (stra…
A	GI:13488526	FDR10	hypothetical protein	NA	tr|Q98NY3|Q98NY3_RHILO Msl9688 protein OS=Rhizobium loti (strain MAFF303099) GN=msl9688 PE=4 SV=1 (5/5)
A	GI:13488536		antirestriction protein	sp|P27189|TRAC4_ECOLX DNA primase TraC OS=Escherichia coli GN=traC PE=1 SV=1 (47/47); sp|P27190|TRAC5_ECOLX DNA primase TraC OS=Escherichia coli GN=traC PE=1 SV=1 (47/47); sp|P55426|Y4EC_RHISN Uncharacterized protein y4eC OS=Rhizobium sp. (strain NGR234) GN=NGR_a03900 PE=4 SV=1 (47/47)	tr|N0B849|N0B849_9RHIZ Antirestriction protein OS=Hyphomicrobium denitrificans 1NES1 GN=HYPDE_40678 PE=4 SV=1 (25/47); tr|N0B4Q1|N0B4Q1_9RHIZ Antirestriction protein OS=Hyphomicrobium denitrificans 1NES1 GN=HYPDE_27613 PE=4 SV=1 (24/47); tr|Q3SQR5|Q3SQR5_NITWN Antirestriction protein; ArdC OS=Nitrobacter winogradskyi (strain Nb-255 / ATCC 25391) GN=Nwi_2121 PE=4 SV=1 (23/47); tr|A5ETQ1|A5ETQ1_BRA…
A	GI:13488537		putative plasmid stabilization protein	sp|Q9S4W2|YUBM_ECOLI Uncharacterized protein YubM OS=Escherichia coli (strain K12) GN=yubM PE=3 SV=1 (14/14); sp|Q9ZGR8|YUBM_ECO57 Uncharacterized protein YubM OS=Escherichia coli O157:H7 GN=yubM PE=3 SV=2 (14/14)	tr|M5EYV7|M5EYV7_9RHIZ ParB domain protein nuclease OS=Mesorhizobium metallidurans STM 2683 GN=MESS2_860023 PE=4 SV=1 (16/20); tr|A7HSF9|A7HSF9_PARL1 ParB domain protein nuclease OS=Parvibaculum lavamentivorans (strain DS-1 / DSM 13023 / NCIMB 13966) GN=Plav_1222 PE=4 SV=1 (16/20); tr|B6JAA3|B6JAA3_OLICO ParB domain protein nuclease OS=Oligotropha carboxidovorans (strain ATCC 49405 / DSM 1227 / O…
A	GI:13488567		replication protein A	NA	tr|B6JA86|B6JA86_OLICO Putative replication protein OS=Oligotropha carboxidovorans (strain ATCC 49405 / DSM 1227 / OM5) GN=OCA5_c03110 PE=4 SV=1 (22/22); tr|F8BHG5|F8BHG5_OLICM Putative replication protein OS=Oligotropha carboxidovorans (strain OM4) GN=OCA4_c03100 PE=4 SV=1 (21/22); tr|M5EYK1|M5EYK1_9RHIZ Putative replication protein A OS=Mesorhizobium metallidurans STM 2683 GN=MESS2_850022 PE=4 …
A	GI:13488568		hypothetical protein	NA	tr|H6SJQ2|H6SJQ2_RHOPH Uncharacterized protein OS=Rhodospirillum photometricum DSM 122 GN=RSPPHO_01591 PE=4 SV=1 (22/23); tr|K8P9I3|K8P9I3_9BRAD Uncharacterized protein OS=Afipia broomeae ATCC 49717 GN=HMPREF9695_03892 PE=4 SV=1 (19/23); tr|A7HSD9|A7HSD9_PARL1 Uncharacterized protein OS=Parvibaculum lavamentivorans (strain DS-1 / DSM 13023 / NCIMB 13966) GN=Plav_1201 PE=4 SV=1 (18/23); tr|M5EY33|…
A	GI:13488572		hypothetical protein	NA	tr|T0HJR0|T0HJR0_9SPHN Type VI secretion protein OS=Sphingobium quisquiliarum P25 GN=L288_19370 PE=4 SV=1 (22/27); tr|B1ZGK4|B1ZGK4_METPB Uncharacterized protein OS=Methylobacterium populi (strain ATCC BAA-705 / NCIMB 13946 / BJ001) GN=Mpop_3083 PE=4 SV=1 (21/27); tr|M5EYJ4|M5EYJ4_9RHIZ Uncharacterized protein OS=Mesorhizobium metallidurans STM 2683 GN=MESS2_850012 PE=4 SV=1 (20/27); tr|A7ICV1|A7…
A	GI:13488573		conjugal transfer coupling protein TraG	sp|P13464|VIRD4_AGRRH Protein virD4 OS=Agrobacterium rhizogenes GN=virD4 PE=3 SV=1 (26/26); sp|Q00185|TRAG4_ECOLX Conjugal transfer protein TraG OS=Escherichia coli GN=traG PE=1 SV=1 (25/26); sp|Q00184|TRAG5_ECOLX Conjugal transfer protein TraG OS=Escherichia coli GN=traG PE=3 SV=1 (25/26); sp|P18594|VIRD4_AGRT5 Protein virD4 OS=Agrobacterium tumefaciens (strain C58 / ATCC 33970) GN=virD4 PE=1 SV…	tr|T0HPV4|T0HPV4_9SPHN Conjugal transfer protein TraG OS=Sphingobium quisquiliarum P25 GN=L288_19365 PE=4 SV=1 (23/26); tr|K8P9I0|K8P9I0_9BRAD Uncharacterized protein OS=Afipia broomeae ATCC 49717 GN=HMPREF9695_03887 PE=4 SV=1 (21/26); tr|D4Z2K4|D4Z2K4_SPHJU Type IV secretory pathway VirD4 component OS=Sphingobium japonicum (strain NBRC 101211 / UT26S) GN=virD4 PE=4 SV=1 (20/26); tr|B1ZGK5|B1ZGK5…
A	GI:13488578	FDR10	hypothetical protein	NA	tr|F7Y105|F7Y105_MESOW Uncharacterized protein OS=Mesorhizobium opportunistum (strain LMG 24607 / HAMBI 3007 / WSM2075) GN=Mesop_3777 PE=4 SV=1 (17/17); tr|Q984E6|Q984E6_RHILO Mlr8037 protein OS=Rhizobium loti (strain MAFF303099) GN=mlr8037 PE=4 SV=1 (17/17); tr|Q982P6|Q982P6_RHILO Mlr8550 protein OS=Rhizobium loti (strain MAFF303099) GN=mlr8550 PE=4 SV=1 (17/17); tr|Q98NT1|Q98NT1_RHILO Mlr9754 p…
B	denovo000358		NA	NA	tr|M5EF29|M5EF29_9RHIZ Putative TRBD conjugal transfer protein OS=Mesorhizobium metallidurans STM 2683 GN=trbD PE=4 SV=1 (47/47); tr|H0HXL9|H0HXL9_9RHIZ Putative conjugal transfer TrbD transmembrane protein OS=Mesorhizobium alhagi CCNWXJ12-2 GN=MAXJ12_24722 PE=4 SV=1 (47/47); tr|M5FI13|M5FI13_9RHIZ Putative TRBD CONJUGAL TRANSFER PROTEIN OS=Mesorhizobium sp. STM 4661 GN=trbD PE=4 SV=1 (47/47); tr…
B	denovo001718		NA	NA	tr|L1QPS9|L1QPS9_BREDI Uncharacterized protein OS=Brevundimonas diminuta 470-4 GN=HMPREF0185_01040 PE=4 SV=1 (12/12); tr|B8IGN8|B8IGN8_METNO Uncharacterized protein OS=Methylobacterium nodulans (strain ORS2060 / LMG 21967) GN=Mnod_0919 PE=4 SV=1 (12/12); tr|S9Q921|S9Q921_9RHOB Uncharacterized protein OS=Salipiger mucosus DSM 16094 GN=Salmuc_04520 PE=4 SV=1 (12/12); tr|L0SR24|L0SR24_XANCT Phage in…
B	denovo001719		NA	NA	tr|Q2T1V4|Q2T1V4_BURTA Streptavidin, putative OS=Burkholderia thailandensis (strain E264 / ATCC 700388 / DSM 13276 / CIP 106301) GN=BTH_I0287 PE=4 SV=1 (12/12); tr|Q63Y77|Q63Y77_BURPS Avidin family protein OS=Burkholderia pseudomallei (strain K96243) GN=BPSL0311 PE=4 SV=1 (12/12); tr|A5J6V3|A5J6V3_BURML Avidin family protein OS=Burkholderia mallei FMH GN=BMAFMH_B0871 PE=4 SV=1 (12/12); tr|A5TPV6|…
B	denovo003353	FDR10	NA	NA	tr|Q8KGZ6|Q8KGZ6_RHILI Putative uncharacterized protein msi021 OS=Rhizobium loti GN=msi021 PE=4 SV=1 (6/6); tr|M5EE73|M5EE73_9RHIZ Protein involved in integration/excision of ICE Tn4371 family OS=Mesorhizobium metallidurans STM 2683 GN=gir PE=4 SV=1 (6/6); tr|Q989I6|Q989I6_RHILO Msr6406 protein OS=Rhizobium loti (strain MAFF303099) GN=msr6406 PE=4 SV=1 (6/6); tr|M5ANL7|M5ANL7_RHILI Uncharacterize…
B	denovo003355	FDR10	NA	NA	tr|M5JTA2|M5JTA2_9RHIZ Uncharacterized protein OS=Ochrobactrum intermedium M86 GN=D584_22796 PE=4 SV=1 (6/6)
B	denovo003356	FDR10	NA	NA	tr|A3VIY3|A3VIY3_9RHOB Putative uncharacterized protein OS=Maritimibacter alkaliphilus HTCC2654 GN=RB2654_00535 PE=4 SV=1 (7/7); tr|Q1QQ32|Q1QQ32_NITHX Uncharacterized protein OS=Nitrobacter hamburgensis (strain X14 / DSM 10229) GN=Nham_0786 PE=4 SV=1 (7/7); tr|B3PVN2|B3PVN2_RHIE6 Hypothetical conserved protein OS=Rhizobium etli (strain CIAT 652) GN=RHECIAT_CH0003304 PE=4 SV=1 (6/7); tr|B1LWA3|B1…
B	denovo003357		NA	NA	tr|A3VIY2|A3VIY2_9RHOB Putative large ATP-binding protein OS=Maritimibacter alkaliphilus HTCC2654 GN=RB2654_00530 PE=4 SV=1 (8/8); tr|D2TM91|D2TM91_CITRI Uncharacterized protein OS=Citrobacter rodentium (strain ICC168) GN=ROD_31911 PE=4 SV=1 (8/8); tr|Q1QQ33|Q1QQ33_NITHX Uncharacterized protein OS=Nitrobacter hamburgensis (strain X14 / DSM 10229) GN=Nham_0785 PE=4 SV=1 (8/8); tr|B1ZG47|B1ZG47_MET…
B	denovo003358	FDR10	NA	NA	tr|Q1QQ34|Q1QQ34_NITHX Uncharacterized protein OS=Nitrobacter hamburgensis (strain X14 / DSM 10229) GN=Nham_0784 PE=4 SV=1 (7/7); tr|D2TM90|D2TM90_CITRI Uncharacterized protein OS=Citrobacter rodentium (strain ICC168) GN=ROD_31901 PE=4 SV=1 (7/7); tr|B1LWA1|B1LWA1_METRJ Uncharacterized protein OS=Methylobacterium radiotolerans (strain ATCC 27329 / DSM 1819 / JCM 2831) GN=Mrad2831_5207 PE=4 SV=1 (…
B	denovo003359	FDR10	NA	NA	tr|B7HF05|B7HF05_BACC4 Putative uncharacterized protein OS=Bacillus cereus (strain B4264) GN=BCB4264_A0968 PE=4 SV=1 (6/6); tr|C2Y6T9|C2Y6T9_BACCE Uncharacterized protein OS=Bacillus cereus AH676 GN=bcere0027_8370 PE=4 SV=1 (6/6); tr|Q73CQ2|Q73CQ2_BACC1 Uncharacterized protein OS=Bacillus cereus (strain ATCC 10987) GN=BCE_1012 PE=4 SV=1 (6/6); tr|F3JZH1|F3JZH1_PSESZ Uncharacterized protein OS=Pse…
B	denovo003360	FDR10	NA	NA	tr|I1DZF0|I1DZF0_9GAMM Uncharacterized protein OS=Rheinheimera nanhaiensis E407-8 GN=RNAN_2431 PE=4 SV=1 (6/6); tr|M9M7Y0|M9M7Y0_GLUTH Uncharacterized protein OS=Gluconobacter thailandicus NBRC 3255 GN=NBRC3255_2662 PE=4 SV=1 (6/6); tr|K7SHA0|K7SHA0_GLUOY Uncharacterized protein OS=Gluconobacter oxydans H24 GN=B932_3244 PE=4 SV=1 (6/6); tr|T1DXR9|T1DXR9_GLUTH Uncharacterized protein OS=Gluconobac…
B	denovo003361	FDR10	NA	NA	tr|M9MKI5|M9MKI5_GLUTH Uncharacterized protein OS=Gluconobacter thailandicus NBRC 3255 GN=NBRC3255_2661 PE=4 SV=1 (6/6); tr|J7QTT1|J7QTT1_METSZ Uncharacterized protein OS=Methylocystis sp. (strain SC2) GN=BN69_2049 PE=4 SV=1 (6/6); tr|T1D5S1|T1D5S1_GLUTH Uncharacterized protein OS=Gluconobacter thailandicus NBRC 3257 GN=NBRC3257_0252 PE=4 SV=1 (6/6); tr|G8WMC2|G8WMC2_KLEOK Uncharacterized protein…
B	denovo003362	FDR10	NA	NA	tr|I5B755|I5B755_9DELT ATPase involved in chromosome partitioning OS=Desulfobacter postgatei 2ac9 GN=DespoDRAFT_03562 PE=4 SV=1 (6/6); tr|K0NQJ2|K0NQJ2_DESTT Conserved uncharacterized protein OS=Desulfobacula toluolica (strain DSM 7467 / Tol2) GN=TOL2_C42720 PE=4 SV=1 (6/6); tr|F7RSL9|F7RSL9_9GAMM Phage regulatory protein cII OS=Shewanella sp. HN-41 GN=SOHN41_03366 PE=4 SV=1 (6/6); tr|F0JKM2|F0JK…
B	denovo003363	FDR10	NA	sp|Q56897|TRA8_YEREN Transposase for insertion sequence element IS1328 OS=Yersinia enterocolitica PE=3 SV=1 (6/6); sp|P55615|Y4PF_RHISN Putative transposase y4pF/y4sB OS=Rhizobium sp. (strain NGR234) GN=NGR_a02060 PE=3 SV=1 (1/6)	tr|I2E1C4|I2E1C4_RHIML IS1111A/IS1328/IS1533 family transposase OS=Rhizobium meliloti GN=pHRC017_0091 PE=4 SV=1 (6/6); tr|F3WTD9|F3WTD9_9SPHN Putative uncharacterized protein OS=Sphingomonas sp. S17 GN=SUS17_24 PE=4 SV=1 (6/6); tr|Q2KC40|Q2KC40_RHIEC Probable insertion sequence transposase protein, IS1111A/IS1328/IS1533 family OS=Rhizobium etli (strain CFN 42 / ATCC 51251) GN=RHE_CH00782 PE=4 SV=…
B	denovo005529		NA	sp|P19834|YI11_STRC2 Insertion element IS116 uncharacterized 44.8 kDa protein OS=Streptomyces clavuligerus (strain ATCC 27064 / DSM 738 / JCM 4710 / NBRC 13307 / NCIMB 12785 / NRRL 3585 / VKM Ac-602) PE=3 SV=1 (1/1); sp|Q56897|TRA8_YEREN Transposase for insertion sequence element IS1328 OS=Yersinia enterocolitica PE=3 SV=1 (1/1); sp|Q45968|TRA1_COXBU Transposase for insertion sequence element IS1…	tr|M2U4F2|M2U4F2_9PROT Transposase IS116/IS110/IS902 family protein OS=alpha proteobacterium JLT2015 GN=C725_1495 PE=4 SV=1 (1/1); tr|S0UA28|S0UA28_ECOLX Uncharacterized protein OS=Escherichia coli KTE114 GN=WC5_01492 PE=4 SV=1 (1/1); tr|Q2KC40|Q2KC40_RHIEC Probable insertion sequence transposase protein, IS1111A/IS1328/IS1533 family OS=Rhizobium etli (strain CFN 42 / ATCC 51251) GN=RHE_CH00782 P…
B	GI:13471085	FDR10	hypothetical protein	sp|Q9HI37|TPF20_PSEAE Probable family 20 transposase OS=Pseudomonas aeruginosa (strain ATCC 15692 / PAO1 / 1C / PRS 101 / LMG 12228) GN=PA0445 PE=3 SV=1 (9/9); sp|P55615|Y4PF_RHISN Putative transposase y4pF/y4sB OS=Rhizobium sp. (strain NGR234) GN=NGR_a02060 PE=3 SV=1 (9/9)	tr|M2U4F2|M2U4F2_9PROT Transposase IS116/IS110/IS902 family protein OS=alpha proteobacterium JLT2015 GN=C725_1495 PE=4 SV=1 (11/11); tr|F3WTE1|F3WTE1_9SPHN Putative uncharacterized protein OS=Sphingomonas sp. S17 GN=SUS17_26 PE=4 SV=1 (10/11); tr|Q98LM3|Q98LM3_RHILO Msl0968 protein OS=Rhizobium loti (strain MAFF303099) GN=msl0968 PE=4 SV=1 (10/11); tr|F7VJA8|F7VJA8_9PROT Transposase OS=Acetobacte…
B	GI:13474830		NoeJ	sp|B0RVK6|XANB_XANCB Xanthan biosynthesis protein XanB OS=Xanthomonas campestris pv. campestris (strain B100) GN=xanB PE=3 SV=1 (43/43); sp|P0C7J3|XANB_XANCP Xanthan biosynthesis protein XanB OS=Xanthomonas campestris pv. campestris (strain ATCC 33913 / NCPPB 528 / LMG 568) GN=xanB PE=3 SV=1 (43/43); sp|Q48462|MANC_KLEPN Mannose-1-phosphate guanylyltransferase OS=Klebsiella pneumoniae GN=manC PE=…	tr|L0KTM4|L0KTM4_MESAW Mannose-1-phosphate guanylyltransferase/mannose-6-phosphate isomerase OS=Mesorhizobium australicum (strain LMG 24608 / HAMBI 3006 / WSM2073) GN=Mesau_05022 PE=3 SV=1 (43/43); tr|Q98AY6|Q98AY6_RHILO Phosphomannose isomerase/GDP-mannose pyrophosphorylase NoeJ OS=Rhizobium loti (strain MAFF303099) GN=mlr5802 PE=3 SV=1 (43/43); tr|Q8KJ41|Q8KJ41_RHILI PROBABLE PHOSPHOMANNOSE ISO…
B	GI:13474870		nodulation protein NodZ	sp|Q43966|NODZ_AZOC5 Nodulation protein Z OS=Azorhizobium caulinodans (strain ATCC 43989 / DSM 5975 / ORS 571) GN=nodZ PE=3 SV=1 (42/42); sp|P55355|NODZ_RHISN Nodulation protein Z OS=Rhizobium sp. (strain NGR234) GN=nodZ PE=3 SV=1 (42/42); sp|Q45271|NODZ_BRAJA Nodulation protein Z OS=Bradyrhizobium japonicum (strain USDA 110) GN=nodZ PE=3 SV=2 (42/42)	tr|Q8KLG7|Q8KLG7_RHIEC Fucosyl transferase protein OS=Rhizobium etli (strain CFN 42 / ATCC 51251) GN=RHE_PD00285 PE=4 SV=1 (42/42); tr|J6DHN3|J6DHN3_9RHIZ Fucosyl transferase OS=Rhizobium sp. CCGE 510 GN=RCCGE510_31391 PE=4 SV=1 (41/42); tr|I3XGM8|I3XGM8_RHIFR Nodulation protein Z OS=Sinorhizobium fredii USDA 257 GN=nodZ PE=4 SV=1 (40/42); tr|O85712|O85712_RHIFR Nodulation protein NodZ OS=Rhizobi…
B	GI:13475349		conjugal transfer protein TraG	sp|Q00184|TRAG5_ECOLX Conjugal transfer protein TraG OS=Escherichia coli GN=traG PE=3 SV=1 (45/45); sp|Q00185|TRAG4_ECOLX Conjugal transfer protein TraG OS=Escherichia coli GN=traG PE=1 SV=1 (22/45); sp|P09817|VIRD4_RHIRD Protein virD4 OS=Rhizobium radiobacter GN=virD4 PE=3 SV=1 (3/45)	tr|Q989J7|Q989J7_RHILO Conjugal transfer protein TraG OS=Rhizobium loti (strain MAFF303099) GN=mlr6395 PE=4 SV=1 (46/46); tr|Q8KJN0|Q8KJN0_RHILI PROBABLE TRAG CONJUGAL TRANSFER TRANSMEMBRANE PROTEIN OS=Rhizobium loti GN=traG PE=4 SV=1 (46/46); tr|M5B2R4|M5B2R4_RHILI Conjugal transfer protein, TraG OS=Rhizobium loti GN=traG PE=4 SV=1 (46/46); tr|M5EFI3|M5EFI3_9RHIZ Conjugal transfer protein traG O…
B	GI:13475350		hypothetical protein	NA	tr|Q989J6|Q989J6_RHILO Msl8698 protein OS=Rhizobium loti (strain MAFF303099) GN=msl8698 PE=4 SV=1 (13/13); tr|M5F5I8|M5F5I8_9RHIZ Uncharacterized protein OS=Mesorhizobium sp. STM 4661 GN=MESS4_340052 PE=4 SV=1 (13/13)
B	GI:13475351		hypothetical protein	NA	tr|Q989J5|Q989J5_RHILO Mlr6396 protein OS=Rhizobium loti (strain MAFF303099) GN=mlr6396 PE=4 SV=1 (46/46); tr|Q8KGZ5|Q8KGZ5_RHILI Putative uncharacterized protein msi031 OS=Rhizobium loti GN=msi031 PE=4 SV=1 (46/46); tr|M5ANK8|M5ANK8_RHILI Uncharacterized protein OS=Rhizobium loti PE=4 SV=1 (46/46); tr|H0HXL6|H0HXL6_9RHIZ CopG/DNA-binding domain-containing protein OS=Mesorhizobium alhagi CCNWXJ12…
B	GI:13475352		conjugal transfer protein traB	sp|P55395|TRBB_RHISN Probable conjugal transfer protein TrbB OS=Rhizobium sp. (strain NGR234) GN=trbB PE=3 SV=1 (49/49); sp|P54907|TRBB_RHIRD Conjugal transfer protein TrbB OS=Rhizobium radiobacter GN=trbB PE=3 SV=1 (49/49); sp|Q7WDT5|PTLH_BORBR Type IV secretion system protein PtlH homolog OS=Bordetella bronchiseptica (strain ATCC BAA-588 / NCTC 13252 / RB50) GN=ptlH PE=3 SV=1 (44/49); sp|Q7VSX3…	tr|M5F306|M5F306_9RHIZ Conjugal transfer protein trbB OS=Mesorhizobium sp. STM 4661 GN=trbB PE=4 SV=1 (47/49); tr|Q989J4|Q989J4_RHILO Conjugal transfer protein TraB OS=Rhizobium loti (strain MAFF303099) GN=mlr6397 PE=4 SV=1 (47/49); tr|Q7AL99|Q7AL99_RHILI PROBABLE TRBB CONJUGAL TRANSFER PROTEIN OS=Rhizobium loti GN=trbB PE=4 SV=1 (47/49); tr|M5AMB9|M5AMB9_RHILI Putative conjugal transfer protein,…
B	GI:13475353		conjugal transfer protein TRBC	sp|P55396|TRBC_RHISN Probable conjugal transfer protein TrbC OS=Rhizobium sp. (strain NGR234) GN=trbC PE=3 SV=1 (11/11)	tr|N0B121|N0B121_9RHIZ Conjugal transfer protein TrbC OS=Hyphomicrobium denitrificans 1NES1 GN=HYPDE_27448 PE=4 SV=1 (47/47); tr|Q989J3|Q989J3_RHILO Conjugal transfer protein TrbC OS=Rhizobium loti (strain MAFF303099) GN=mlr6398 PE=4 SV=1 (43/47); tr|Q7ALA0|Q7ALA0_RHILI PROBABLE TRBC CONJUGAL TRANSFER PROTEIN OS=Rhizobium loti GN=trbC PE=4 SV=1 (42/47); tr|K2NK83|K2NK83_9RHIZ Conjugal transfer pr…
B	GI:13475354		conjugal transfer ATPase TrbE	sp|P54910|TRBE_RHIRD Conjugal transfer protein TrbE OS=Rhizobium radiobacter GN=trbE PE=3 SV=1 (49/49); sp|Q2YIT8|VIRB4_BRUA2 Type IV secretion system protein virB4 OS=Brucella abortus (strain 2308) GN=virB4 PE=3 SV=1 (47/49); sp|Q8YDZ4|VIRB4_BRUME Type IV secretion system protein virB4 OS=Brucella melitensis biotype 1 (strain 16M / ATCC 23456 / NCTC 10094) GN=virB4 PE=3 SV=1 (43/49); sp|P0C525|V…	tr|Q8KJN2|Q8KJN2_RHILI PROBABLE TRBE CONJUGAL TRANSFER PROTEIN OS=Rhizobium loti GN=trbE PE=4 SV=1 (47/49); tr|Q989J2|Q989J2_RHILO Conjugal transfer protein TrbE OS=Rhizobium loti (strain MAFF303099) GN=mlr6400 PE=4 SV=1 (47/49); tr|M5F5J3|M5F5J3_9RHIZ Conjugal transfer protein trbE OS=Mesorhizobium sp. STM 4661 GN=trbE PE=4 SV=1 (47/49); tr|M5EFI7|M5EFI7_9RHIZ Conjugal transfer protein trbE OS=M…
B	GI:13475355		conjugal transfer protein TrbJ	NA	tr|E8TFF2|E8TFF2_MESCW P-type conjugative transfer protein TrbJ (Precursor) OS=Mesorhizobium ciceri bv. biserrulae (strain HAMBI 2942 / LMG 23838 / WSM1271) GN=Mesci_5518 PE=4 SV=1 (46/47); tr|L0KRY7|L0KRY7_MESAW P-type conjugative transfer protein TrbJ (Precursor) OS=Mesorhizobium australicum (strain LMG 24608 / HAMBI 3006 / WSM2073) GN=Mesau_05566 PE=4 SV=1 (46/47); tr|M5ANL2|M5ANL2_RHILI Conju…
B	GI:13475356		conjugal transfer protein TrbL	NA	tr|M5EF91|M5EF91_9RHIZ Conjugal transfer protein TrbL OS=Mesorhizobium metallidurans STM 2683 GN=MESS2_10026 PE=4 SV=1 (43/43); tr|M5F311|M5F311_9RHIZ Conjugal transfer protein TrbL OS=Mesorhizobium sp. STM 4661 GN=MESS4_340059 PE=4 SV=1 (43/43); tr|L0KT69|L0KT69_MESAW P-type conjugative transfer protein TrbL OS=Mesorhizobium australicum (strain LMG 24608 / HAMBI 3006 / WSM2073) GN=Mesau_05565 PE…
B	GI:13475357		conjugal transfer protein TrbF	sp|P55403|TRBF_RHISN Probable conjugal transfer protein TrbF OS=Rhizobium sp. (strain NGR234) GN=trbF PE=3 SV=1 (47/47); sp|P54914|TRBF_RHIRD Conjugal transfer protein TrbF OS=Rhizobium radiobacter GN=trbF PE=3 SV=1 (47/47)	tr|M5ETE8|M5ETE8_9RHIZ Conjugal transfer protein OS=Mesorhizobium metallidurans STM 2683 GN=MESS2_10027 PE=4 SV=1 (46/47); tr|L0KV77|L0KV77_MESAW Type IV secretory pathway, TrbF component (Precursor) OS=Mesorhizobium australicum (strain LMG 24608 / HAMBI 3006 / WSM2073) GN=Mesau_05564 PE=4 SV=1 (43/47); tr|H0HXQ0|H0HXQ0_9RHIZ Conjugal transfer protein TrbF OS=Mesorhizobium alhagi CCNWXJ12-2 GN=MA…
B	GI:13475358		conjugal transfer protein trbG	NA	tr|Q8KJN5|Q8KJN5_RHILI PROBABLE TRBG CONJUGAL TRANSFER PROTEIN OS=Rhizobium loti GN=trbG PE=4 SV=1 (47/47); tr|M5FI20|M5FI20_9RHIZ Putative TRBG CONJUGAL TRANSFER PROTEIN OS=Mesorhizobium sp. STM 4661 GN=trbG PE=4 SV=1 (47/47); tr|M5ANC7|M5ANC7_RHILI Conjugal transfer protein, TrbG OS=Rhizobium loti GN=trbG PE=4 SV=1 (47/47); tr|Q989I8|Q989I8_RHILO Conjugal transfer protein TrbG OS=Rhizobium loti…
B	GI:13475359		conjugal transfer protein trbI	sp|P55406|TRBI_RHISN Probable conjugal transfer protein TrbI OS=Rhizobium sp. (strain NGR234) GN=trbI PE=3 SV=1 (4/4)	tr|M5B2R6|M5B2R6_RHILI Putative conjugal transfer protein, TrbI OS=Rhizobium loti GN=trbI PE=4 SV=1 (47/47); tr|M5F5J9|M5F5J9_9RHIZ Putative TRBI CONJUGAL TRANSFER TRANSMEMBRANE PROTEIN OS=Mesorhizobium sp. STM 4661 GN=trbI PE=4 SV=1 (47/47); tr|Q8KJN6|Q8KJN6_RHILI PROBABLE TRBI CONJUGAL TRANSFER TRANSMEMBRANE PROTEIN OS=Rhizobium loti GN=trbI PE=4 SV=1 (47/47); tr|Q989I7|Q989I7_RHILO Conjugal tr…
B	GI:13488454		conjugal transfer protein TrbF	sp|P55403|TRBF_RHISN Probable conjugal transfer protein TrbF OS=Rhizobium sp. (strain NGR234) GN=trbF PE=3 SV=1 (48/48); sp|P54914|TRBF_RHIRD Conjugal transfer protein TrbF OS=Rhizobium radiobacter GN=trbF PE=3 SV=1 (48/48)	tr|Q7ALA1|Q7ALA1_RHILI PROBABLE TRBF CONJUGAL TRANSFER PROTEIN OS=Rhizobium loti GN=trbF PE=4 SV=1 (20/48); tr|K8PCW8|K8PCW8_9BRAD Uncharacterized protein OS=Afipia broomeae ATCC 49717 GN=HMPREF9695_03868 PE=4 SV=1 (20/48); tr|M5ETE8|M5ETE8_9RHIZ Conjugal transfer protein OS=Mesorhizobium metallidurans STM 2683 GN=MESS2_10027 PE=4 SV=1 (20/48); tr|M5AMF0|M5AMF0_RHILI Putative conjugal transfer pr…
B	GI:13488457		conjugal transfer ATPase TrbE	sp|P54910|TRBE_RHIRD Conjugal transfer protein TrbE OS=Rhizobium radiobacter GN=trbE PE=3 SV=1 (48/48); sp|Q9RPY1|VIRB4_BRUSU Type IV secretion system protein virB4 OS=Brucella suis biovar 1 (strain 1330) GN=virB4 PE=2 SV=2 (39/48); sp|Q9R2W4|VIRB4_BARHE Type IV secretion system protein virB4 OS=Bartonella henselae (strain ATCC 49882 / Houston 1) GN=virB4 PE=1 SV=1 (33/48); sp|Q6FYW7|VIRB4_BARQU …	tr|I5BRP7|I5BRP7_9RHIZ Conjugal transfer ATPase TrbE OS=Nitratireductor aquibiodomus RA22 GN=A33O_20765 PE=4 SV=1 (22/48); tr|Q8KJN2|Q8KJN2_RHILI PROBABLE TRBE CONJUGAL TRANSFER PROTEIN OS=Rhizobium loti GN=trbE PE=4 SV=1 (21/48); tr|Q989J2|Q989J2_RHILO Conjugal transfer protein TrbE OS=Rhizobium loti (strain MAFF303099) GN=mlr6400 PE=4 SV=1 (21/48); tr|M5F5J3|M5F5J3_9RHIZ Conjugal transfer prote…
B	GI:13488460		conjugal transfer protein	sp|P55395|TRBB_RHISN Probable conjugal transfer protein TrbB OS=Rhizobium sp. (strain NGR234) GN=trbB PE=3 SV=1 (42/42); sp|P54907|TRBB_RHIRD Conjugal transfer protein TrbB OS=Rhizobium radiobacter GN=trbB PE=3 SV=1 (42/42); sp|Q9RNC7|VIRBB_BARHE Type IV secretion system protein VirB11 OS=Bartonella henselae (strain ATCC 49882 / Houston 1) GN=virB11 PE=1 SV=1 (39/42); sp|Q6FYW0|VIRBB_BARQU Type I…	tr|B1ZGK7|B1ZGK7_METPB P-type conjugative transfer ATPase TrbB (Precursor) OS=Methylobacterium populi (strain ATCC BAA-705 / NCIMB 13946 / BJ001) GN=Mpop_3086 PE=4 SV=1 (20/42); tr|T0G733|T0G733_9SPHN Conjugal transfer protein TrbB OS=Sphingobium quisquiliarum P25 GN=L288_19350 PE=4 SV=1 (20/42); tr|A7IJP1|A7IJP1_XANP2 P-type conjugative transfer ATPase TrbB (Precursor) OS=Xanthobacter autotrophi…
C	denovo000075		NA	NA	tr|L0KIG3|L0KIG3_MESAW Uncharacterized protein OS=Mesorhizobium australicum (strain LMG 24608 / HAMBI 3006 / WSM2073) GN=Mesau_02731 PE=4 SV=1 (83/41); tr|E8TPR4|E8TPR4_MESCW Uncharacterized protein OS=Mesorhizobium ciceri bv. biserrulae (strain HAMBI 2942 / LMG 23838 / WSM1271) GN=Mesci_6315 PE=4 SV=1 (79/41); tr|E8TFJ0|E8TFJ0_MESCW Uncharacterized protein OS=Mesorhizobium ciceri bv. biserrulae …
C	denovo000389		NA	sp|P21442|VINT_BPHC1 Integrase OS=Haemophilus phage HP1 (strain HP1c1) GN=int PE=1 SV=1 (5/5)	tr|B0UKQ5|B0UKQ5_METS4 Integrase family protein OS=Methylobacterium sp. (strain 4-46) GN=M446_6923 PE=4 SV=1 (7/7); tr|Q1QLE5|Q1QLE5_NITHX Phage integrase OS=Nitrobacter hamburgensis (strain X14 / DSM 10229) GN=Nham_2157 PE=4 SV=1 (7/7); tr|B8EKX9|B8EKX9_METSB Integrase family protein OS=Methylocella silvestris (strain BL2 / DSM 15510 / NCIMB 13906) GN=Msil_3098 PE=4 SV=1 (7/7); tr|Q3SS47|Q3SS47_…
C	denovo002916		NA	sp|Q44664|OM25_BRUAB 25 kDa outer-membrane immunogenic protein OS=Brucella abortus biovar 1 (strain 9-941) GN=omp25 PE=3 SV=2 (18/17); sp|Q45321|OM25_BRUME 25 kDa outer-membrane immunogenic protein OS=Brucella melitensis biotype 1 (strain 16M / ATCC 23456 / NCTC 10094) GN=omp25 PE=3 SV=1 (18/17); sp|Q45689|OM25_BRUSU 25 kDa outer-membrane immunogenic protein OS=Brucella suis biovar 1 (strain 1330…	tr|N8CUI0|N8CUI0_BRUML Outer-membrane immunogenic protein OS=Brucella melitensis F9/05 GN=C003_01410 PE=4 SV=1 (18/17); tr|E8TLF9|E8TLF9_MESCW OmpA-like transmembrane domain-containing protein (Precursor) OS=Mesorhizobium ciceri bv. biserrulae (strain HAMBI 2942 / LMG 23838 / WSM1271) GN=Mesci_3590 PE=4 SV=1 (18/17); tr|M3KIZ5|M3KIZ5_9RHIZ Porin OS=Ochrobactrum sp. CDB2 GN=WYI_05021 PE=4 SV=1 (15…
C	denovo003865		NA	NA	tr|Q98EX0|Q98EX0_RHILO Mlr4044 protein OS=Rhizobium loti (strain MAFF303099) GN=mlr4044 PE=4 SV=1 (3/3)
C	denovo003866		NA	NA	tr|J0C2M3|J0C2M3_RHILT Uncharacterized protein (Precursor) OS=Rhizobium leguminosarum bv. trifolii WSM2012 GN=Rleg10DRAFT_4215 PE=4 SV=1 (1/1)
C	denovo003867	FDR10	NA	NA	tr|J0JXU9|J0JXU9_RHILV Uncharacterized protein OS=Rhizobium leguminosarum bv. viciae WSM1455 GN=Rleg5DRAFT_5155 PE=4 SV=1 (6/6); tr|K0VYN2|K0VYN2_9RHIZ Uncharacterized protein OS=Rhizobium sp. Pop5 GN=RCCGEPOP_04756 PE=4 SV=1 (6/6)
C	denovo003868	FDR10	NA	NA	tr|K0WGR4|K0WGR4_9RHIZ Uncharacterized protein OS=Rhizobium sp. Pop5 GN=RCCGEPOP_04751 PE=4 SV=1 (6/6); tr|J0BSH7|J0BSH7_RHILV Uncharacterized protein OS=Rhizobium leguminosarum bv. viciae WSM1455 GN=Rleg5DRAFT_5156 PE=4 SV=1 (6/6)
C	denovo003869	FDR10	NA	NA	tr|J0V882|J0V882_RHILV Uncharacterized protein OS=Rhizobium leguminosarum bv. viciae WSM1455 GN=Rleg5DRAFT_5157 PE=4 SV=1 (6/6); tr|K0W6C6|K0W6C6_9RHIZ Uncharacterized protein OS=Rhizobium sp. Pop5 GN=RCCGEPOP_04746 PE=4 SV=1 (6/6)
C	denovo003870	FDR10	NA	NA	tr|J0BHH1|J0BHH1_RHILV Phage terminase-like protein, large subunit OS=Rhizobium leguminosarum bv. viciae WSM1455 GN=Rleg5DRAFT_5158 PE=4 SV=1 (3/3)
C	denovo003871		NA	sp|P12552|Y9K_BPP4 Uncharacterized protein ORF88 OS=Enterobacteria phage P4 PE=4 SV=1 (1/1)	tr|N6W0Q5|N6W0Q5_9ALTE Phage transcriptional regulator AlpA OS=Marinobacter nanhaiticus D15-8W GN=J057_12201 PE=4 SV=1 (1/2); tr|L1HND8|L1HND8_PSEUO Phage transcriptional regulator AlpA OS=Pseudomonas sp. (strain M1) GN=PM1_06005 PE=4 SV=1 (1/2); tr|A3J920|A3J920_9ALTE Transcriptional regulator OS=Marinobacter sp. ELB17 GN=MELB17_03220 PE=4 SV=1 (1/2); tr|B7SYF9|B7SYF9_9CAUD Gp29 OS=Stenotrophomo…
C	denovo003872		NA	sp|P37326|INTS_ECOLI Putative prophage CPS-53 integrase OS=Escherichia coli (strain K12) GN=intS PE=1 SV=1 (10/10); sp|P08320|VINT_BPP4 Integrase OS=Enterobacteria phage P4 GN=int PE=3 SV=2 (10/10); sp|P76542|INTZ_ECOLI Putative prophage CPZ-55 integrase OS=Escherichia coli (strain K12) GN=intZ PE=3 SV=2 (10/10); sp|P32053|INTA_ECOLI Prophage CP4-57 integrase OS=Escherichia coli (strain K12) GN=i…	tr|S9RXN0|S9RXN0_9RALS Integrase OS=Ralstonia sp. AU12-08 GN=C404_08475 PE=4 SV=1 (10/10); tr|H0RXM9|H0RXM9_9BRAD Putative phage integrase OS=Bradyrhizobium sp. ORS 285 GN=BRAO285_2000028 PE=4 SV=1 (10/10); tr|H8FP84|H8FP84_RHOMO Putative phage integrase OS=Phaeospirillum molischianum DSM 120 GN=PHAMO_180141 PE=4 SV=1 (9/10); tr|G6YCE0|G6YCE0_9RHIZ Putative phage integrase OS=Mesorhizobium amorph…
C	denovo005441	FDR10	NA	NA	tr|J3C5G9|J3C5G9_9RHIZ Uncharacterized protein (Precursor) OS=Phyllobacterium sp. YR531 GN=PMI41_04655 PE=4 SV=1 (5/5); tr|D6CT14|D6CT14_THIS3 Uncharacterized protein OS=Thiomonas sp. (strain 3As) GN=THI_1761 PE=4 SV=1 (5/5); tr|F0BE75|F0BE75_9XANT Putative uncharacterized protein OS=Xanthomonas vesicatoria ATCC 35937 GN=XVE_2502 PE=4 SV=1 (5/5); tr|A6F923|A6F923_9GAMM Putative uncharacterized pr…
C	denovo005442	FDR10	NA	NA	tr|K9VK72|K9VK72_9CYAN Uncharacterized protein OS=Oscillatoria nigro-viridis PCC 7112 GN=Osc7112_4164 PE=4 SV=1 (5/5); tr|L8MXG6|L8MXG6_9CYAN Uncharacterized protein OS=Pseudanabaena biceps PCC 7429 GN=Pse7429DRAFT_3352 PE=4 SV=1 (5/5); tr|I4HHI9|I4HHI9_MICAE Uncharacterized protein OS=Microcystis aeruginosa PCC 9809 GN=MICAH_1260007 PE=4 SV=1 (5/5); tr|I4HF29|I4HF29_MICAE Uncharacterized protein…
C	denovo005443	FDR10	NA	NA	tr|B0JQC2|B0JQC2_MICAN Putative uncharacterized protein OS=Microcystis aeruginosa (strain NIES-843) GN=MAE_07590 PE=4 SV=1 (5/5); tr|K9RTJ3|K9RTJ3_SYNP3 Uncharacterized protein OS=Synechococcus sp. (strain ATCC 27167 / PCC 6312) GN=Syn6312_1230 PE=4 SV=1 (5/5); tr|I4HF31|I4HF31_MICAE Uncharacterized protein OS=Microcystis aeruginosa PCC 9807 GN=MICAF_930012 PE=4 SV=1 (5/5); tr|I4FWP7|I4FWP7_MICAE…
C	denovo005444	FDR10	NA	NA	tr|C3MF96|C3MF96_RHISN Uncharacterized protein OS=Rhizobium sp. (strain NGR234) GN=NGR_c01300 PE=4 SV=1 (5/5); tr|B0UBX0|B0UBX0_METS4 Uncharacterized protein OS=Methylobacterium sp. (strain 4-46) GN=M446_5636 PE=4 SV=1 (5/5); tr|A4Z310|A4Z310_BRASO Putative uncharacterized protein OS=Bradyrhizobium sp. (strain ORS278) GN=BRADO6948 PE=4 SV=1 (5/5); tr|S5SDN3|S5SDN3_RHIET Uncharacterized protein OS…
C	denovo005445	FDR10	NA	NA	tr|J5PM55|J5PM55_9RHIZ Uncharacterized protein OS=Rhizobium sp. CCGE 510 GN=RCCGE510_29136 PE=4 SV=1 (5/5)
C	denovo005446	FDR10	NA	NA	tr|Q3SS48|Q3SS48_NITWN Putative uncharacterized protein OS=Nitrobacter winogradskyi (strain Nb-255 / ATCC 25391) GN=Nwi_1632 PE=4 SV=1 (5/5); tr|G7DA64|G7DA64_BRAJP Uncharacterized protein OS=Bradyrhizobium japonicum USDA 6 GN=BJ6T_24900 PE=4 SV=1 (5/5); tr|B8EKX8|B8EKX8_METSB Uncharacterized protein OS=Methylocella silvestris (strain BL2 / DSM 15510 / NCIMB 13906) GN=Msil_3097 PE=4 SV=1 (5/5); t…
C	GI:13470716		hypothetical protein	NA	tr|F7YCN5|F7YCN5_MESOW Uncharacterized protein OS=Mesorhizobium opportunistum (strain LMG 24607 / HAMBI 3007 / WSM2075) GN=Mesop_4502 PE=4 SV=1 (54/54); tr|E8T8S8|E8T8S8_MESCW Uncharacterized protein OS=Mesorhizobium ciceri bv. biserrulae (strain HAMBI 2942 / LMG 23838 / WSM1271) GN=Mesci_3860 PE=4 SV=1 (54/54); tr|L0KQW6|L0KQW6_MESAW Uncharacterized protein OS=Mesorhizobium australicum (strain L…
C	GI:13471064		hypothetical protein	NA	tr|F7Y4R2|F7Y4R2_MESOW Peptidase M15A (Precursor) OS=Mesorhizobium opportunistum (strain LMG 24607 / HAMBI 3007 / WSM2075) GN=Mesop_4030 PE=4 SV=1 (53/53); tr|L0KNA7|L0KNA7_MESAW Uncharacterized protein (Precursor) OS=Mesorhizobium australicum (strain LMG 24608 / HAMBI 3006 / WSM2073) GN=Mesau_03797 PE=4 SV=1 (53/53); tr|Q98LP4|Q98LP4_RHILO Mlr0938 protein OS=Rhizobium loti (strain MAFF303099) GN…
C	GI:13474787	FDR10	hypothetical protein	NA	tr|G6YDH4|G6YDH4_9RHIZ Putative uncharacterized protein OS=Mesorhizobium amorphae CCNWGS0123 GN=MEA186_20057 PE=4 SV=1 (19/19); tr|Q98B29|Q98B29_RHILO Mll5753 protein OS=Rhizobium loti (strain MAFF303099) GN=mll5753 PE=4 SV=1 (19/19); tr|L0KJP1|L0KJP1_MESAW Uncharacterized protein OS=Mesorhizobium australicum (strain LMG 24608 / HAMBI 3006 / WSM2073) GN=Mesau_02851 PE=4 SV=1 (12/19); tr|Q98MU7|Q9…

## Sheet: Metadata
Column	Explanation
Cluster	Gene cluster identity (A,B or C)
Gene_ID	Gene identifier: denovo indicates genes not in M. loti, GI:XXXXX indicates gene reference in M. loti
Sig	The level of signficance at which a candidate gene is significant (FDR10, <10% False Discovery Rate; B33, significance remains after a Bonferroni correction for multiple tests; SOIL13, variant perfectly assorts by soil type--these variants are also signficant after a Bonferroni correction for multiple tests)
GBK Annotation	gene annotation in M. loti reference genome
SP Annotation	gene annotation using SwissProt
TR Annotation	gene annotation using TrEMBL
